# Supplementary material for: Brain-wide correspondence of neuronal epigenomics and distant projections
Source: Nature. 2023 Dec 13;624(7991):355–65. doi: 10.1038/s41586-023-06823-w (PMC10719087; doi:10.1038/s41586-023-06823-w)
Supplement: Supplementary file 4 — Epi-retro-seq cell metadata. [file 41586_2023_6823_MOESM4_ESM.xlsx]

## Sheet: TableS2
Supplementary Table 2. Epi-Retro-Seq cell metadata.
Cell Name	mCCCFrac	mCGFrac	mCHFrac	FinalmCReads	Plate	PlateNormReads	Experiment	Source	Target	Sex	L1	L2	L3	L4	L1 annot	PassTargetFilter	Cocluster	Subclass
180118_CEMBA_mm_P56_P63_RS2_180117_P1_180117_P2_A10_AD001	0.00650022	0.77585	0.0320274	1090870	180117_P1	-0.555116	Tm3C	MOp	SC	male	c14	c14_c6	c14_c6_c0	c14_c6_c0_c0	ET	TRUE	CTX-13	L5 ET CTX Glut
180118_CEMBA_mm_P56_P63_RS2_180117_P1_180117_P2_A10_AD002	0.00670905	0.775146	0.0340914	1458065	180117_P1	-0.13654	Tf3C	MOp	SC	female	c14	c14_c5	c14_c5_c0	c14_c5_c0_c0	ET	TRUE	CTX-13	L5 ET CTX Glut
180118_CEMBA_mm_P56_P63_RS2_180117_P1_180117_P2_A10_AD004	0.00713055	0.775895	0.0358998	1614993	180117_P1	0.0109326	Tm4B	MOp	SC	male	c14	c14_c6	c14_c6_c1	c14_c6_c1_c0	ET	TRUE	CTX-13	L5 ET CTX Glut
180118_CEMBA_mm_P56_P63_RS2_180117_P1_180117_P2_A10_AD006	0.00603208	0.773345	0.0285907	1598778	180117_P1	-0.00362569	Tf4B	MOp	SC	female	c14	c14_c0	c14_c0_c0	c14_c0_c0_c1	ET	TRUE	CTX-13	L5 ET CTX Glut
180118_CEMBA_mm_P56_P63_RS2_180117_P1_180117_P2_A10_AD007	0.00500653	0.773471	0.0220215	762007	180117_P2	-1.16939	Pm3C	MOp	STR	male	c1	c1_c1	c1_c1_c3	c1_c1_c3_c2	IT-Sup	TRUE	CTX-2	L4/5 IT CTX Glut
180118_CEMBA_mm_P56_P63_RS2_180117_P1_180117_P2_A10_AD008	0.00509629	0.769823	0.0211572	1872338	180117_P2	0.127571	Pf3C	MOp	STR	female	c1	c1_c1	c1_c1_c3	c1_c1_c3_c0	IT-Sup	TRUE	CTX-2	L4/5 IT CTX Glut
180118_CEMBA_mm_P56_P63_RS2_180117_P1_180117_P2_A10_AD012	0.00548012	0.764852	0.0233234	1888159	180117_P2	0.139711	Pf4B	MOp	STR	female	c1	c1_c0	c1_c0_c1	c1_c0_c1_c0	IT-Sup	TRUE	CTX-0	L2/3 IT CTX Glut
180118_CEMBA_mm_P56_P63_RS2_180117_P1_180117_P2_A11_AD001	0.00520643	0.780726	0.0236945	1990555	180117_P1	0.312575	Tm3C	MOp	SC	male	c3	c3_c7	c3_c7_c3	c3_c7_c3_c0	IT-Deep	TRUE	CTX-39	L6 IT CTX Glut
180118_CEMBA_mm_P56_P63_RS2_180117_P1_180117_P2_A11_AD002	0.00635596	0.789224	0.0305356	1696759	180117_P1	0.0821864	Tf3C	MOp	SC	female	c14	c14_c3	c14_c3_c2	c14_c3_c2_c0	ET	TRUE	CTX-13	L5 ET CTX Glut
180118_CEMBA_mm_P56_P63_RS2_180117_P1_180117_P2_A11_AD004	0.0070705	0.77366	0.035913	2148899	180117_P1	0.423002	Tm4B	MOp	SC	male	c14	c14_c6	c14_c6_c1	c14_c6_c1_c0	ET	TRUE	CTX-13	L5 ET CTX Glut
180118_CEMBA_mm_P56_P63_RS2_180117_P1_180117_P2_A11_AD007	0.0053297	0.762114	0.0250107	1352644	180117_P2	-0.341487	Pm3C	MOp	STR	male	c1	c1_c5	c1_c5_c2	c1_c5_c2_c0	IT-Sup	TRUE	CTX-8	L4/5 IT CTX Glut
180118_CEMBA_mm_P56_P63_RS2_180117_P1_180117_P2_A11_AD008	0.0049997	0.761888	0.021749	2058559	180117_P2	0.264365	Pf3C	MOp	STR	female	c1	c1_c0	c1_c0_c1	c1_c0_c1_c3	IT-Sup	TRUE	CTX-0	L2/3 IT CTX Glut
180118_CEMBA_mm_P56_P63_RS2_180117_P1_180117_P2_A11_AD012	0.00503655	0.776025	0.0187701	1979808	180117_P2	0.208091	Pf4B	MOp	STR	female	c1	c1_c0	c1_c0_c6	c1_c0_c6_c0	IT-Sup	TRUE	CTX-19	L2/3 IT CTX Glut
180118_CEMBA_mm_P56_P63_RS2_180117_P1_180117_P2_A12_AD001	0.00619878	0.772317	0.0309323	2306274	180117_P1	0.524969	Tm3C	MOp	SC	male	c14	c14_c6	c14_c6_c0	c14_c6_c0_c0	ET	TRUE	CTX-13	L5 ET CTX Glut
180118_CEMBA_mm_P56_P63_RS2_180117_P1_180117_P2_A12_AD002	0.00692905	0.77735	0.0345754	1495325	180117_P1	-0.100136	Tf3C	MOp	SC	female	c14	c14_c6	c14_c6_c1	c14_c6_c1_c0	ET	TRUE	CTX-13	L5 ET CTX Glut
180118_CEMBA_mm_P56_P63_RS2_180117_P1_180117_P2_A12_AD004	0.0068713	0.777959	0.0350365	2821762	180117_P1	0.816001	Tm4B	MOp	SC	male	c14	c14_c6	c14_c6_c1	c14_c6_c1_c0	ET	TRUE	CTX-13	L5 ET CTX Glut
180118_CEMBA_mm_P56_P63_RS2_180117_P1_180117_P2_A12_AD007	0.00491717	0.758888	0.021515	4812307	180117_P2	1.48946	Pm3C	MOp	STR	male	c1	c1_c0	c1_c0_c0	c1_c0_c0_c0	IT-Sup	TRUE	CTX-44	L2/3 IT CTX Glut
180118_CEMBA_mm_P56_P63_RS2_180117_P1_180117_P2_A12_AD008	0.00535993	0.766057	0.0240152	2430787	180117_P2	0.504154	Pf3C	MOp	STR	female	c1	c1_c5	c1_c5_c2	c1_c5_c2_c1	IT-Sup	TRUE	CTX-8	L4/5 IT CTX Glut
180118_CEMBA_mm_P56_P63_RS2_180117_P1_180117_P2_A12_AD010	0.00550035	0.782222	0.0245547	2601562	180117_P2	0.602109	Pm4B	MOp	STR	male	c3	c3_c7	c3_c7_c2	c3_c7_c2_c0	IT-Deep	FALSE	CTX-28	L5 IT CTX Glut
180118_CEMBA_mm_P56_P63_RS2_180117_P1_180117_P2_A12_AD012	0.00501247	0.774676	0.0209674	2163058	180117_P2	0.335803	Pf4B	MOp	STR	female	c1	c1_c0	c1_c0_c1	c1_c0_c1_c0	IT-Sup	TRUE	CTX-19	L2/3 IT CTX Glut
180118_CEMBA_mm_P56_P63_RS2_180117_P1_180117_P2_A1_AD001	0.00663298	0.79291	0.031881	1699292	180117_P1	0.0843385	Tm3C	MOp	SC	male	c14	c14_c3	c14_c3_c0	c14_c3_c0_c1	ET	TRUE	CTX-13	L5 ET CTX Glut
180118_CEMBA_mm_P56_P63_RS2_180117_P1_180117_P2_A1_AD002	0.00693047	0.777359	0.034392	1354285	180117_P1	-0.243064	Tf3C	MOp	SC	female	c14	c14_c3	c14_c3_c0	c14_c3_c0_c0	ET	TRUE	CTX-13	L5 ET CTX Glut
180118_CEMBA_mm_P56_P63_RS2_180117_P1_180117_P2_A1_AD004	0.00631641	0.787038	0.0297173	1731929	180117_P1	0.111784	Tm4B	MOp	SC	male	c3	c3_c3	c3_c3_c0	c3_c3_c0_c2	IT-Deep	TRUE	CTX-9	L5 IT CTX Glut
180118_CEMBA_mm_P56_P63_RS2_180117_P1_180117_P2_A1_AD006	0.00683027	0.774795	0.0335237	1971784	180117_P1	0.298906	Tf4B	MOp	SC	female	c14	c14_c6	c14_c6_c1	c14_c6_c1_c0	ET	TRUE	CTX-13	L5 ET CTX Glut
180118_CEMBA_mm_P56_P63_RS2_180117_P1_180117_P2_A1_AD007	0.00514876	0.767481	0.0229673	1739578	180117_P2	0.0214679	Pm3C	MOp	STR	male	c1	c1_c0	c1_c0_c1	c1_c0_c1_c3	IT-Sup	TRUE	CTX-0	L2/3 IT CTX Glut
180118_CEMBA_mm_P56_P63_RS2_180117_P1_180117_P2_A1_AD008	0.00522147	0.753614	0.0211375	1752276	180117_P2	0.0319606	Pf3C	MOp	STR	female	c1	c1_c0	c1_c0_c1	c1_c0_c1_c0	IT-Sup	TRUE	CTX-44	L2/3 IT CTX Glut
180118_CEMBA_mm_P56_P63_RS2_180117_P1_180117_P2_A1_AD010	0.00531913	0.762806	0.022706	1541018	180117_P2	-0.153386	Pm4B	MOp	STR	male	c1	c1_c0	c1_c0_c1	c1_c0_c1_c3	IT-Sup	FALSE	CTX-0	L2/3 IT CTX Glut
180118_CEMBA_mm_P56_P63_RS2_180117_P1_180117_P2_A1_AD012	0.00637142	0.784845	0.0285293	1652801	180117_P2	-0.0523564	Pf4B	MOp	STR	female	c3	c3_c7	c3_c7_c0	c3_c7_c0_c0	IT-Deep	TRUE	CTX-39	L6 IT CTX Glut
180118_CEMBA_mm_P56_P63_RS2_180117_P1_180117_P2_A2_AD001	0.00678937	0.791675	0.0324368	1654264	180117_P1	0.0455942	Tm3C	MOp	SC	male	c14	c14_c5	c14_c5_c0	c14_c5_c0_c1	ET	TRUE	CTX-13	L5 ET CTX Glut
180118_CEMBA_mm_P56_P63_RS2_180117_P1_180117_P2_A2_AD002	0.00669378	0.78219	0.030591	1574964	180117_P1	-0.0252765	Tf3C	MOp	SC	female	c14	c14_c5	c14_c5_c0	c14_c5_c0_c1	ET	TRUE	CTX-13	L5 ET CTX Glut
180118_CEMBA_mm_P56_P63_RS2_180117_P1_180117_P2_A2_AD004	0.0061934	0.789438	0.0295552	1843817	180117_P1	0.2021	Tm4B	MOp	SC	male	c14	c14_c5	c14_c5_c1	c14_c5_c1_c0	ET	TRUE	CTX-13	L5 ET CTX Glut
180118_CEMBA_mm_P56_P63_RS2_180117_P1_180117_P2_A2_AD006	0.00597307	0.779677	0.0293836	2059426	180117_P1	0.361647	Tf4B	MOp	SC	female	c14	c14_c6	c14_c6_c0	c14_c6_c0_c0	ET	TRUE	CTX-13	L5 ET CTX Glut
180118_CEMBA_mm_P56_P63_RS2_180117_P1_180117_P2_A2_AD007	0.00677125	0.774371	0.032687	2028638	180117_P2	0.243242	Pm3C	MOp	STR	male	c14	c14_c5	c14_c5_c0	c14_c5_c0_c0	ET	TRUE	CTX-13	L5 ET CTX Glut
180118_CEMBA_mm_P56_P63_RS2_180117_P1_180117_P2_A2_AD010	0.0063741	0.808294	0.0313182	1681336	180117_P2	-0.0276614	Pm4B	MOp	STR	male	c11	c11_c5	c11_c5_c1	c11_c5_c1_c1	CGE	FALSE	CTX-32	Lamp5 Gaba
180118_CEMBA_mm_P56_P63_RS2_180117_P1_180117_P2_A2_AD012	0.00589835	0.758929	0.0252899	1847351	180117_P2	0.108189	Pf4B	MOp	STR	female	c1	c1_c0	c1_c0_c1	c1_c0_c1_c0	IT-Sup	TRUE	CTX-0	L2/3 IT CTX Glut
180118_CEMBA_mm_P56_P63_RS2_180117_P1_180117_P2_A3_AD001	0.00631774	0.787988	0.0307269	1083812	180117_P1	-0.564481	Tm3C	MOp	SC	male	c14	c14_c5	c14_c5_c0	c14_c5_c0_c1	ET	TRUE	CTX-13	L5 ET CTX Glut
180118_CEMBA_mm_P56_P63_RS2_180117_P1_180117_P2_A3_AD002	0.00628818	0.765392	0.0314044	1284626	180117_P1	-0.319247	Tf3C	MOp	SC	female	c14	c14_c3	c14_c3_c2	c14_c3_c2_c0	ET	TRUE	CTX-13	L5 ET CTX Glut
180118_CEMBA_mm_P56_P63_RS2_180117_P1_180117_P2_A3_AD004	0.00717303	0.776817	0.0359213	1474769	180117_P1	-0.120106	Tm4B	MOp	SC	male	c14	c14_c6	c14_c6_c1	c14_c6_c1_c0	ET	TRUE	CTX-13	L5 ET CTX Glut
180118_CEMBA_mm_P56_P63_RS2_180117_P1_180117_P2_A3_AD006	0.00720517	0.77412	0.0355597	1372009	180117_P1	-0.224305	Tf4B	MOp	SC	female	c14	c14_c6	c14_c6_c0	c14_c6_c0_c0	ET	TRUE	CTX-13	L5 ET CTX Glut
180118_CEMBA_mm_P56_P63_RS2_180117_P1_180117_P2_A3_AD007	0.00518338	0.76022	0.0228864	1537607	180117_P2	-0.156583	Pm3C	MOp	STR	male	c1	c1_c0	c1_c0_c1	c1_c0_c1_c0	IT-Sup	TRUE	CTX-0	L2/3 IT CTX Glut
180118_CEMBA_mm_P56_P63_RS2_180117_P1_180117_P2_A3_AD008	0.00489994	0.774566	0.0200346	1561727	180117_P2	-0.134127	Pf3C	MOp	STR	female	c1	c1_c0	c1_c0_c1	c1_c0_c1_c1	IT-Sup	TRUE	CTX-44	L2/3 IT CTX Glut
180118_CEMBA_mm_P56_P63_RS2_180117_P1_180117_P2_A3_AD010	0.00563459	0.780225	0.0253574	2854135	180117_P2	0.735784	Pm4B	MOp	STR	male	c1	c1_c5	c1_c5_c2	c1_c5_c2_c0	IT-Sup	FALSE	CTX-9	L5 IT CTX Glut
180118_CEMBA_mm_P56_P63_RS2_180117_P1_180117_P2_A3_AD012	0.00575673	0.771564	0.023507	1495052	180117_P2	-0.197074	Pf4B	MOp	STR	female	c1	c1_c0	c1_c0_c1	c1_c0_c1_c0	IT-Sup	TRUE	CTX-0	L2/3 IT CTX Glut
180118_CEMBA_mm_P56_P63_RS2_180117_P1_180117_P2_A4_AD001	0.00702669	0.777682	0.0349111	1252830	180117_P1	-0.355405	Tm3C	MOp	SC	male	c14	c14_c6	c14_c6_c0	c14_c6_c0_c0	ET	TRUE	CTX-13	L5 ET CTX Glut
180118_CEMBA_mm_P56_P63_RS2_180117_P1_180117_P2_A4_AD002	0.00691828	0.77336	0.0340873	1030927	180117_P1	-0.636653	Tf3C	MOp	SC	female	c14	c14_c3	c14_c3_c2	c14_c3_c2_c0	ET	TRUE	CTX-13	L5 ET CTX Glut
180118_CEMBA_mm_P56_P63_RS2_180117_P1_180117_P2_A4_AD004	0.00451983	0.771709	0.0180508	1507409	180117_P1	-0.0885244	Tm4B	MOp	SC	male	c1	c1_c0	c1_c0_c1	c1_c0_c1_c1	IT-Sup	TRUE	CTX-44	L2/3 IT CTX Glut
180118_CEMBA_mm_P56_P63_RS2_180117_P1_180117_P2_A4_AD006	0.00656503	0.791488	0.0311107	1390599	180117_P1	-0.204889	Tf4B	MOp	SC	female	c14	c14_c5	c14_c5_c0	c14_c5_c0_c1	ET	TRUE	CTX-13	L5 ET CTX Glut
180118_CEMBA_mm_P56_P63_RS2_180117_P1_180117_P2_A4_AD008	0.00569215	0.769481	0.0256913	1375008	180117_P2	-0.317829	Pf3C	MOp	STR	female	c1	c1_c5	c1_c5_c2	c1_c5_c2_c0	IT-Sup	TRUE	CTX-6	L4/5 IT CTX Glut
180118_CEMBA_mm_P56_P63_RS2_180117_P1_180117_P2_A4_AD010	0.00525575	0.766766	0.0216928	1343567	180117_P2	-0.351201	Pm4B	MOp	STR	male	c1	c1_c0	c1_c0_c1	c1_c0_c1_c0	IT-Sup	FALSE	CTX-0	L2/3 IT CTX Glut
180118_CEMBA_mm_P56_P63_RS2_180117_P1_180117_P2_A5_AD001	0.00702109	0.778821	0.0343437	1358555	180117_P1	-0.238522	Tm3C	MOp	SC	male	c14	c14_c3	c14_c3_c0	c14_c3_c0_c0	ET	TRUE	CTX-13	L5 ET CTX Glut
180118_CEMBA_mm_P56_P63_RS2_180117_P1_180117_P2_A5_AD004	0.00672672	0.791464	0.0332172	1287930	180117_P1	-0.315541	Tm4B	MOp	SC	male	c14	c14_c5	c14_c5_c0	c14_c5_c0_c1	ET	TRUE	CTX-13	L5 ET CTX Glut
180118_CEMBA_mm_P56_P63_RS2_180117_P1_180117_P2_A5_AD006	0.00665495	0.775451	0.0324659	1442723	180117_P1	-0.151801	Tf4B	MOp	SC	female	c14	c14_c6	c14_c6_c0	c14_c6_c0_c0	ET	TRUE	CTX-13	L5 ET CTX Glut
180118_CEMBA_mm_P56_P63_RS2_180117_P1_180117_P2_A5_AD008	0.00553067	0.784561	0.0264555	1448102	180117_P2	-0.243106	Pf3C	MOp	STR	female	c3	c3_c3	c3_c3_c1	c3_c3_c1_c0	IT-Deep	TRUE	CTX-9	L5 IT CTX Glut
180118_CEMBA_mm_P56_P63_RS2_180117_P1_180117_P2_A5_AD010	0.00498041	0.781803	0.0203694	1409007	180117_P2	-0.282591	Pm4B	MOp	STR	male	c1	c1_c1	c1_c1_c3	c1_c1_c3_c1	IT-Sup	FALSE	CTX-2	L4/5 IT CTX Glut
180118_CEMBA_mm_P56_P63_RS2_180117_P1_180117_P2_A5_AD012	0.00515434	0.77588	0.0216822	1319211	180117_P2	-0.377594	Pf4B	MOp	STR	female	c1	c1_c1	c1_c1_c3	c1_c1_c3_c1	IT-Sup	TRUE	CTX-2	L4/5 IT CTX Glut
180118_CEMBA_mm_P56_P63_RS2_180117_P1_180117_P2_A6_AD001	0.0075552	0.766099	0.038149	1885461	180117_P1	0.234322	Tm3C	MOp	SC	male	c14	c14_c6	c14_c6_c1	c14_c6_c1_c0	ET	TRUE	CTX-13	L5 ET CTX Glut
180118_CEMBA_mm_P56_P63_RS2_180117_P1_180117_P2_A6_AD004	0.00551858	0.77713	0.0251813	2319276	180117_P1	0.533079	Tm4B	MOp	SC	male	c3	c3_c7	c3_c7_c0	c3_c7_c0_c0	IT-Deep	TRUE	CTX-39	L6 IT CTX Glut
180118_CEMBA_mm_P56_P63_RS2_180117_P1_180117_P2_A6_AD006	0.00677021	0.765057	0.034671	1758350	180117_P1	0.133627	Tf4B	MOp	SC	female	c14	c14_c6	c14_c6_c0	c14_c6_c0_c0	ET	TRUE	CTX-13	L5 ET CTX Glut
180118_CEMBA_mm_P56_P63_RS2_180117_P1_180117_P2_A6_AD007	0.00506686	0.757189	0.0224981	2168489	180117_P2	0.339421	Pm3C	MOp	STR	male	c1	c1_c0	c1_c0_c1	c1_c0_c1_c3	IT-Sup	TRUE	CTX-0	L2/3 IT CTX Glut
180118_CEMBA_mm_P56_P63_RS2_180117_P1_180117_P2_A6_AD008	0.00434966	0.763433	0.0188215	1954304	180117_P2	0.189385	Pf3C	MOp	STR	female	c1	c1_c0	c1_c0_c1	c1_c0_c1_c1	IT-Sup	TRUE	CTX-44	L2/3 IT CTX Glut
180118_CEMBA_mm_P56_P63_RS2_180117_P1_180117_P2_A6_AD010	0.00554938	0.770017	0.0241865	2053580	180117_P2	0.260872	Pm4B	MOp	STR	male	c1	c1_c0	c1_c0_c1	c1_c0_c1_c3	IT-Sup	FALSE	CTX-0	L2/3 IT CTX Glut
180118_CEMBA_mm_P56_P63_RS2_180117_P1_180117_P2_A6_AD012	0.00485349	0.756056	0.0211578	1857192	180117_P2	0.115854	Pf4B	MOp	STR	female	c1	c1_c0	c1_c0_c1	c1_c0_c1_c3	IT-Sup	TRUE	CTX-0	L2/3 IT CTX Glut
180118_CEMBA_mm_P56_P63_RS2_180117_P1_180117_P2_A7_AD001	0.00638449	0.774717	0.0321122	1411807	180117_P1	-0.183052	Tm3C	MOp	SC	male	c14	c14_c6	c14_c6_c2	c14_c6_c2_c0	ET	TRUE	CTX-13	L5 ET CTX Glut
180118_CEMBA_mm_P56_P63_RS2_180117_P1_180117_P2_A7_AD004	0.00623341	0.777569	0.0304977	1577883	180117_P1	-0.0226051	Tm4B	MOp	SC	male	c14	c14_c6	c14_c6_c0	c14_c6_c0_c0	ET	TRUE	CTX-13	L5 ET CTX Glut
180118_CEMBA_mm_P56_P63_RS2_180117_P1_180117_P2_A7_AD006	0.00519389	0.771456	0.0213771	3377898	180117_P1	1.07553	Tf4B	MOp	SC	female	c14	c14_c6	c14_c6_c0	c14_c6_c0_c0	ET	TRUE	CTX-13	L5 ET CTX Glut
180118_CEMBA_mm_P56_P63_RS2_180117_P1_180117_P2_A7_AD008	0.00535676	0.761849	0.0249177	1473976	180117_P2	-0.217556	Pf3C	MOp	STR	female	c3	c3_c5	c3_c5_c0	c3_c5_c0_c2	IT-Deep	TRUE	CTX-9	L5 IT CTX Glut
180118_CEMBA_mm_P56_P63_RS2_180117_P1_180117_P2_A7_AD010	0.00537362	0.797262	0.0243505	1546424	180117_P2	-0.148334	Pm4B	MOp	STR	male	c3	c3_c3	c3_c3_c2	c3_c3_c2_c1	IT-Deep	FALSE	CTX-9	L5 IT CTX Glut
180118_CEMBA_mm_P56_P63_RS2_180117_P1_180117_P2_A7_AD012	0.00605819	0.757353	0.0287067	869173	180117_P2	-0.979554	Pf4B	MOp	STR	female	c3	c3_c5	c3_c5_c0	c3_c5_c0_c2	IT-Deep	TRUE	CTX-9	L5 IT CTX Glut
180118_CEMBA_mm_P56_P63_RS2_180117_P1_180117_P2_A8_AD001	0.00735174	0.780148	0.0362949	1433315	180117_P1	-0.16124	Tm3C	MOp	SC	male	c14	c14_c3	c14_c3_c0	c14_c3_c0_c0	ET	TRUE	CTX-13	L5 ET CTX Glut
180118_CEMBA_mm_P56_P63_RS2_180117_P1_180117_P2_A8_AD004	0.00671381	0.780955	0.0342892	1492215	180117_P1	-0.10314	Tm4B	MOp	SC	male	c14	c14_c6	c14_c6_c1	c14_c6_c1_c0	ET	TRUE	CTX-13	L5 ET CTX Glut
180118_CEMBA_mm_P56_P63_RS2_180117_P1_180117_P2_A8_AD006	0.00599809	0.780097	0.028494	3167157	180117_P1	0.982593	Tf4B	MOp	SC	female	c14	c14_c5	c14_c5_c0	c14_c5_c0_c0	ET	TRUE	CTX-13	L5 ET CTX Glut
180118_CEMBA_mm_P56_P63_RS2_180117_P1_180117_P2_A8_AD007	0.00601314	0.793585	0.0288207	1679009	180117_P2	-0.0296595	Pm3C	MOp	STR	male	c3	c3_c3	c3_c3_c2	c3_c3_c2_c1	IT-Deep	TRUE	CTX-9	L5 IT CTX Glut
180118_CEMBA_mm_P56_P63_RS2_180117_P1_180117_P2_A8_AD008	0.00526077	0.784332	0.0227731	1664334	180117_P2	-0.0423245	Pf3C	MOp	STR	female	c3	c3_c0	c3_c0_c1	c3_c0_c1_c2	IT-Deep	TRUE	CTX-43	L6 IT CTX Glut
180118_CEMBA_mm_P56_P63_RS2_180117_P1_180117_P2_A8_AD010	0.00515952	0.768089	0.0213658	1580519	180117_P2	-0.116871	Pm4B	MOp	STR	male	c1	c1_c0	c1_c0_c1	c1_c0_c1_c0	IT-Sup	FALSE	CTX-0	L2/3 IT CTX Glut
180118_CEMBA_mm_P56_P63_RS2_180117_P1_180117_P2_A8_AD012	0.00664083	0.778742	0.0326496	1576656	180117_P2	-0.120402	Pf4B	MOp	STR	female	c14	c14_c3	c14_c3_c2	c14_c3_c2_c0	ET	TRUE	CTX-13	L5 ET CTX Glut
180118_CEMBA_mm_P56_P63_RS2_180117_P1_180117_P2_A9_AD004	0.00645378	0.779027	0.0315109	2000836	180117_P1	0.320008	Tm4B	MOp	SC	male	c14	c14_c6	c14_c6_c0	c14_c6_c0_c0	ET	TRUE	CTX-13	L5 ET CTX Glut
180118_CEMBA_mm_P56_P63_RS2_180117_P1_180117_P2_A9_AD007	0.00493632	0.781481	0.0209074	1999982	180117_P2	0.222718	Pm3C	MOp	STR	male	c1	c1_c1	c1_c1_c3	c1_c1_c3_c0	IT-Sup	TRUE	CTX-2	L4/5 IT CTX Glut
180118_CEMBA_mm_P56_P63_RS2_180117_P1_180117_P2_A9_AD008	0.00438949	0.771838	0.0180636	2108970	180117_P2	0.299269	Pf3C	MOp	STR	female	c1	c1_c1	c1_c1_c3	c1_c1_c3_c2	IT-Sup	TRUE	CTX-2	L4/5 IT CTX Glut
180118_CEMBA_mm_P56_P63_RS2_180117_P1_180117_P2_A9_AD010	0.00523422	0.77252	0.0215755	2053865	180117_P2	0.261072	Pm4B	MOp	STR	male	c1	c1_c8	c1_c8_c1	c1_c8_c1_c0	IT-Sup	FALSE	CTX-6	L4/5 IT CTX Glut
180118_CEMBA_mm_P56_P63_RS2_180117_P1_180117_P2_A9_AD012	0.00580973	0.772422	0.0253902	1982426	180117_P2	0.209998	Pf4B	MOp	STR	female	c3	c3_c7	c3_c7_c0	c3_c7_c0_c0	IT-Deep	TRUE	CTX-39	L6 IT CTX Glut
180118_CEMBA_mm_P56_P63_RS2_180117_P1_180117_P2_B10_AD002	0.00612046	0.778188	0.0292923	1768507	180117_P1	0.141937	Tf3C	MOp	SC	female	c14	c14_c5	c14_c5_c0	c14_c5_c0_c0	ET	TRUE	CTX-13	L5 ET CTX Glut
180118_CEMBA_mm_P56_P63_RS2_180117_P1_180117_P2_B10_AD007	0.00480083	0.7648	0.019614	1983706	180117_P2	0.210929	Pm3C	MOp	STR	male	c1	c1_c0	c1_c0_c1	c1_c0_c1_c1	IT-Sup	TRUE	CTX-44	L2/3 IT CTX Glut
180118_CEMBA_mm_P56_P63_RS2_180117_P1_180117_P2_B10_AD008	0.00545588	0.754099	0.0230479	1958315	180117_P2	0.192343	Pf3C	MOp	STR	female	c1	c1_c0	c1_c0_c1	c1_c0_c1_c0	IT-Sup	TRUE	CTX-0	L2/3 IT CTX Glut
180118_CEMBA_mm_P56_P63_RS2_180117_P1_180117_P2_B10_AD012	0.00492824	0.7701	0.0183746	1786330	180117_P2	0.0597292	Pf4B	MOp	STR	female	c1	c1_c1	c1_c1_c3	c1_c1_c3_c0	IT-Sup	TRUE	CTX-2	L4/5 IT CTX Glut
180118_CEMBA_mm_P56_P63_RS2_180117_P1_180117_P2_B11_AD001	0.00704065	0.777578	0.0332097	1591710	180117_P1	-0.0100178	Tm3C	MOp	SC	male	c14	c14_c3	c14_c3_c0	c14_c3_c0_c0	ET	TRUE	CTX-13	L5 ET CTX Glut
180118_CEMBA_mm_P56_P63_RS2_180117_P1_180117_P2_B11_AD002	0.00635184	0.793277	0.0289645	1516577	180117_P1	-0.0797766	Tf3C	MOp	SC	female	c14	c14_c5	c14_c5_c0	c14_c5_c0_c1	ET	TRUE	CTX-13	L5 ET CTX Glut
180118_CEMBA_mm_P56_P63_RS2_180117_P1_180117_P2_B11_AD004	0.00651181	0.786192	0.0312736	1591734	180117_P1	-0.00999605	Tm4B	MOp	SC	male	c14	c14_c5	c14_c5_c0	c14_c5_c0_c0	ET	TRUE	CTX-13	L5 ET CTX Glut
180118_CEMBA_mm_P56_P63_RS2_180117_P1_180117_P2_B11_AD006	0.00700656	0.781156	0.0344104	1661187	180117_P1	0.0516192	Tf4B	MOp	SC	female	c14	c14_c6	c14_c6_c1	c14_c6_c1_c0	ET	TRUE	CTX-13	L5 ET CTX Glut
180118_CEMBA_mm_P56_P63_RS2_180117_P1_180117_P2_B11_AD007	0.00545771	0.780781	0.0245321	1752025	180117_P2	0.0317539	Pm3C	MOp	STR	male	c3	c3_c7	c3_c7_c0	c3_c7_c0_c0	IT-Deep	TRUE	CTX-39	L6 IT CTX Glut
180118_CEMBA_mm_P56_P63_RS2_180117_P1_180117_P2_B11_AD008	0.00490665	0.774825	0.020866	1729815	180117_P2	0.0133483	Pf3C	MOp	STR	female	c1	c1_c0	c1_c0_c1	c1_c0_c1_c2	IT-Sup	TRUE	CTX-44	L2/3 IT CTX Glut
180118_CEMBA_mm_P56_P63_RS2_180117_P1_180117_P2_B11_AD010	0.00500991	0.758429	0.019795	2012613	180117_P2	0.2318	Pm4B	MOp	STR	male	c1	c1_c0	c1_c0_c1	c1_c0_c1_c0	IT-Sup	FALSE	CTX-0	L2/3 IT CTX Glut
180118_CEMBA_mm_P56_P63_RS2_180117_P1_180117_P2_B11_AD012	0.00565627	0.770466	0.0235759	1551687	180117_P2	-0.143432	Pf4B	MOp	STR	female	c1	c1_c0	c1_c0_c1	c1_c0_c1_c0	IT-Sup	TRUE	CTX-0	L2/3 IT CTX Glut
180118_CEMBA_mm_P56_P63_RS2_180117_P1_180117_P2_B12_AD001	0.00709971	0.783944	0.0358271	2169436	180117_P1	0.436725	Tm3C	MOp	SC	male	c14	c14_c5	c14_c5_c0	c14_c5_c0_c0	ET	TRUE	CTX-13	L5 ET CTX Glut
180118_CEMBA_mm_P56_P63_RS2_180117_P1_180117_P2_B12_AD002	0.00699902	0.773231	0.0355492	2268201	180117_P1	0.500953	Tf3C	MOp	SC	female	c14	c14_c6	c14_c6_c1	c14_c6_c1_c0	ET	TRUE	CTX-13	L5 ET CTX Glut
180118_CEMBA_mm_P56_P63_RS2_180117_P1_180117_P2_B12_AD004	0.00693112	0.775571	0.0339002	2587532	180117_P1	0.690981	Tm4B	MOp	SC	male	c14	c14_c3	c14_c3_c2	c14_c3_c2_c0	ET	TRUE	CTX-13	L5 ET CTX Glut
180118_CEMBA_mm_P56_P63_RS2_180117_P1_180117_P2_B12_AD006	0.00609892	0.774739	0.0268865	5148217	180117_P1	1.68348	Tf4B	MOp	SC	female	c14	c14_c6	c14_c6_c0	c14_c6_c0_c0	ET	TRUE	CTX-13	L5 ET CTX Glut
180118_CEMBA_mm_P56_P63_RS2_180117_P1_180117_P2_B12_AD007	0.00577246	0.779462	0.0281536	2018780	180117_P2	0.236214	Pm3C	MOp	STR	male	c2	c2_c3	c2_c3_c1	c2_c3_c1_c0	CT_L6b	TRUE	CTX-30	L6 CT CTX Glut
180118_CEMBA_mm_P56_P63_RS2_180117_P1_180117_P2_B12_AD008	0.00580084	0.78206	0.0264757	2539058	180117_P2	0.567024	Pf3C	MOp	STR	female	c3	c3_c7	c3_c7_c0	c3_c7_c0_c1	IT-Deep	TRUE	CTX-39	L6 IT CTX Glut
180118_CEMBA_mm_P56_P63_RS2_180117_P1_180117_P2_B12_AD010	0.00556012	0.765816	0.0250986	2449275	180117_P2	0.515085	Pm4B	MOp	STR	male	c1	c1_c0	c1_c0_c1	c1_c0_c1_c3	IT-Sup	FALSE	CTX-0	L2/3 IT CTX Glut
180118_CEMBA_mm_P56_P63_RS2_180117_P1_180117_P2_B12_AD012	0.00592772	0.790468	0.0242422	2253787	180117_P2	0.395082	Pf4B	MOp	STR	female	c3	c3_c0	c3_c0_c1	c3_c0_c1_c2	IT-Deep	TRUE	CTX-10	L6 IT CTX Glut
180118_CEMBA_mm_P56_P63_RS2_180117_P1_180117_P2_B1_AD001	0.00737264	0.78581	0.035873	1308418	180117_P1	-0.292772	Tm3C	MOp	SC	male	c14	c14_c3	c14_c3_c0	c14_c3_c0_c0	ET	TRUE	CTX-13	L5 ET CTX Glut
180118_CEMBA_mm_P56_P63_RS2_180117_P1_180117_P2_B1_AD002	0.00663927	0.771554	0.0325022	1543076	180117_P1	-0.0547862	Tf3C	MOp	SC	female	c14	c14_c3	c14_c3_c2	c14_c3_c2_c0	ET	TRUE	CTX-13	L5 ET CTX Glut
180118_CEMBA_mm_P56_P63_RS2_180117_P1_180117_P2_B1_AD006	0.00658711	0.780911	0.0309969	1232950	180117_P1	-0.378481	Tf4B	MOp	SC	female	c14	c14_c6	c14_c6_c0	c14_c6_c0_c0	ET	TRUE	CTX-13	L5 ET CTX Glut
180118_CEMBA_mm_P56_P63_RS2_180117_P1_180117_P2_B1_AD007	0.00497257	0.774773	0.0204538	1451290	180117_P2	-0.239934	Pm3C	MOp	STR	male	c1	c1_c1	c1_c1_c3	c1_c1_c3_c2	IT-Sup	TRUE	CTX-2	L4/5 IT CTX Glut
180118_CEMBA_mm_P56_P63_RS2_180117_P1_180117_P2_B1_AD008	0.00494996	0.77607	0.0202255	1384037	180117_P2	-0.308387	Pf3C	MOp	STR	female	c1	c1_c1	c1_c1_c3	c1_c1_c3_c0	IT-Sup	TRUE	CTX-2	L4/5 IT CTX Glut
180118_CEMBA_mm_P56_P63_RS2_180117_P1_180117_P2_B1_AD010	0.0056619	0.763149	0.0244218	1361547	180117_P2	-0.332023	Pm4B	MOp	STR	male	c1	c1_c0	c1_c0_c1	c1_c0_c1_c0	IT-Sup	FALSE	CTX-0	L2/3 IT CTX Glut
180118_CEMBA_mm_P56_P63_RS2_180117_P1_180117_P2_B1_AD012	0.00550766	0.768577	0.0208861	1456109	180117_P2	-0.235151	Pf4B	MOp	STR	female	c1	c1_c0	c1_c0_c1	c1_c0_c1_c2	IT-Sup	TRUE	CTX-44	L2/3 IT CTX Glut
180118_CEMBA_mm_P56_P63_RS2_180117_P1_180117_P2_B2_AD001	0.00713638	0.776396	0.0374493	1719550	180117_P1	0.101436	Tm3C	MOp	SC	male	c14	c14_c6	c14_c6_c1	c14_c6_c1_c0	ET	TRUE	CTX-13	L5 ET CTX Glut
180118_CEMBA_mm_P56_P63_RS2_180117_P1_180117_P2_B2_AD002	0.00706512	0.764786	0.0353033	1802181	180117_P1	0.169149	Tf3C	MOp	SC	female	c14	c14_c3	c14_c3_c2	c14_c3_c2_c0	ET	TRUE	CTX-13	L5 ET CTX Glut
180118_CEMBA_mm_P56_P63_RS2_180117_P1_180117_P2_B2_AD004	0.00687336	0.773582	0.0330637	1907489	180117_P1	0.251079	Tm4B	MOp	SC	male	c14	c14_c3	c14_c3_c0	c14_c3_c0_c0	ET	TRUE	CTX-13	L5 ET CTX Glut
180118_CEMBA_mm_P56_P63_RS2_180117_P1_180117_P2_B2_AD006	0.0069669	0.776805	0.032043	1823440	180117_P1	0.186067	Tf4B	MOp	SC	female	c14	c14_c6	c14_c6_c1	c14_c6_c1_c0	ET	TRUE	CTX-13	L5 ET CTX Glut
180118_CEMBA_mm_P56_P63_RS2_180117_P1_180117_P2_B2_AD008	0.00555891	0.779433	0.0235188	1836291	180117_P2	0.0995252	Pf3C	MOp	STR	female	c3	c3_c1	c3_c1_c3	c3_c1_c3_c1	IT-Deep	TRUE	CTX-4	L6 IT CTX Glut
180118_CEMBA_mm_P56_P63_RS2_180117_P1_180117_P2_B2_AD010	0.00460636	0.768926	0.0176842	1628872	180117_P2	-0.0733962	Pm4B	MOp	STR	male	c2	c2_c6	c2_c6_c0	c2_c6_c0_c0	CT_L6b	FALSE	CTX-33	L6 CT CTX Glut
180118_CEMBA_mm_P56_P63_RS2_180117_P1_180117_P2_B2_AD012	0.0060582	0.791987	0.027256	1816269	180117_P2	0.0837084	Pf4B	MOp	STR	female	c2	c2_c3	c2_c3_c2	c2_c3_c2_c0	CT_L6b	TRUE	CTX-30	L6 CT CTX Glut
180118_CEMBA_mm_P56_P63_RS2_180117_P1_180117_P2_B3_AD001	0.00717609	0.778248	0.0365013	1554209	180117_P1	-0.0444148	Tm3C	MOp	SC	male	c14	c14_c6	c14_c6_c0	c14_c6_c0_c0	ET	TRUE	CTX-13	L5 ET CTX Glut
180118_CEMBA_mm_P56_P63_RS2_180117_P1_180117_P2_B3_AD002	0.00681937	0.770144	0.0325307	1390869	180117_P1	-0.204609	Tf3C	MOp	SC	female	c14	c14_c6	c14_c6_c1	c14_c6_c1_c0	ET	TRUE	CTX-13	L5 ET CTX Glut
180118_CEMBA_mm_P56_P63_RS2_180117_P1_180117_P2_B3_AD004	0.00702698	0.768327	0.0339637	1351032	180117_P1	-0.246533	Tm4B	MOp	SC	male	c14	c14_c3	c14_c3_c2	c14_c3_c2_c0	ET	TRUE	CTX-13	L5 ET CTX Glut
180118_CEMBA_mm_P56_P63_RS2_180117_P1_180117_P2_B3_AD007	0.00500013	0.760835	0.020182	1658938	180117_P2	-0.0470095	Pm3C	MOp	STR	male	c1	c1_c0	c1_c0_c1	c1_c0_c1_c1	IT-Sup	TRUE	CTX-44	L2/3 IT CTX Glut
180118_CEMBA_mm_P56_P63_RS2_180117_P1_180117_P2_B3_AD008	0.00595322	0.784791	0.0258585	1594094	180117_P2	-0.104533	Pf3C	MOp	STR	female	c3	c3_c0	c3_c0_c1	c3_c0_c1_c2	IT-Deep	TRUE	CTX-43	L6 IT CTX Glut
180118_CEMBA_mm_P56_P63_RS2_180117_P1_180117_P2_B3_AD012	0.00536018	0.77524	0.0219316	1514044	180117_P2	-0.178862	Pf4B	MOp	STR	female	c1	c1_c1	c1_c1_c3	c1_c1_c3_c1	IT-Sup	TRUE	CTX-2	L4/5 IT CTX Glut
180118_CEMBA_mm_P56_P63_RS2_180117_P1_180117_P2_B4_AD001	0.00613364	0.774089	0.0287573	1687247	180117_P1	0.0740759	Tm3C	MOp	SC	male	c14	c14_c5	c14_c5_c0	c14_c5_c0_c0	ET	TRUE	CTX-13	L5 ET CTX Glut
180118_CEMBA_mm_P56_P63_RS2_180117_P1_180117_P2_B4_AD004	0.00705239	0.779267	0.032438	1684702	180117_P1	0.0718981	Tm4B	MOp	SC	male	c14	c14_c5	c14_c5_c0	c14_c5_c0_c0	ET	TRUE	CTX-13	L5 ET CTX Glut
180118_CEMBA_mm_P56_P63_RS2_180117_P1_180117_P2_B4_AD006	0.00532229	0.762581	0.0217987	3041032	180117_P1	0.923966	Tf4B	MOp	SC	female	c1	c1_c0	c1_c0_c0	c1_c0_c0_c0	IT-Sup	TRUE	CTX-0	L2/3 IT CTX Glut
180118_CEMBA_mm_P56_P63_RS2_180117_P1_180117_P2_B4_AD007	0.00588973	0.789836	0.026371	1939285	180117_P2	0.178255	Pm3C	MOp	STR	male	c3	c3_c7	c3_c7_c0	c3_c7_c0_c1	IT-Deep	TRUE	CTX-39	L6 IT CTX Glut
180118_CEMBA_mm_P56_P63_RS2_180117_P1_180117_P2_B4_AD008	0.00579345	0.773186	0.0264299	1820540	180117_P2	0.087097	Pf3C	MOp	STR	female	c3	c3_c5	c3_c5_c0	c3_c5_c0_c2	IT-Deep	TRUE	CTX-9	L5 IT CTX Glut
180118_CEMBA_mm_P56_P63_RS2_180117_P1_180117_P2_B4_AD010	0.00535134	0.766123	0.0223551	1814008	180117_P2	0.0819114	Pm4B	MOp	STR	male	c1	c1_c0	c1_c0_c1	c1_c0_c1_c0	IT-Sup	FALSE	CTX-0	L2/3 IT CTX Glut
180118_CEMBA_mm_P56_P63_RS2_180117_P1_180117_P2_B4_AD012	0.00641911	0.786284	0.0290498	1771884	180117_P2	0.0480147	Pf4B	MOp	STR	female	c3	c3_c7	c3_c7_c3	c3_c7_c3_c0	IT-Deep	TRUE	CTX-39	L6 IT CTX Glut
180118_CEMBA_mm_P56_P63_RS2_180117_P1_180117_P2_B5_AD001	0.00765244	0.774079	0.0377836	841903	180117_P1	-0.928869	Tm3C	MOp	SC	male	c14	c14_c6	c14_c6_c1	c14_c6_c1_c0	ET	TRUE	CTX-13	L5 ET CTX Glut
180118_CEMBA_mm_P56_P63_RS2_180117_P1_180117_P2_B5_AD004	0.00741976	0.786816	0.0364422	1063175	180117_P1	-0.592216	Tm4B	MOp	SC	male	c14	c14_c3	c14_c3_c0	c14_c3_c0_c0	ET	TRUE	CTX-13	L5 ET CTX Glut
180118_CEMBA_mm_P56_P63_RS2_180117_P1_180117_P2_B5_AD006	0.00710875	0.77831	0.0337911	999087	180117_P1	-0.681913	Tf4B	MOp	SC	female	c14	c14_c6	c14_c6_c0	c14_c6_c0_c0	ET	TRUE	CTX-13	L5 ET CTX Glut
180118_CEMBA_mm_P56_P63_RS2_180117_P1_180117_P2_B5_AD007	0.00538934	0.77336	0.0248562	983883	180117_P2	-0.800711	Pm3C	MOp	STR	male	c1	c1_c0	c1_c0_c0	c1_c0_c0_c0	IT-Sup	TRUE	CTX-0	L2/3 IT CTX Glut
180118_CEMBA_mm_P56_P63_RS2_180117_P1_180117_P2_B5_AD008	0.00486266	0.771653	0.0212105	982798	180117_P2	-0.802303	Pf3C	MOp	STR	female	c1	c1_c0	c1_c0_c1	c1_c0_c1_c3	IT-Sup	TRUE	CTX-0	L2/3 IT CTX Glut
180118_CEMBA_mm_P56_P63_RS2_180117_P1_180117_P2_B5_AD012	0.0059761	0.779584	0.0263164	969888	180117_P2	-0.821379	Pf4B	MOp	STR	female	c1	c1_c5	c1_c5_c2	c1_c5_c2_c0	IT-Sup	TRUE	CTX-6	L4/5 IT CTX Glut
180118_CEMBA_mm_P56_P63_RS2_180117_P1_180117_P2_B6_AD001	0.00605308	0.783517	0.0288456	1669796	180117_P1	0.0590765	Tm3C	MOp	SC	male	c14	c14_c5	c14_c5_c0	c14_c5_c0_c1	ET	TRUE	CTX-13	L5 ET CTX Glut
180118_CEMBA_mm_P56_P63_RS2_180117_P1_180117_P2_B6_AD004	0.00762205	0.782354	0.0371079	1838405	180117_P1	0.197859	Tm4B	MOp	SC	male	c14	c14_c3	c14_c3_c0	c14_c3_c0_c0	ET	TRUE	CTX-13	L5 ET CTX Glut
180118_CEMBA_mm_P56_P63_RS2_180117_P1_180117_P2_B6_AD006	0.00681519	0.78661	0.0325119	1837054	180117_P1	0.196799	Tf4B	MOp	SC	female	c14	c14_c3	c14_c3_c2	c14_c3_c2_c0	ET	TRUE	CTX-13	L5 ET CTX Glut
180118_CEMBA_mm_P56_P63_RS2_180117_P1_180117_P2_B6_AD008	0.00501601	0.774161	0.0208813	1862912	180117_P2	0.12029	Pf3C	MOp	STR	female	c1	c1_c1	c1_c1_c3	c1_c1_c3_c0	IT-Sup	TRUE	CTX-6	L4/5 IT CTX Glut
180118_CEMBA_mm_P56_P63_RS2_180117_P1_180117_P2_B6_AD012	0.00485642	0.767718	0.0208486	3048358	180117_P2	0.830763	Pf4B	MOp	STR	female	c1	c1_c5	c1_c5_c2	c1_c5_c2_c1	IT-Sup	TRUE	CTX-8	L4/5 IT CTX Glut
180118_CEMBA_mm_P56_P63_RS2_180117_P1_180117_P2_B7_AD001	0.00602633	0.768945	0.032194	1279850	180117_P1	-0.324621	Tm3C	MOp	SC	male	c14	c14_c6	c14_c6_c0	c14_c6_c0_c0	ET	TRUE	CTX-13	L5 ET CTX Glut
180118_CEMBA_mm_P56_P63_RS2_180117_P1_180117_P2_B7_AD004	0.00483479	0.769472	0.0178366	3318818	180117_P1	1.05007	Tm4B	MOp	SC	male	c14	c14_c5	c14_c5_c0	c14_c5_c0_c0	ET	TRUE	CTX-13	L5 ET CTX Glut
180118_CEMBA_mm_P56_P63_RS2_180117_P1_180117_P2_B7_AD006	0.00709827	0.778254	0.0336792	1279985	180117_P1	-0.324468	Tf4B	MOp	SC	female	c14	c14_c3	c14_c3_c2	c14_c3_c2_c0	ET	TRUE	CTX-13	L5 ET CTX Glut
180118_CEMBA_mm_P56_P63_RS2_180117_P1_180117_P2_B7_AD007	0.00453432	0.769119	0.0189482	1391786	180117_P2	-0.300332	Pm3C	MOp	STR	male	c1	c1_c1	c1_c1_c1	c1_c1_c1_c1	IT-Sup	TRUE	CTX-2	L4/5 IT CTX Glut
180118_CEMBA_mm_P56_P63_RS2_180117_P1_180117_P2_B7_AD008	0.00559476	0.779497	0.0262975	1345519	180117_P2	-0.349107	Pf3C	MOp	STR	female	c1	c1_c5	c1_c5_c2	c1_c5_c2_c0	IT-Sup	TRUE	CTX-6	L4/5 IT CTX Glut
180118_CEMBA_mm_P56_P63_RS2_180117_P1_180117_P2_B7_AD010	0.00468307	0.776032	0.0190889	1383357	180117_P2	-0.309096	Pm4B	MOp	STR	male	c2	c2_c4	c2_c4_c2	c2_c4_c2_c1	CT_L6b	FALSE	CTX-29	L6 CT CTX Glut
180118_CEMBA_mm_P56_P63_RS2_180117_P1_180117_P2_B7_AD012	0.00500699	0.796117	0.0213796	1322228	180117_P2	-0.374298	Pf4B	MOp	STR	female	c2	c2_c4	c2_c4_c1	c2_c4_c1_c0	CT_L6b	TRUE	CTX-23	L6 CT CTX Glut
180118_CEMBA_mm_P56_P63_RS2_180117_P1_180117_P2_B8_AD001	0.00622384	0.78494	0.030952	2067485	180117_P1	0.367282	Tm3C	MOp	SC	male	c14	c14_c6	c14_c6_c2	c14_c6_c2_c0	ET	TRUE	CTX-13	L5 ET CTX Glut
180118_CEMBA_mm_P56_P63_RS2_180117_P1_180117_P2_B8_AD004	0.00663752	0.783571	0.0319473	1040239	180117_P1	-0.62368	Tm4B	MOp	SC	male	c14	c14_c1	c14_c1_c2	c14_c1_c2_c1	ET	TRUE	CTX-13	L5 ET CTX Glut
180118_CEMBA_mm_P56_P63_RS2_180117_P1_180117_P2_B8_AD006	0.00690689	0.771425	0.0328259	1634941	180117_P1	0.0286433	Tf4B	MOp	SC	female	c14	c14_c3	c14_c3_c2	c14_c3_c2_c0	ET	TRUE	CTX-13	L5 ET CTX Glut
180118_CEMBA_mm_P56_P63_RS2_180117_P1_180117_P2_B8_AD007	0.00505794	0.77953	0.021362	1890637	180117_P2	0.141603	Pm3C	MOp	STR	male	c3	c3_c0	c3_c0_c1	c3_c0_c1_c1	IT-Deep	TRUE	CTX-10	L6 IT CTX Glut
180118_CEMBA_mm_P56_P63_RS2_180117_P1_180117_P2_B8_AD008	0.00642175	0.775892	0.0307973	1959948	180117_P2	0.193546	Pf3C	MOp	STR	female	c14	c14_c6	c14_c6_c0	c14_c6_c0_c0	ET	TRUE	CTX-13	L5 ET CTX Glut
180118_CEMBA_mm_P56_P63_RS2_180117_P1_180117_P2_B8_AD012	0.00566645	0.77885	0.0252286	3357471	180117_P2	0.970105	Pf4B	MOp	STR	female	c1	c1_c5	c1_c5_c2	c1_c5_c2_c0	IT-Sup	TRUE	CTX-6	L4/5 IT CTX Glut
180118_CEMBA_mm_P56_P63_RS2_180117_P1_180117_P2_B9_AD001	0.00698886	0.782941	0.0354963	1617883	180117_P1	0.013512	Tm3C	MOp	SC	male	c14	c14_c6	c14_c6_c1	c14_c6_c1_c0	ET	TRUE	CTX-13	L5 ET CTX Glut
180118_CEMBA_mm_P56_P63_RS2_180117_P1_180117_P2_B9_AD004	0.00667049	0.780494	0.0312263	1566303	180117_P1	-0.033232	Tm4B	MOp	SC	male	c14	c14_c5	c14_c5_c0	c14_c5_c0_c1	ET	TRUE	CTX-13	L5 ET CTX Glut
180118_CEMBA_mm_P56_P63_RS2_180117_P1_180117_P2_B9_AD006	0.00643782	0.778619	0.0305172	1831620	180117_P1	0.192525	Tf4B	MOp	SC	female	c14	c14_c6	c14_c6_c0	c14_c6_c0_c0	ET	TRUE	CTX-13	L5 ET CTX Glut
180118_CEMBA_mm_P56_P63_RS2_180117_P1_180117_P2_B9_AD007	0.00628588	0.797143	0.0292366	1637974	180117_P2	-0.065357	Pm3C	MOp	STR	male	c2	c2_c3	c2_c3_c1	c2_c3_c1_c0	CT_L6b	TRUE	CTX-30	L6 CT CTX Glut
180118_CEMBA_mm_P56_P63_RS2_180117_P1_180117_P2_B9_AD008	0.00570904	0.761545	0.0264202	1914871	180117_P2	0.159978	Pf3C	MOp	STR	female	c1	c1_c5	c1_c5_c2	c1_c5_c2_c0	IT-Sup	TRUE	CTX-6	L4/5 IT CTX Glut
180118_CEMBA_mm_P56_P63_RS2_180117_P1_180117_P2_B9_AD010	0.00530061	0.782058	0.0236026	1723362	180117_P2	0.00795631	Pm4B	MOp	STR	male	c1	c1_c0	c1_c0_c1	c1_c0_c1_c3	IT-Sup	FALSE	CTX-0	L2/3 IT CTX Glut
180118_CEMBA_mm_P56_P63_RS2_180117_P1_180117_P2_B9_AD012	0.00485764	0.769878	0.019507	1673034	180117_P2	-0.0348027	Pf4B	MOp	STR	female	c1	c1_c1	c1_c1_c3	c1_c1_c3_c0	IT-Sup	TRUE	CTX-2	L4/5 IT CTX Glut
180118_CEMBA_mm_P56_P63_RS2_180117_P1_180117_P2_C10_AD001	0.00690732	0.78544	0.0332293	2106666	180117_P1	0.394366	Tm3C	MOp	SC	male	c14	c14_c3	c14_c3_c2	c14_c3_c2_c0	ET	TRUE	CTX-13	L5 ET CTX Glut
180118_CEMBA_mm_P56_P63_RS2_180117_P1_180117_P2_C10_AD002	0.00671234	0.773777	0.0324865	1873249	180117_P1	0.224947	Tf3C	MOp	SC	female	c14	c14_c6	c14_c6_c0	c14_c6_c0_c0	ET	TRUE	CTX-13	L5 ET CTX Glut
180118_CEMBA_mm_P56_P63_RS2_180117_P1_180117_P2_C10_AD004	0.00672065	0.783825	0.0327689	2098940	180117_P1	0.389066	Tm4B	MOp	SC	male	c14	c14_c5	c14_c5_c0	c14_c5_c0_c0	ET	TRUE	CTX-13	L5 ET CTX Glut
180118_CEMBA_mm_P56_P63_RS2_180117_P1_180117_P2_C10_AD006	0.00602002	0.792008	0.0283548	1416007	180117_P1	-0.178767	Tf4B	MOp	SC	female	c14	c14_c5	c14_c5_c0	c14_c5_c0_c1	ET	TRUE	CTX-13	L5 ET CTX Glut
180118_CEMBA_mm_P56_P63_RS2_180117_P1_180117_P2_C10_AD007	0.00537674	0.768685	0.0240874	1961929	180117_P2	0.195003	Pm3C	MOp	STR	male	c1	c1_c0	c1_c0_c1	c1_c0_c1_c0	IT-Sup	TRUE	CTX-0	L2/3 IT CTX Glut
180118_CEMBA_mm_P56_P63_RS2_180117_P1_180117_P2_C10_AD008	0.00699803	0.780889	0.0339253	2081790	180117_P2	0.280555	Pf3C	MOp	STR	female	c14	c14_c3	c14_c3_c0	c14_c3_c0_c1	ET	TRUE	CTX-13	L5 ET CTX Glut
180118_CEMBA_mm_P56_P63_RS2_180117_P1_180117_P2_C10_AD010	0.00559352	0.777565	0.0246375	1787777	180117_P2	0.0608973	Pm4B	MOp	STR	male	c3	c3_c7	c3_c7_c2	c3_c7_c2_c1	IT-Deep	FALSE	CTX-39	L6 IT CTX Glut
180118_CEMBA_mm_P56_P63_RS2_180117_P1_180117_P2_C11_AD001	0.00694126	0.778281	0.0341751	1746733	180117_P1	0.124064	Tm3C	MOp	SC	male	c14	c14_c3	c14_c3_c2	c14_c3_c2_c0	ET	TRUE	CTX-13	L5 ET CTX Glut
180118_CEMBA_mm_P56_P63_RS2_180117_P1_180117_P2_C11_AD002	0.00716944	0.774838	0.0356854	1502112	180117_P1	-0.0936029	Tf3C	MOp	SC	female	c14	c14_c3	c14_c3_c0	c14_c3_c0_c0	ET	TRUE	CTX-13	L5 ET CTX Glut
180118_CEMBA_mm_P56_P63_RS2_180117_P1_180117_P2_C11_AD004	0.00717025	0.780704	0.0353935	1527352	180117_P1	-0.0695627	Tm4B	MOp	SC	male	c14	c14_c6	c14_c6_c0	c14_c6_c0_c0	ET	TRUE	CTX-13	L5 ET CTX Glut
180118_CEMBA_mm_P56_P63_RS2_180117_P1_180117_P2_C11_AD006	0.00662606	0.78256	0.032167	1542852	180117_P1	-0.0549956	Tf4B	MOp	SC	female	c14	c14_c6	c14_c6_c0	c14_c6_c0_c0	ET	TRUE	CTX-13	L5 ET CTX Glut
180118_CEMBA_mm_P56_P63_RS2_180117_P1_180117_P2_C11_AD007	0.00625451	0.775256	0.0308243	1704437	180117_P2	-0.00797419	Pm3C	MOp	STR	male	c14	c14_c6	c14_c6_c0	c14_c6_c0_c0	ET	TRUE	CTX-13	L5 ET CTX Glut
180118_CEMBA_mm_P56_P63_RS2_180117_P1_180117_P2_C11_AD008	0.00505227	0.783641	0.0205675	1633666	180117_P2	-0.0691564	Pf3C	MOp	STR	female	c1	c1_c1	c1_c1_c3	c1_c1_c3_c0	IT-Sup	TRUE	CTX-31	L4/5 IT CTX Glut
180118_CEMBA_mm_P56_P63_RS2_180117_P1_180117_P2_C11_AD010	0.00629031	0.81131	0.0314333	1712765	180117_P2	-0.000942248	Pm4B	MOp	STR	male	c6	c6_c2	c6_c2_c3	c6_c2_c3_c1	MGE	FALSE	CTX-24	Sst Gaba
180118_CEMBA_mm_P56_P63_RS2_180117_P1_180117_P2_C11_AD012	0.00527817	0.767347	0.0214124	1675105	180117_P2	-0.0330179	Pf4B	MOp	STR	female	c1	c1_c0	c1_c0_c1	c1_c0_c1_c0	IT-Sup	TRUE	CTX-44	L2/3 IT CTX Glut
180118_CEMBA_mm_P56_P63_RS2_180117_P1_180117_P2_C12_AD002	0.00664921	0.776164	0.0331222	2283848	180117_P1	0.510871	Tf3C	MOp	SC	female	c14	c14_c6	c14_c6_c0	c14_c6_c0_c0	ET	TRUE	CTX-13	L5 ET CTX Glut
180118_CEMBA_mm_P56_P63_RS2_180117_P1_180117_P2_C12_AD006	0.00764666	0.776386	0.0343392	2017062	180117_P1	0.33166	Tf4B	MOp	SC	female	c14	c14_c3	c14_c3_c0	c14_c3_c0_c1	ET	TRUE	CTX-13	L5 ET CTX Glut
180118_CEMBA_mm_P56_P63_RS2_180117_P1_180117_P2_C12_AD007	0.00491272	0.777071	0.0206221	2317790	180117_P2	0.43548	Pm3C	MOp	STR	male	c1	c1_c1	c1_c1_c3	c1_c1_c3_c2	IT-Sup	TRUE	CTX-2	L4/5 IT CTX Glut
180118_CEMBA_mm_P56_P63_RS2_180117_P1_180117_P2_C12_AD008	0.00468901	0.766846	0.0189246	2181580	180117_P2	0.348104	Pf3C	MOp	STR	female	c1	c1_c1	c1_c1_c3	c1_c1_c3_c0	IT-Sup	TRUE	CTX-2	L4/5 IT CTX Glut
180118_CEMBA_mm_P56_P63_RS2_180117_P1_180117_P2_C12_AD012	0.00718636	0.778084	0.0353327	1936337	180117_P2	0.176061	Pf4B	MOp	STR	female	c14	c14_c6	c14_c6_c1	c14_c6_c1_c0	ET	TRUE	CTX-13	L5 ET CTX Glut
180118_CEMBA_mm_P56_P63_RS2_180117_P1_180117_P2_C1_AD001	0.00643709	0.7853	0.0301698	1814381	180117_P1	0.178882	Tm3C	MOp	SC	male	c14	c14_c6	c14_c6_c2	c14_c6_c2_c0	ET	TRUE	CTX-13	L5 ET CTX Glut
180118_CEMBA_mm_P56_P63_RS2_180117_P1_180117_P2_C1_AD002	0.00649049	0.776492	0.0315292	1796258	180117_P1	0.164399	Tf3C	MOp	SC	female	c14	c14_c3	c14_c3_c2	c14_c3_c2_c0	ET	TRUE	CTX-13	L5 ET CTX Glut
180118_CEMBA_mm_P56_P63_RS2_180117_P1_180117_P2_C1_AD004	0.0073492	0.779909	0.0362861	1857791	180117_P1	0.212993	Tm4B	MOp	SC	male	c14	c14_c6	c14_c6_c1	c14_c6_c1_c0	ET	TRUE	CTX-13	L5 ET CTX Glut
180118_CEMBA_mm_P56_P63_RS2_180117_P1_180117_P2_C1_AD006	0.00685301	0.79071	0.0314252	1794937	180117_P1	0.163338	Tf4B	MOp	SC	female	c14	c14_c5	c14_c5_c0	c14_c5_c0_c1	ET	TRUE	CTX-13	L5 ET CTX Glut
180118_CEMBA_mm_P56_P63_RS2_180117_P1_180117_P2_C1_AD007	0.00477347	0.767991	0.0187888	1810181	180117_P2	0.0788645	Pm3C	MOp	STR	male	c1	c1_c0	c1_c0_c1	c1_c0_c1_c1	IT-Sup	TRUE	CTX-44	L2/3 IT CTX Glut
180118_CEMBA_mm_P56_P63_RS2_180117_P1_180117_P2_C1_AD008	0.00491192	0.770795	0.0191097	1901390	180117_P2	0.149785	Pf3C	MOp	STR	female	c1	c1_c0	c1_c0_c1	c1_c0_c1_c1	IT-Sup	TRUE	CTX-44	L2/3 IT CTX Glut
180118_CEMBA_mm_P56_P63_RS2_180117_P1_180117_P2_C1_AD010	0.00507255	0.752966	0.0200475	3041784	180117_P2	0.827648	Pm4B	MOp	STR	male	c14	c14_c6	c14_c6_c0	c14_c6_c0_c0	ET	FALSE	CTX-13	L5 ET CTX Glut
180118_CEMBA_mm_P56_P63_RS2_180117_P1_180117_P2_C1_AD012	0.00579464	0.782319	0.0246234	1706621	180117_P2	-0.00612676	Pf4B	MOp	STR	female	c1	c1_c8	c1_c8_c0	c1_c8_c0_c1	IT-Sup	TRUE	CTX-6	L4/5 IT CTX Glut
180118_CEMBA_mm_P56_P63_RS2_180117_P1_180117_P2_C2_AD001	0.00610597	0.791001	0.027618	1433941	180117_P1	-0.16061	Tm3C	MOp	SC	male	c14	c14_c1	c14_c1_c2	c14_c1_c2_c1	ET	TRUE	CTX-13	L5 ET CTX Glut
180118_CEMBA_mm_P56_P63_RS2_180117_P1_180117_P2_C2_AD002	0.00599114	0.783069	0.0280644	1689782	180117_P1	0.0762418	Tf3C	MOp	SC	female	c14	c14_c5	c14_c5_c0	c14_c5_c0_c1	ET	TRUE	CTX-13	L5 ET CTX Glut
180118_CEMBA_mm_P56_P63_RS2_180117_P1_180117_P2_C2_AD004	0.00648552	0.787136	0.0304978	1643840	180117_P1	0.0364746	Tm4B	MOp	SC	male	c14	c14_c5	c14_c5_c0	c14_c5_c0_c1	ET	TRUE	CTX-13	L5 ET CTX Glut
180118_CEMBA_mm_P56_P63_RS2_180117_P1_180117_P2_C2_AD006	0.00500101	0.765877	0.0176341	3090996	180117_P1	0.947476	Tf4B	MOp	SC	female	c14	c14_c8	c14_c8_c0	c14_c8_c0_c1	ET	TRUE	CTX-13	L5 ET CTX Glut
180118_CEMBA_mm_P56_P63_RS2_180117_P1_180117_P2_C2_AD007	0.00529927	0.768595	0.0236404	1737056	180117_P2	0.0193748	Pm3C	MOp	STR	male	c1	c1_c5	c1_c5_c2	c1_c5_c2_c1	IT-Sup	TRUE	CTX-6	L4/5 IT CTX Glut
180118_CEMBA_mm_P56_P63_RS2_180117_P1_180117_P2_C2_AD008	0.00628628	0.790393	0.0286134	1481199	180117_P2	-0.210504	Pf3C	MOp	STR	female	c3	c3_c3	c3_c3_c0	c3_c3_c0_c1	IT-Deep	TRUE	CTX-9	L5 IT CTX Glut
180118_CEMBA_mm_P56_P63_RS2_180117_P1_180117_P2_C2_AD010	0.00599658	0.777606	0.026771	1479246	180117_P2	-0.212407	Pm4B	MOp	STR	male	c3	c3_c0	c3_c0_c1	c3_c0_c1_c2	IT-Deep	FALSE	CTX-43	L6 IT CTX Glut
180118_CEMBA_mm_P56_P63_RS2_180117_P1_180117_P2_C2_AD012	0.00563959	0.777959	0.0244999	1565075	180117_P2	-0.131038	Pf4B	MOp	STR	female	c3	c3_c0	c3_c0_c3	c3_c0_c3_c3	IT-Deep	TRUE	CTX-28	L5 IT CTX Glut
180118_CEMBA_mm_P56_P63_RS2_180117_P1_180117_P2_C3_AD001	0.00671553	0.771932	0.0349342	1738206	180117_P1	0.117004	Tm3C	MOp	SC	male	c14	c14_c6	c14_c6_c1	c14_c6_c1_c0	ET	TRUE	CTX-13	L5 ET CTX Glut
180118_CEMBA_mm_P56_P63_RS2_180117_P1_180117_P2_C3_AD002	0.00686423	0.780645	0.0323678	1525010	180117_P1	-0.0717766	Tf3C	MOp	SC	female	c14	c14_c5	c14_c5_c0	c14_c5_c0_c1	ET	TRUE	CTX-13	L5 ET CTX Glut
180118_CEMBA_mm_P56_P63_RS2_180117_P1_180117_P2_C3_AD004	0.00685803	0.780949	0.0333574	1485662	180117_P1	-0.109489	Tm4B	MOp	SC	male	c14	c14_c6	c14_c6_c0	c14_c6_c0_c0	ET	TRUE	CTX-13	L5 ET CTX Glut
180118_CEMBA_mm_P56_P63_RS2_180117_P1_180117_P2_C3_AD006	0.00732113	0.781603	0.0344532	1516725	180117_P1	-0.0796358	Tf4B	MOp	SC	female	c14	c14_c3	c14_c3_c2	c14_c3_c2_c0	ET	TRUE	CTX-13	L5 ET CTX Glut
180118_CEMBA_mm_P56_P63_RS2_180117_P1_180117_P2_C3_AD007	0.00464589	0.776256	0.0186739	1358469	180117_P2	-0.335288	Pm3C	MOp	STR	male	c2	c2_c4	c2_c4_c2	c2_c4_c2_c0	CT_L6b	TRUE	CTX-29	L6 CT CTX Glut
180118_CEMBA_mm_P56_P63_RS2_180117_P1_180117_P2_C3_AD008	0.0052517	0.762049	0.022756	1613120	180117_P2	-0.0874157	Pf3C	MOp	STR	female	c1	c1_c0	c1_c0_c1	c1_c0_c1_c0	IT-Sup	TRUE	CTX-0	L2/3 IT CTX Glut
180118_CEMBA_mm_P56_P63_RS2_180117_P1_180117_P2_C3_AD010	0.00556335	0.758327	0.0242656	1532986	180117_P2	-0.160925	Pm4B	MOp	STR	male	c1	c1_c0	c1_c0_c1	c1_c0_c1_c0	IT-Sup	FALSE	CTX-0	L2/3 IT CTX Glut
180118_CEMBA_mm_P56_P63_RS2_180117_P1_180117_P2_C4_AD001	0.0063738	0.777188	0.0309621	1359753	180117_P1	-0.237251	Tm3C	MOp	SC	male	c14	c14_c6	c14_c6_c2	c14_c6_c2_c0	ET	TRUE	CTX-13	L5 ET CTX Glut
180118_CEMBA_mm_P56_P63_RS2_180117_P1_180117_P2_C4_AD002	0.00636318	0.773533	0.0320959	1335191	180117_P1	-0.263549	Tf3C	MOp	SC	female	c14	c14_c3	c14_c3_c0	c14_c3_c0_c0	ET	TRUE	CTX-13	L5 ET CTX Glut
180118_CEMBA_mm_P56_P63_RS2_180117_P1_180117_P2_C4_AD006	0.00522922	0.750824	0.0204262	1335393	180117_P1	-0.263331	Tf4B	MOp	SC	female	c1	c1_c0	c1_c0_c1	c1_c0_c1_c0	IT-Sup	TRUE	CTX-44	L2/3 IT CTX Glut
180118_CEMBA_mm_P56_P63_RS2_180117_P1_180117_P2_C4_AD007	0.00571844	0.781777	0.0262737	1492907	180117_P2	-0.199145	Pm3C	MOp	STR	male	c3	c3_c3	c3_c3_c2	c3_c3_c2_c1	IT-Deep	TRUE	CTX-9	L5 IT CTX Glut
180118_CEMBA_mm_P56_P63_RS2_180117_P1_180117_P2_C4_AD008	0.00523775	0.784884	0.0229922	1415178	180117_P2	-0.276286	Pf3C	MOp	STR	female	c3	c3_c7	c3_c7_c0	c3_c7_c0_c0	IT-Deep	TRUE	CTX-39	L6 IT CTX Glut
180118_CEMBA_mm_P56_P63_RS2_180117_P1_180117_P2_C4_AD010	0.0067201	0.802117	0.0332467	869002	180117_P2	-0.979838	Pm4B	MOp	STR	male	c3	c3_c3	c3_c3_c0	c3_c3_c0_c1	IT-Deep	FALSE	CTX-9	L5 IT CTX Glut
180118_CEMBA_mm_P56_P63_RS2_180117_P1_180117_P2_C4_AD012	0.0051879	0.769877	0.0219064	1426569	180117_P2	-0.26472	Pf4B	MOp	STR	female	c1	c1_c5	c1_c5_c2	c1_c5_c2_c1	IT-Sup	TRUE	CTX-6	L4/5 IT CTX Glut
180118_CEMBA_mm_P56_P63_RS2_180117_P1_180117_P2_C5_AD001	0.00640172	0.787019	0.0316987	1204766	180117_P1	-0.411842	Tm3C	MOp	SC	male	c14	c14_c3	c14_c3_c2	c14_c3_c2_c0	ET	TRUE	CTX-13	L5 ET CTX Glut
180118_CEMBA_mm_P56_P63_RS2_180117_P1_180117_P2_C5_AD004	0.00656208	0.774111	0.0333136	1276873	180117_P1	-0.32798	Tm4B	MOp	SC	male	c14	c14_c6	c14_c6_c1	c14_c6_c1_c0	ET	TRUE	CTX-13	L5 ET CTX Glut
180118_CEMBA_mm_P56_P63_RS2_180117_P1_180117_P2_C5_AD006	0.00687614	0.779401	0.032703	983520	180117_P1	-0.704569	Tf4B	MOp	SC	female	c14	c14_c5	c14_c5_c0	c14_c5_c0_c0	ET	TRUE	CTX-13	L5 ET CTX Glut
180118_CEMBA_mm_P56_P63_RS2_180117_P1_180117_P2_C5_AD007	0.00479845	0.753187	0.0208226	1201886	180117_P2	-0.511969	Pm3C	MOp	STR	male	c1	c1_c0	c1_c0_c1	c1_c0_c1_c3	IT-Sup	TRUE	CTX-0	L2/3 IT CTX Glut
180118_CEMBA_mm_P56_P63_RS2_180117_P1_180117_P2_C5_AD008	0.00485014	0.779141	0.0205992	1205561	180117_P2	-0.507565	Pf3C	MOp	STR	female	c1	c1_c1	c1_c1_c3	c1_c1_c3_c1	IT-Sup	TRUE	CTX-2	L4/5 IT CTX Glut
180118_CEMBA_mm_P56_P63_RS2_180117_P1_180117_P2_C5_AD010	0.00501419	0.787584	0.0231876	1247673	180117_P2	-0.45803	Pm4B	MOp	STR	male	c3	c3_c0	c3_c0_c3	c3_c0_c3_c1	IT-Deep	FALSE	CTX-28	L5 IT CTX Glut
180118_CEMBA_mm_P56_P63_RS2_180117_P1_180117_P2_C6_AD001	0.00667421	0.762337	0.0336982	1488734	180117_P1	-0.106509	Tm3C	MOp	SC	male	c14	c14_c6	c14_c6_c0	c14_c6_c0_c0	ET	TRUE	CTX-13	L5 ET CTX Glut
180118_CEMBA_mm_P56_P63_RS2_180117_P1_180117_P2_C6_AD004	0.00691275	0.770576	0.0345913	1600316	180117_P1	-0.00223851	Tm4B	MOp	SC	male	c14	c14_c6	c14_c6_c1	c14_c6_c1_c0	ET	TRUE	CTX-13	L5 ET CTX Glut
180118_CEMBA_mm_P56_P63_RS2_180117_P1_180117_P2_C6_AD006	0.00712626	0.779421	0.0340057	1254340	180117_P1	-0.353667	Tf4B	MOp	SC	female	c14	c14_c6	c14_c6_c0	c14_c6_c0_c0	ET	TRUE	CTX-13	L5 ET CTX Glut
180118_CEMBA_mm_P56_P63_RS2_180117_P1_180117_P2_C6_AD008	0.00481578	0.759177	0.0203959	1448270	180117_P2	-0.242939	Pf3C	MOp	STR	female	c1	c1_c0	c1_c0_c1	c1_c0_c1_c0	IT-Sup	TRUE	CTX-44	L2/3 IT CTX Glut
180118_CEMBA_mm_P56_P63_RS2_180117_P1_180117_P2_C6_AD010	0.00516154	0.770951	0.0217509	1505379	180117_P2	-0.187143	Pm4B	MOp	STR	male	c1	c1_c8	c1_c8_c0	c1_c8_c0_c0	IT-Sup	FALSE	CTX-6	L4/5 IT CTX Glut
180118_CEMBA_mm_P56_P63_RS2_180117_P1_180117_P2_C7_AD001	0.00669482	0.773244	0.0346304	1352327	180117_P1	-0.245151	Tm3C	MOp	SC	male	c14	c14_c6	c14_c6_c0	c14_c6_c0_c0	ET	TRUE	CTX-13	L5 ET CTX Glut
180118_CEMBA_mm_P56_P63_RS2_180117_P1_180117_P2_C7_AD004	0.006275	0.770031	0.0309468	1351122	180117_P1	-0.246437	Tm4B	MOp	SC	male	c14	c14_c6	c14_c6_c0	c14_c6_c0_c0	ET	TRUE	CTX-13	L5 ET CTX Glut
180118_CEMBA_mm_P56_P63_RS2_180117_P1_180117_P2_C7_AD006	0.00676738	0.787744	0.0312234	1973821	180117_P1	0.300396	Tf4B	MOp	SC	female	c14	c14_c4	c14_c4_c0	c14_c4_c0_c1	ET	TRUE	CTX-13	L5 ET CTX Glut
180118_CEMBA_mm_P56_P63_RS2_180117_P1_180117_P2_C7_AD008	0.00574108	0.790705	0.0270556	1285313	180117_P2	-0.41515	Pf3C	MOp	STR	female	c3	c3_c3	c3_c3_c0	c3_c3_c0_c3	IT-Deep	TRUE	CTX-9	L5 IT CTX Glut
180118_CEMBA_mm_P56_P63_RS2_180117_P1_180117_P2_C7_AD010	0.00519459	0.782276	0.0222622	1220451	180117_P2	-0.489855	Pm4B	MOp	STR	male	c1	c1_c1	c1_c1_c3	c1_c1_c3_c1	IT-Sup	FALSE	CTX-2	L4/5 IT CTX Glut
180118_CEMBA_mm_P56_P63_RS2_180117_P1_180117_P2_C8_AD001	0.00711675	0.793503	0.0353475	1355965	180117_P1	-0.241275	Tm3C	MOp	SC	male	c14	c14_c3	c14_c3_c0	c14_c3_c0_c1	ET	TRUE	CTX-13	L5 ET CTX Glut
180118_CEMBA_mm_P56_P63_RS2_180117_P1_180117_P2_C8_AD004	0.00674202	0.774394	0.033013	1316791	180117_P1	-0.283569	Tm4B	MOp	SC	male	c14	c14_c5	c14_c5_c0	c14_c5_c0_c0	ET	TRUE	CTX-13	L5 ET CTX Glut
180118_CEMBA_mm_P56_P63_RS2_180117_P1_180117_P2_C8_AD006	0.00684426	0.779533	0.0322966	1022582	180117_P1	-0.648379	Tf4B	MOp	SC	female	c14	c14_c6	c14_c6_c0	c14_c6_c0_c0	ET	TRUE	CTX-13	L5 ET CTX Glut
180118_CEMBA_mm_P56_P63_RS2_180117_P1_180117_P2_C8_AD007	0.00546149	0.770627	0.0253506	1355772	180117_P2	-0.338155	Pm3C	MOp	STR	male	c1	c1_c5	c1_c5_c2	c1_c5_c2_c0	IT-Sup	TRUE	CTX-8	L4/5 IT CTX Glut
180118_CEMBA_mm_P56_P63_RS2_180117_P1_180117_P2_C8_AD008	0.00469841	0.773027	0.0195288	1355295	180117_P2	-0.338663	Pf3C	MOp	STR	female	c1	c1_c1	c1_c1_c3	c1_c1_c3_c2	IT-Sup	TRUE	CTX-2	L4/5 IT CTX Glut
180118_CEMBA_mm_P56_P63_RS2_180117_P1_180117_P2_C9_AD001	0.00754133	0.786976	0.0379297	1421517	180117_P1	-0.173164	Tm3C	MOp	SC	male	c14	c14_c3	c14_c3_c0	c14_c3_c0_c0	ET	TRUE	CTX-13	L5 ET CTX Glut
180118_CEMBA_mm_P56_P63_RS2_180117_P1_180117_P2_C9_AD006	0.00679967	0.779485	0.0337204	1442462	180117_P1	-0.152062	Tf4B	MOp	SC	female	c14	c14_c6	c14_c6_c0	c14_c6_c0_c0	ET	TRUE	CTX-13	L5 ET CTX Glut
180118_CEMBA_mm_P56_P63_RS2_180117_P1_180117_P2_C9_AD008	0.00509138	0.791488	0.0232765	1567147	180117_P2	-0.129129	Pf3C	MOp	STR	female	c3	c3_c3	c3_c3_c1	c3_c3_c1_c0	IT-Deep	TRUE	CTX-9	L5 IT CTX Glut
180118_CEMBA_mm_P56_P63_RS2_180117_P1_180117_P2_C9_AD010	0.00656354	0.79261	0.0312693	1526976	180117_P2	-0.166592	Pm4B	MOp	STR	male	c3	c3_c3	c3_c3_c0	c3_c3_c0_c0	IT-Deep	FALSE	CTX-9	L5 IT CTX Glut
180118_CEMBA_mm_P56_P63_RS2_180117_P1_180117_P2_C9_AD012	0.00529753	0.777345	0.0218611	1435779	180117_P2	-0.255436	Pf4B	MOp	STR	female	c1	c1_c0	c1_c0_c1	c1_c0_c1_c0	IT-Sup	TRUE	CTX-0	L2/3 IT CTX Glut
180118_CEMBA_mm_P56_P63_RS2_180117_P1_180117_P2_D10_AD001	0.00663844	0.770991	0.0320743	1661101	180117_P1	0.0515445	Tm3C	MOp	SC	male	c14	c14_c6	c14_c6_c1	c14_c6_c1_c0	ET	TRUE	CTX-13	L5 ET CTX Glut
180118_CEMBA_mm_P56_P63_RS2_180117_P1_180117_P2_D10_AD002	0.00691362	0.777153	0.0339783	1657781	180117_P1	0.0486581	Tf3C	MOp	SC	female	c14	c14_c6	c14_c6_c1	c14_c6_c1_c0	ET	TRUE	CTX-13	L5 ET CTX Glut
180118_CEMBA_mm_P56_P63_RS2_180117_P1_180117_P2_D10_AD004	0.00649209	0.768247	0.0302396	1702293	180117_P1	0.0868841	Tm4B	MOp	SC	male	c14	c14_c0	c14_c0_c0	c14_c0_c0_c1	ET	TRUE	CTX-13	L5 ET CTX Glut
180118_CEMBA_mm_P56_P63_RS2_180117_P1_180117_P2_D10_AD006	0.00716966	0.792431	0.034549	1410128	180117_P1	-0.184769	Tf4B	MOp	SC	female	c14	c14_c3	c14_c3_c0	c14_c3_c0_c0	ET	TRUE	CTX-13	L5 ET CTX Glut
180118_CEMBA_mm_P56_P63_RS2_180117_P1_180117_P2_D10_AD007	0.00477351	0.777898	0.0210771	1708855	180117_P2	-0.00423948	Pm3C	MOp	STR	male	c1	c1_c1	c1_c1_c3	c1_c1_c3_c0	IT-Sup	TRUE	CTX-2	L4/5 IT CTX Glut
180118_CEMBA_mm_P56_P63_RS2_180117_P1_180117_P2_D10_AD008	0.00520569	0.779656	0.0213806	1745986	180117_P2	0.0267725	Pf3C	MOp	STR	female	c1	c1_c1	c1_c1_c3	c1_c1_c3_c0	IT-Sup	TRUE	CTX-31	L4/5 IT CTX Glut
180118_CEMBA_mm_P56_P63_RS2_180117_P1_180117_P2_D10_AD010	0.00548306	0.774204	0.0236531	1722040	180117_P2	0.00684919	Pm4B	MOp	STR	male	c1	c1_c0	c1_c0_c1	c1_c0_c1_c0	IT-Sup	FALSE	CTX-0	L2/3 IT CTX Glut
180118_CEMBA_mm_P56_P63_RS2_180117_P1_180117_P2_D10_AD012	0.00453126	0.808291	0.0141773	3499289	180117_P2	1.02979	Pf4B	MOp	STR	female	c3	c3_c0	c3_c0_c1	c3_c0_c1_c0	IT-Deep	TRUE	CTX-10	L6 IT CTX Glut
180118_CEMBA_mm_P56_P63_RS2_180117_P1_180117_P2_D11_AD001	0.00655214	0.784029	0.0303844	1556486	180117_P1	-0.0423027	Tm3C	MOp	SC	male	c14	c14_c5	c14_c5_c0	c14_c5_c0_c0	ET	TRUE	CTX-13	L5 ET CTX Glut
180118_CEMBA_mm_P56_P63_RS2_180117_P1_180117_P2_D11_AD002	0.00683973	0.775007	0.0329139	1479714	180117_P1	-0.115277	Tf3C	MOp	SC	female	c14	c14_c6	c14_c6_c1	c14_c6_c1_c0	ET	TRUE	CTX-13	L5 ET CTX Glut
180118_CEMBA_mm_P56_P63_RS2_180117_P1_180117_P2_D11_AD006	0.00699167	0.786853	0.0328018	1434331	180117_P1	-0.160217	Tf4B	MOp	SC	female	c14	c14_c5	c14_c5_c0	c14_c5_c0_c1	ET	TRUE	CTX-13	L5 ET CTX Glut
180118_CEMBA_mm_P56_P63_RS2_180117_P1_180117_P2_D11_AD007	0.00712755	0.776371	0.0351914	1571777	180117_P2	-0.124873	Pm3C	MOp	STR	male	c14	c14_c6	c14_c6_c0	c14_c6_c0_c0	ET	TRUE	CTX-13	L5 ET CTX Glut
180118_CEMBA_mm_P56_P63_RS2_180117_P1_180117_P2_D11_AD008	0.00511734	0.757084	0.0220655	1575102	180117_P2	-0.121824	Pf3C	MOp	STR	female	c1	c1_c0	c1_c0_c1	c1_c0_c1_c0	IT-Sup	TRUE	CTX-44	L2/3 IT CTX Glut
180118_CEMBA_mm_P56_P63_RS2_180117_P1_180117_P2_D11_AD010	0.00509031	0.774439	0.0207667	1628577	180117_P2	-0.0736575	Pm4B	MOp	STR	male	c1	c1_c1	c1_c1_c3	c1_c1_c3_c0	IT-Sup	FALSE	CTX-3	L4/5 IT CTX Glut
180118_CEMBA_mm_P56_P63_RS2_180117_P1_180117_P2_D11_AD012	0.00632571	0.789861	0.0285653	1385295	180117_P2	-0.307076	Pf4B	MOp	STR	female	c3	c3_c3	c3_c3_c0	c3_c3_c0_c0	IT-Deep	TRUE	CTX-9	L5 IT CTX Glut
180118_CEMBA_mm_P56_P63_RS2_180117_P1_180117_P2_D12_AD001	0.00634646	0.779779	0.0316172	1975995	180117_P1	0.301984	Tm3C	MOp	SC	male	c14	c14_c6	c14_c6_c0	c14_c6_c0_c0	ET	TRUE	CTX-13	L5 ET CTX Glut
180118_CEMBA_mm_P56_P63_RS2_180117_P1_180117_P2_D12_AD002	0.0071934	0.779872	0.0338626	1913845	180117_P1	0.255879	Tf3C	MOp	SC	female	c14	c14_c3	c14_c3_c2	c14_c3_c2_c0	ET	TRUE	CTX-13	L5 ET CTX Glut
180118_CEMBA_mm_P56_P63_RS2_180117_P1_180117_P2_D12_AD004	0.00720003	0.789461	0.034945	1585238	180117_P1	-0.0158959	Tm4B	MOp	SC	male	c14	c14_c5	c14_c5_c0	c14_c5_c0_c0	ET	TRUE	CTX-13	L5 ET CTX Glut
180118_CEMBA_mm_P56_P63_RS2_180117_P1_180117_P2_D12_AD006	0.00657073	0.785786	0.0302351	1755470	180117_P1	0.131262	Tf4B	MOp	SC	female	c14	c14_c5	c14_c5_c0	c14_c5_c0_c1	ET	TRUE	CTX-13	L5 ET CTX Glut
180118_CEMBA_mm_P56_P63_RS2_180117_P1_180117_P2_D12_AD008	0.00536612	0.768129	0.023703	1849188	180117_P2	0.109622	Pf3C	MOp	STR	female	c1	c1_c0	c1_c0_c1	c1_c0_c1_c2	IT-Sup	TRUE	CTX-44	L2/3 IT CTX Glut
180118_CEMBA_mm_P56_P63_RS2_180117_P1_180117_P2_D12_AD012	0.0061713	0.795093	0.0260807	1563236	180117_P2	-0.132734	Pf4B	MOp	STR	female	c3	c3_c0	c3_c0_c3	c3_c0_c3_c1	IT-Deep	TRUE	CTX-28	L5 IT CTX Glut
180118_CEMBA_mm_P56_P63_RS2_180117_P1_180117_P2_D1_AD001	0.006561	0.778514	0.033037	1690644	180117_P1	0.0769776	Tm3C	MOp	SC	male	c14	c14_c6	c14_c6_c0	c14_c6_c0_c0	ET	TRUE	CTX-13	L5 ET CTX Glut
180118_CEMBA_mm_P56_P63_RS2_180117_P1_180117_P2_D1_AD002	0.00725718	0.774702	0.0379562	1740008	180117_P1	0.118499	Tf3C	MOp	SC	female	c14	c14_c6	c14_c6_c1	c14_c6_c1_c0	ET	TRUE	CTX-13	L5 ET CTX Glut
180118_CEMBA_mm_P56_P63_RS2_180117_P1_180117_P2_D1_AD004	0.00687774	0.772385	0.0339288	1727186	180117_P1	0.107828	Tm4B	MOp	SC	male	c14	c14_c3	c14_c3_c0	c14_c3_c0_c0	ET	TRUE	CTX-13	L5 ET CTX Glut
180118_CEMBA_mm_P56_P63_RS2_180117_P1_180117_P2_D1_AD006	0.00583287	0.775921	0.024677	2797243	180117_P1	0.80341	Tf4B	MOp	SC	female	c2	c2_c6	c2_c6_c0	c2_c6_c0_c2	CT_L6b	TRUE	CTX-13	L5 ET CTX Glut
180118_CEMBA_mm_P56_P63_RS2_180117_P1_180117_P2_D1_AD008	0.00582295	0.783024	0.0259397	3486553	180117_P2	1.02453	Pf3C	MOp	STR	female	c3	c3_c3	c3_c3_c0	c3_c3_c0_c2	IT-Deep	TRUE	CTX-9	L5 IT CTX Glut
180118_CEMBA_mm_P56_P63_RS2_180117_P1_180117_P2_D1_AD010	0.00496426	0.769236	0.0203365	1442285	180117_P2	-0.248913	Pm4B	MOp	STR	male	c1	c1_c1	c1_c1_c3	c1_c1_c3_c0	IT-Sup	FALSE	CTX-3	L4/5 IT CTX Glut
180118_CEMBA_mm_P56_P63_RS2_180117_P1_180117_P2_D1_AD012	0.00591578	0.758972	0.024164	1586778	180117_P2	-0.111169	Pf4B	MOp	STR	female	c1	c1_c0	c1_c0_c1	c1_c0_c1_c0	IT-Sup	TRUE	CTX-0	L2/3 IT CTX Glut
180118_CEMBA_mm_P56_P63_RS2_180117_P1_180117_P2_D2_AD001	0.00503217	0.777634	0.0219464	1435869	180117_P1	-0.158671	Tm3C	MOp	SC	male	c1	c1_c2	c1_c2_c0	c1_c2_c0_c0	IT-Sup	TRUE	CTX-2	L4/5 IT CTX Glut
180118_CEMBA_mm_P56_P63_RS2_180117_P1_180117_P2_D2_AD002	0.00563817	0.800667	0.0258236	1371118	180117_P1	-0.225243	Tf3C	MOp	SC	female	c14	c14_c8	c14_c8_c0	c14_c8_c0_c1	ET	TRUE	CTX-13	L5 ET CTX Glut
180118_CEMBA_mm_P56_P63_RS2_180117_P1_180117_P2_D2_AD004	0.00707271	0.772403	0.034893	1412048	180117_P1	-0.182806	Tm4B	MOp	SC	male	c14	c14_c6	c14_c6_c1	c14_c6_c1_c0	ET	TRUE	CTX-13	L5 ET CTX Glut
180118_CEMBA_mm_P56_P63_RS2_180117_P1_180117_P2_D2_AD006	0.00669538	0.785081	0.0327605	851080	180117_P1	-0.913229	Tf4B	MOp	SC	female	c14	c14_c3	c14_c3_c0	c14_c3_c0_c0	ET	TRUE	CTX-13	L5 ET CTX Glut
180118_CEMBA_mm_P56_P63_RS2_180117_P1_180117_P2_D2_AD007	0.00550666	0.769069	0.0242876	1530090	180117_P2	-0.163653	Pm3C	MOp	STR	male	c1	c1_c0	c1_c0_c1	c1_c0_c1_c0	IT-Sup	TRUE	CTX-0	L2/3 IT CTX Glut
180118_CEMBA_mm_P56_P63_RS2_180117_P1_180117_P2_D2_AD008	0.00516847	0.768008	0.0231235	1517154	180117_P2	-0.175902	Pf3C	MOp	STR	female	c1	c1_c0	c1_c0_c1	c1_c0_c1_c0	IT-Sup	TRUE	CTX-0	L2/3 IT CTX Glut
180118_CEMBA_mm_P56_P63_RS2_180117_P1_180117_P2_D2_AD010	0.00593479	0.809295	0.0260434	1423840	180117_P2	-0.267482	Pm4B	MOp	STR	male	c2	c2_c6	c2_c6_c0	c2_c6_c0_c0	CT_L6b	FALSE	CTX-33	L6 CT CTX Glut
180118_CEMBA_mm_P56_P63_RS2_180117_P1_180117_P2_D2_AD012	0.00546312	0.777335	0.0220705	1481481	180117_P2	-0.210229	Pf4B	MOp	STR	female	c1	c1_c0	c1_c0_c1	c1_c0_c1_c3	IT-Sup	TRUE	CTX-0	L2/3 IT CTX Glut
180118_CEMBA_mm_P56_P63_RS2_180117_P1_180117_P2_D3_AD001	0.00669155	0.780367	0.0328336	1157434	180117_P1	-0.469665	Tm3C	MOp	SC	male	c14	c14_c5	c14_c5_c0	c14_c5_c0_c0	ET	TRUE	CTX-13	L5 ET CTX Glut
180118_CEMBA_mm_P56_P63_RS2_180117_P1_180117_P2_D3_AD004	0.00650461	0.786353	0.0311904	1359882	180117_P1	-0.237114	Tm4B	MOp	SC	male	c14	c14_c5	c14_c5_c0	c14_c5_c0_c1	ET	TRUE	CTX-13	L5 ET CTX Glut
180118_CEMBA_mm_P56_P63_RS2_180117_P1_180117_P2_D3_AD006	0.00683829	0.777625	0.0328063	854514	180117_P1	-0.907419	Tf4B	MOp	SC	female	c14	c14_c5	c14_c5_c0	c14_c5_c0_c0	ET	TRUE	CTX-13	L5 ET CTX Glut
180118_CEMBA_mm_P56_P63_RS2_180117_P1_180117_P2_D3_AD008	0.00530999	0.789459	0.0237498	1279181	180117_P2	-0.422049	Pf3C	MOp	STR	female	c3	c3_c0	c3_c0_c1	c3_c0_c1_c1	IT-Deep	TRUE	CTX-10	L6 IT CTX Glut
180118_CEMBA_mm_P56_P63_RS2_180117_P1_180117_P2_D3_AD010	0.00489113	0.7576	0.0196229	1239433	180117_P2	-0.467589	Pm4B	MOp	STR	male	c1	c1_c0	c1_c0_c1	c1_c0_c1_c0	IT-Sup	FALSE	CTX-19	L2/3 IT CTX Glut
180118_CEMBA_mm_P56_P63_RS2_180117_P1_180117_P2_D3_AD012	0.00538173	0.76758	0.0214576	1293512	180117_P2	-0.405976	Pf4B	MOp	STR	female	c1	c1_c0	c1_c0_c1	c1_c0_c1_c0	IT-Sup	TRUE	CTX-44	L2/3 IT CTX Glut
180118_CEMBA_mm_P56_P63_RS2_180117_P1_180117_P2_D4_AD001	0.00630178	0.783511	0.0302379	1453479	180117_P1	-0.141085	Tm3C	MOp	SC	male	c14	c14_c3	c14_c3_c2	c14_c3_c2_c0	ET	TRUE	CTX-13	L5 ET CTX Glut
180118_CEMBA_mm_P56_P63_RS2_180117_P1_180117_P2_D4_AD004	0.00674954	0.776264	0.0343015	1471075	180117_P1	-0.123725	Tm4B	MOp	SC	male	c14	c14_c6	c14_c6_c0	c14_c6_c0_c0	ET	TRUE	CTX-13	L5 ET CTX Glut
180118_CEMBA_mm_P56_P63_RS2_180117_P1_180117_P2_D4_AD007	0.00556541	0.772451	0.0265838	1496222	180117_P2	-0.195945	Pm3C	MOp	STR	male	c1	c1_c5	c1_c5_c2	c1_c5_c2_c0	IT-Sup	TRUE	CTX-6	L4/5 IT CTX Glut
180118_CEMBA_mm_P56_P63_RS2_180117_P1_180117_P2_D4_AD008	0.00531584	0.761221	0.0234639	1261453	180117_P2	-0.442183	Pf3C	MOp	STR	female	c1	c1_c0	c1_c0_c0	c1_c0_c0_c0	IT-Sup	TRUE	CTX-0	L2/3 IT CTX Glut
180118_CEMBA_mm_P56_P63_RS2_180117_P1_180117_P2_D4_AD012	0.00654171	0.787602	0.0313872	1293302	180117_P2	-0.40621	Pf4B	MOp	STR	female	c3	c3_c3	c3_c3_c0	c3_c3_c0_c0	IT-Deep	TRUE	CTX-9	L5 IT CTX Glut
180118_CEMBA_mm_P56_P63_RS2_180117_P1_180117_P2_D5_AD001	0.00587515	0.792595	0.0296057	1406138	180117_P1	-0.188857	Tm3C	MOp	SC	male	c14	c14_c1	c14_c1_c0	c14_c1_c0_c1	ET	TRUE	CTX-13	L5 ET CTX Glut
180118_CEMBA_mm_P56_P63_RS2_180117_P1_180117_P2_D5_AD004	0.00688092	0.781397	0.034073	1248632	180117_P1	-0.360247	Tm4B	MOp	SC	male	c14	c14_c5	c14_c5_c0	c14_c5_c0_c0	ET	TRUE	CTX-13	L5 ET CTX Glut
180118_CEMBA_mm_P56_P63_RS2_180117_P1_180117_P2_D5_AD007	0.00498054	0.773015	0.0211324	1360758	180117_P2	-0.332859	Pm3C	MOp	STR	male	c1	c1_c1	c1_c1_c3	c1_c1_c3_c1	IT-Sup	TRUE	CTX-2	L4/5 IT CTX Glut
180118_CEMBA_mm_P56_P63_RS2_180117_P1_180117_P2_D5_AD008	0.00415929	0.757624	0.0142853	2557096	180117_P2	0.577237	Pf3C	MOp	STR	female	c3	c3_c7	c3_c7_c0	c3_c7_c0_c1	IT-Deep	TRUE	CTX-39	L6 IT CTX Glut
180118_CEMBA_mm_P56_P63_RS2_180117_P1_180117_P2_D5_AD010	0.00494052	0.761359	0.0217584	1244107	180117_P2	-0.462159	Pm4B	MOp	STR	male	c1	c1_c0	c1_c0_c1	c1_c0_c1_c3	IT-Sup	FALSE	CTX-0	L2/3 IT CTX Glut
180118_CEMBA_mm_P56_P63_RS2_180117_P1_180117_P2_D6_AD004	0.00577695	0.776374	0.0265043	1888036	180117_P1	0.236291	Tm4B	MOp	SC	male	c3	c3_c7	c3_c7_c0	c3_c7_c0_c0	IT-Deep	TRUE	CTX-9	L5 IT CTX Glut
180118_CEMBA_mm_P56_P63_RS2_180117_P1_180117_P2_D6_AD006	0.00722902	0.773801	0.0345767	1512704	180117_P1	-0.0834656	Tf4B	MOp	SC	female	c14	c14_c6	c14_c6_c1	c14_c6_c1_c0	ET	TRUE	CTX-13	L5 ET CTX Glut
180118_CEMBA_mm_P56_P63_RS2_180117_P1_180117_P2_D6_AD007	0.00542919	0.767295	0.0237801	1962016	180117_P2	0.195067	Pm3C	MOp	STR	male	c1	c1_c0	c1_c0_c1	c1_c0_c1_c2	IT-Sup	TRUE	CTX-44	L2/3 IT CTX Glut
180118_CEMBA_mm_P56_P63_RS2_180117_P1_180117_P2_D6_AD008	0.00561539	0.766373	0.0260935	3676413	180117_P2	1.10103	Pf3C	MOp	STR	female	c1	c1_c0	c1_c0_c1	c1_c0_c1_c2	IT-Sup	TRUE	CTX-9	L5 IT CTX Glut
180118_CEMBA_mm_P56_P63_RS2_180117_P1_180117_P2_D6_AD010	0.00613278	0.767533	0.0286154	4066491	180117_P2	1.24651	Pm4B	MOp	STR	male	c14	c14_c0	c14_c0_c0	c14_c0_c0_c0	ET	FALSE	CTX-13	L5 ET CTX Glut
180118_CEMBA_mm_P56_P63_RS2_180117_P1_180117_P2_D6_AD012	0.00526844	0.79174	0.0235861	1667250	180117_P2	-0.039799	Pf4B	MOp	STR	female	c3	c3_c1	c3_c1_c3	c3_c1_c3_c1	IT-Deep	TRUE	CTX-39	L6 IT CTX Glut
180118_CEMBA_mm_P56_P63_RS2_180117_P1_180117_P2_D7_AD002	0.00690499	0.774269	0.0343706	1412968	180117_P1	-0.181867	Tf3C	MOp	SC	female	c14	c14_c5	c14_c5_c0	c14_c5_c0_c0	ET	TRUE	CTX-13	L5 ET CTX Glut
180118_CEMBA_mm_P56_P63_RS2_180117_P1_180117_P2_D7_AD004	0.00500393	0.765879	0.0200635	1451404	180117_P1	-0.143146	Tm4B	MOp	SC	male	c1	c1_c0	c1_c0_c1	c1_c0_c1_c0	IT-Sup	TRUE	CTX-19	L2/3 IT CTX Glut
180118_CEMBA_mm_P56_P63_RS2_180117_P1_180117_P2_D7_AD006	0.00737058	0.784693	0.0340332	1370359	180117_P1	-0.226041	Tf4B	MOp	SC	female	c14	c14_c3	c14_c3_c0	c14_c3_c0_c0	ET	TRUE	CTX-13	L5 ET CTX Glut
180118_CEMBA_mm_P56_P63_RS2_180117_P1_180117_P2_D7_AD007	0.0056775	0.788386	0.0263748	1437628	180117_P2	-0.253579	Pm3C	MOp	STR	male	c3	c3_c0	c3_c0_c1	c3_c0_c1_c1	IT-Deep	TRUE	CTX-10	L6 IT CTX Glut
180118_CEMBA_mm_P56_P63_RS2_180117_P1_180117_P2_D7_AD008	0.00590516	0.779323	0.0284666	1458086	180117_P2	-0.233194	Pf3C	MOp	STR	female	c3	c3_c3	c3_c3_c0	c3_c3_c0_c1	IT-Deep	TRUE	CTX-9	L5 IT CTX Glut
180118_CEMBA_mm_P56_P63_RS2_180117_P1_180117_P2_D7_AD012	0.0064928	0.784384	0.0298099	1449716	180117_P2	-0.241499	Pf4B	MOp	STR	female	c14	c14_c6	c14_c6_c0	c14_c6_c0_c1	ET	TRUE	CTX-13	L5 ET CTX Glut
180118_CEMBA_mm_P56_P63_RS2_180117_P1_180117_P2_D8_AD001	0.00476991	0.785056	0.0204686	2114346	180117_P1	0.399616	Tm3C	MOp	SC	male	c3	c3_c0	c3_c0_c1	c3_c0_c1_c1	IT-Deep	TRUE	CTX-10	L6 IT CTX Glut
180118_CEMBA_mm_P56_P63_RS2_180117_P1_180117_P2_D8_AD002	0.00620938	0.774982	0.0297847	1704422	180117_P1	0.0886873	Tf3C	MOp	SC	female	c14	c14_c6	c14_c6_c0	c14_c6_c0_c0	ET	TRUE	CTX-13	L5 ET CTX Glut
180118_CEMBA_mm_P56_P63_RS2_180117_P1_180117_P2_D8_AD004	0.0070995	0.786147	0.0351596	1781682	180117_P1	0.152645	Tm4B	MOp	SC	male	c14	c14_c3	c14_c3_c0	c14_c3_c0_c0	ET	TRUE	CTX-13	L5 ET CTX Glut
180118_CEMBA_mm_P56_P63_RS2_180117_P1_180117_P2_D8_AD006	0.00657532	0.771654	0.0309637	1533984	180117_P1	-0.0633119	Tf4B	MOp	SC	female	c14	c14_c6	c14_c6_c0	c14_c6_c0_c0	ET	TRUE	CTX-13	L5 ET CTX Glut
180118_CEMBA_mm_P56_P63_RS2_180117_P1_180117_P2_D8_AD007	0.00470802	0.774386	0.0192527	1865315	180117_P2	0.12215	Pm3C	MOp	STR	male	c1	c1_c1	c1_c1_c3	c1_c1_c3_c0	IT-Sup	TRUE	CTX-6	L4/5 IT CTX Glut
180118_CEMBA_mm_P56_P63_RS2_180117_P1_180117_P2_D8_AD008	0.0053141	0.776768	0.0242898	1810753	180117_P2	0.0793203	Pf3C	MOp	STR	female	c1	c1_c0	c1_c0_c1	c1_c0_c1_c3	IT-Sup	TRUE	CTX-0	L2/3 IT CTX Glut
180118_CEMBA_mm_P56_P63_RS2_180117_P1_180117_P2_D8_AD010	0.00520913	0.763848	0.0220338	1859545	180117_P2	0.11768	Pm4B	MOp	STR	male	c1	c1_c0	c1_c0_c1	c1_c0_c1_c0	IT-Sup	FALSE	CTX-0	L2/3 IT CTX Glut
180118_CEMBA_mm_P56_P63_RS2_180117_P1_180117_P2_D8_AD012	0.00451301	0.754174	0.0143855	3619741	180117_P2	1.07862	Pf4B	MOp	STR	female	c3	c3_c7	c3_c7_c2	c3_c7_c2_c0	IT-Deep	TRUE	CTX-39	L6 IT CTX Glut
180118_CEMBA_mm_P56_P63_RS2_180117_P1_180117_P2_D9_AD001	0.00677728	0.784252	0.034841	2050096	180117_P1	0.355096	Tm3C	MOp	SC	male	c14	c14_c6	c14_c6_c1	c14_c6_c1_c0	ET	TRUE	CTX-13	L5 ET CTX Glut
180118_CEMBA_mm_P56_P63_RS2_180117_P1_180117_P2_D9_AD004	0.00709057	0.794534	0.0346179	1919760	180117_P1	0.260331	Tm4B	MOp	SC	male	c14	c14_c5	c14_c5_c0	c14_c5_c0_c1	ET	TRUE	CTX-13	L5 ET CTX Glut
180118_CEMBA_mm_P56_P63_RS2_180117_P1_180117_P2_D9_AD006	0.0055102	0.766931	0.0218161	3106678	180117_P1	0.954777	Tf4B	MOp	SC	female	c14	c14_c3	c14_c3_c2	c14_c3_c2_c0	ET	TRUE	CTX-13	L5 ET CTX Glut
180118_CEMBA_mm_P56_P63_RS2_180117_P1_180117_P2_D9_AD007	0.0047202	0.76988	0.0190489	1802856	180117_P2	0.0730147	Pm3C	MOp	STR	male	c1	c1_c1	c1_c1_c3	c1_c1_c3_c2	IT-Sup	TRUE	CTX-2	L4/5 IT CTX Glut
180118_CEMBA_mm_P56_P63_RS2_180117_P1_180117_P2_D9_AD008	0.0045528	0.776206	0.0190107	1770143	180117_P2	0.0465964	Pf3C	MOp	STR	female	c1	c1_c2	c1_c2_c0	c1_c2_c0_c1	IT-Sup	TRUE	CTX-2	L4/5 IT CTX Glut
180118_CEMBA_mm_P56_P63_RS2_180117_P1_180117_P2_D9_AD010	0.00626667	0.796681	0.0300903	1769167	180117_P2	0.0458008	Pm4B	MOp	STR	male	c3	c3_c3	c3_c3_c0	c3_c3_c0_c1	IT-Deep	FALSE	CTX-9	L5 IT CTX Glut
180118_CEMBA_mm_P56_P63_RS2_180117_P1_180117_P2_D9_AD012	0.00753104	0.787555	0.0242801	1678612	180117_P2	-0.0300007	Pf4B	MOp	STR	female	c1	c1_c1	c1_c1_c3	c1_c1_c3_c0	IT-Sup	TRUE	CTX-31	L4/5 IT CTX Glut
180118_CEMBA_mm_P56_P63_RS2_180117_P1_180117_P2_E10_AD004	0.00648127	0.780822	0.031586	1402184	180117_P1	-0.19292	Tm4B	MOp	SC	male	c14	c14_c3	c14_c3_c2	c14_c3_c2_c0	ET	TRUE	CTX-13	L5 ET CTX Glut
180118_CEMBA_mm_P56_P63_RS2_180117_P1_180117_P2_E10_AD006	0.00670507	0.800318	0.0324065	1289740	180117_P1	-0.313515	Tf4B	MOp	SC	female	c14	c14_c3	c14_c3_c0	c14_c3_c0_c1	ET	TRUE	CTX-13	L5 ET CTX Glut
180118_CEMBA_mm_P56_P63_RS2_180117_P1_180117_P2_E10_AD007	0.00555312	0.772	0.0257544	1615170	180117_P2	-0.0855834	Pm3C	MOp	STR	male	c1	c1_c0	c1_c0_c1	c1_c0_c1_c3	IT-Sup	TRUE	CTX-0	L2/3 IT CTX Glut
180118_CEMBA_mm_P56_P63_RS2_180117_P1_180117_P2_E10_AD008	0.00517417	0.758101	0.0200538	1694195	180117_P2	-0.0166695	Pf3C	MOp	STR	female	c1	c1_c0	c1_c0_c1	c1_c0_c1_c0	IT-Sup	TRUE	CTX-44	L2/3 IT CTX Glut
180118_CEMBA_mm_P56_P63_RS2_180117_P1_180117_P2_E10_AD010	0.00550975	0.771652	0.0244088	1659597	180117_P2	-0.0464365	Pm4B	MOp	STR	male	c1	c1_c0	c1_c0_c1	c1_c0_c1_c0	IT-Sup	FALSE	CTX-0	L2/3 IT CTX Glut
180118_CEMBA_mm_P56_P63_RS2_180117_P1_180117_P2_E10_AD012	0.0054174	0.768528	0.0218492	1650875	180117_P2	-0.0540386	Pf4B	MOp	STR	female	c1	c1_c0	c1_c0_c1	c1_c0_c1_c0	IT-Sup	TRUE	CTX-44	L2/3 IT CTX Glut
180118_CEMBA_mm_P56_P63_RS2_180117_P1_180117_P2_E11_AD001	0.00637837	0.773653	0.0306825	1822591	180117_P1	0.185396	Tm3C	MOp	SC	male	c14	c14_c6	c14_c6_c2	c14_c6_c2_c0	ET	TRUE	CTX-13	L5 ET CTX Glut
180118_CEMBA_mm_P56_P63_RS2_180117_P1_180117_P2_E11_AD002	0.00766614	0.783005	0.0374693	1758235	180117_P1	0.133533	Tf3C	MOp	SC	female	c14	c14_c3	c14_c3_c0	c14_c3_c0_c0	ET	TRUE	CTX-13	L5 ET CTX Glut
180118_CEMBA_mm_P56_P63_RS2_180117_P1_180117_P2_E11_AD004	0.00734518	0.776137	0.0343651	1693208	180117_P1	0.0791639	Tm4B	MOp	SC	male	c14	c14_c6	c14_c6_c1	c14_c6_c1_c0	ET	TRUE	CTX-13	L5 ET CTX Glut
180118_CEMBA_mm_P56_P63_RS2_180117_P1_180117_P2_E11_AD006	0.00675028	0.780207	0.0323173	1353660	180117_P1	-0.24373	Tf4B	MOp	SC	female	c14	c14_c3	c14_c3_c2	c14_c3_c2_c0	ET	TRUE	CTX-13	L5 ET CTX Glut
180118_CEMBA_mm_P56_P63_RS2_180117_P1_180117_P2_E11_AD007	0.00520746	0.78022	0.0229566	1952881	180117_P2	0.188335	Pm3C	MOp	STR	male	c1	c1_c0	c1_c0_c1	c1_c0_c1_c3	IT-Sup	TRUE	CTX-2	L4/5 IT CTX Glut
180118_CEMBA_mm_P56_P63_RS2_180117_P1_180117_P2_E11_AD008	0.00514945	0.762455	0.0223406	1883585	180117_P2	0.136212	Pf3C	MOp	STR	female	c1	c1_c2	c1_c2_c2	c1_c2_c2_c0	IT-Sup	TRUE	CTX-6	L4/5 IT CTX Glut
180118_CEMBA_mm_P56_P63_RS2_180117_P1_180117_P2_E11_AD010	0.00461406	0.773577	0.0195285	1914486	180117_P2	0.159688	Pm4B	MOp	STR	male	c1	c1_c0	c1_c0_c1	c1_c0_c1_c1	IT-Sup	FALSE	CTX-44	L2/3 IT CTX Glut
180118_CEMBA_mm_P56_P63_RS2_180117_P1_180117_P2_E11_AD012	0.00549645	0.776382	0.0236028	1718150	180117_P2	0.00358653	Pf4B	MOp	STR	female	c1	c1_c0	c1_c0_c1	c1_c0_c1_c3	IT-Sup	TRUE	CTX-0	L2/3 IT CTX Glut
180118_CEMBA_mm_P56_P63_RS2_180117_P1_180117_P2_E12_AD001	0.00607767	0.787153	0.0300724	2510755	180117_P1	0.647526	Tm3C	MOp	SC	male	c14	c14_c5	c14_c5_c0	c14_c5_c0_c1	ET	TRUE	CTX-13	L5 ET CTX Glut
180118_CEMBA_mm_P56_P63_RS2_180117_P1_180117_P2_E12_AD002	0.00663093	0.774173	0.0329463	2419213	180117_P1	0.593942	Tf3C	MOp	SC	female	c14	c14_c6	c14_c6_c1	c14_c6_c1_c0	ET	TRUE	CTX-13	L5 ET CTX Glut
180118_CEMBA_mm_P56_P63_RS2_180117_P1_180117_P2_E12_AD004	0.0065313	0.785743	0.0316845	2615634	180117_P1	0.706565	Tm4B	MOp	SC	male	c14	c14_c5	c14_c5_c0	c14_c5_c0_c1	ET	TRUE	CTX-13	L5 ET CTX Glut
180118_CEMBA_mm_P56_P63_RS2_180117_P1_180117_P2_E12_AD006	0.00565084	0.766726	0.0258023	4907988	180117_P1	1.61454	Tf4B	MOp	SC	female	c14	c14_c0	c14_c0_c0	c14_c0_c0_c0	ET	TRUE	CTX-13	L5 ET CTX Glut
180118_CEMBA_mm_P56_P63_RS2_180117_P1_180117_P2_E12_AD007	0.00440835	0.766752	0.0175617	2426503	180117_P2	0.501609	Pm3C	MOp	STR	male	c1	c1_c1	c1_c1_c1	c1_c1_c1_c0	IT-Sup	TRUE	CTX-16	L4/5 IT CTX Glut
180118_CEMBA_mm_P56_P63_RS2_180117_P1_180117_P2_E12_AD008	0.00505899	0.758373	0.0208225	2134167	180117_P2	0.316404	Pf3C	MOp	STR	female	c1	c1_c0	c1_c0_c1	c1_c0_c1_c0	IT-Sup	TRUE	CTX-0	L2/3 IT CTX Glut
180118_CEMBA_mm_P56_P63_RS2_180117_P1_180117_P2_E12_AD010	0.00518839	0.771531	0.0236635	2242453	180117_P2	0.387808	Pm4B	MOp	STR	male	c1	c1_c1	c1_c1_c3	c1_c1_c3_c1	IT-Sup	FALSE	CTX-3	L4/5 IT CTX Glut
180118_CEMBA_mm_P56_P63_RS2_180117_P1_180117_P2_E12_AD012	0.00559637	0.766438	0.024094	2170032	180117_P2	0.340447	Pf4B	MOp	STR	female	c1	c1_c0	c1_c0_c1	c1_c0_c1_c3	IT-Sup	TRUE	CTX-0	L2/3 IT CTX Glut
180118_CEMBA_mm_P56_P63_RS2_180117_P1_180117_P2_E1_AD001	0.00679012	0.783013	0.0341875	1708247	180117_P1	0.0919213	Tm3C	MOp	SC	male	c14	c14_c6	c14_c6_c2	c14_c6_c2_c0	ET	TRUE	CTX-13	L5 ET CTX Glut
180118_CEMBA_mm_P56_P63_RS2_180117_P1_180117_P2_E1_AD002	0.00675925	0.774876	0.032043	1683626	180117_P1	0.0709764	Tf3C	MOp	SC	female	c14	c14_c3	c14_c3_c2	c14_c3_c2_c0	ET	TRUE	CTX-13	L5 ET CTX Glut
180118_CEMBA_mm_P56_P63_RS2_180117_P1_180117_P2_E1_AD004	0.00639662	0.769841	0.0297615	3246737	180117_P1	1.0184	Tm4B	MOp	SC	male	c14	c14_c5	c14_c5_c0	c14_c5_c0_c0	ET	TRUE	CTX-13	L5 ET CTX Glut
180118_CEMBA_mm_P56_P63_RS2_180117_P1_180117_P2_E1_AD006	0.00627833	0.780753	0.0298222	1444584	180117_P1	-0.149941	Tf4B	MOp	SC	female	c14	c14_c5	c14_c5_c0	c14_c5_c0_c1	ET	TRUE	CTX-13	L5 ET CTX Glut
180118_CEMBA_mm_P56_P63_RS2_180117_P1_180117_P2_E1_AD007	0.00457931	0.777862	0.0199295	1589612	180117_P2	-0.108595	Pm3C	MOp	STR	male	c2	c2_c4	c2_c4_c4	c2_c4_c4_c0	CT_L6b	TRUE	CTX-29	L6 CT CTX Glut
180118_CEMBA_mm_P56_P63_RS2_180117_P1_180117_P2_E1_AD008	0.00634985	0.784239	0.0300155	1703426	180117_P2	-0.00883019	Pf3C	MOp	STR	female	c3	c3_c3	c3_c3_c0	c3_c3_c0_c0	IT-Deep	TRUE	CTX-9	L5 IT CTX Glut
180118_CEMBA_mm_P56_P63_RS2_180117_P1_180117_P2_E1_AD010	0.00524365	0.77315	0.0217128	3033459	180117_P2	0.823694	Pm4B	MOp	STR	male	c1	c1_c0	c1_c0_c0	c1_c0_c0_c0	IT-Sup	FALSE	CTX-0	L2/3 IT CTX Glut
180118_CEMBA_mm_P56_P63_RS2_180117_P1_180117_P2_E1_AD012	0.00604821	0.772369	0.0260829	1497125	180117_P2	-0.195075	Pf4B	MOp	STR	female	c1	c1_c0	c1_c0_c1	c1_c0_c1_c3	IT-Sup	TRUE	CTX-3	L4/5 IT CTX Glut
180118_CEMBA_mm_P56_P63_RS2_180117_P1_180117_P2_E2_AD001	0.00757202	0.829231	0.037751	1580807	180117_P1	-0.0199341	Tm3C	MOp	SC	male	c2	c2_c5	c2_c5_c3	c2_c5_c3_c0	CT_L6b	TRUE	CTX-23	L6 CT CTX Glut
180118_CEMBA_mm_P56_P63_RS2_180117_P1_180117_P2_E2_AD002	0.00627636	0.774967	0.0308542	1167933	180117_P1	-0.456638	Tf3C	MOp	SC	female	c14	c14_c6	c14_c6_c0	c14_c6_c0_c0	ET	TRUE	CTX-13	L5 ET CTX Glut
180118_CEMBA_mm_P56_P63_RS2_180117_P1_180117_P2_E2_AD004	0.00708875	0.771199	0.0346674	1588296	180117_P1	-0.0131155	Tm4B	MOp	SC	male	c14	c14_c3	c14_c3_c0	c14_c3_c0_c0	ET	TRUE	CTX-13	L5 ET CTX Glut
180118_CEMBA_mm_P56_P63_RS2_180117_P1_180117_P2_E2_AD006	0.00663882	0.781684	0.033743	1284447	180117_P1	-0.319448	Tf4B	MOp	SC	female	c14	c14_c3	c14_c3_c2	c14_c3_c2_c0	ET	TRUE	CTX-13	L5 ET CTX Glut
180118_CEMBA_mm_P56_P63_RS2_180117_P1_180117_P2_E2_AD007	0.00567074	0.801162	0.0262173	1681815	180117_P2	-0.0272504	Pm3C	MOp	STR	male	c2	c2_c4	c2_c4_c1	c2_c4_c1_c0	CT_L6b	TRUE	CTX-23	L6 CT CTX Glut
180118_CEMBA_mm_P56_P63_RS2_180117_P1_180117_P2_E2_AD008	0.0055071	0.76163	0.0232964	1620325	180117_P2	-0.0809863	Pf3C	MOp	STR	female	c1	c1_c0	c1_c0_c1	c1_c0_c1_c2	IT-Sup	TRUE	CTX-0	L2/3 IT CTX Glut
180118_CEMBA_mm_P56_P63_RS2_180117_P1_180117_P2_E2_AD012	0.00573401	0.777782	0.0252908	1618751	180117_P2	-0.0823884	Pf4B	MOp	STR	female	c1	c1_c5	c1_c5_c2	c1_c5_c2_c0	IT-Sup	TRUE	CTX-6	L4/5 IT CTX Glut
180118_CEMBA_mm_P56_P63_RS2_180117_P1_180117_P2_E3_AD001	0.00687405	0.781668	0.0332997	1590367	180117_P1	-0.0112356	Tm3C	MOp	SC	male	c14	c14_c3	c14_c3_c0	c14_c3_c0_c0	ET	TRUE	CTX-13	L5 ET CTX Glut
180118_CEMBA_mm_P56_P63_RS2_180117_P1_180117_P2_E3_AD002	0.00562885	0.788096	0.0268623	1606825	180117_P1	0.0036175	Tf3C	MOp	SC	female	c14	c14_c5	c14_c5_c0	c14_c5_c0_c1	ET	TRUE	CTX-13	L5 ET CTX Glut
180118_CEMBA_mm_P56_P63_RS2_180117_P1_180117_P2_E3_AD004	0.00654187	0.786713	0.0303699	1697131	180117_P1	0.0825026	Tm4B	MOp	SC	male	c14	c14_c5	c14_c5_c0	c14_c5_c0_c1	ET	TRUE	CTX-13	L5 ET CTX Glut
180118_CEMBA_mm_P56_P63_RS2_180117_P1_180117_P2_E3_AD006	0.00667996	0.784401	0.0334796	1287056	180117_P1	-0.31652	Tf4B	MOp	SC	female	c14	c14_c6	c14_c6_c3	c14_c6_c3_c0	ET	TRUE	CTX-13	L5 ET CTX Glut
180118_CEMBA_mm_P56_P63_RS2_180117_P1_180117_P2_E3_AD007	0.00522098	0.753024	0.0225438	1609544	180117_P2	-0.0906175	Pm3C	MOp	STR	male	c1	c1_c0	c1_c0_c1	c1_c0_c1_c3	IT-Sup	TRUE	CTX-0	L2/3 IT CTX Glut
180118_CEMBA_mm_P56_P63_RS2_180117_P1_180117_P2_E3_AD008	0.00466716	0.769538	0.0189512	1519160	180117_P2	-0.173996	Pf3C	MOp	STR	female	c1	c1_c0	c1_c0_c1	c1_c0_c1_c1	IT-Sup	TRUE	CTX-44	L2/3 IT CTX Glut
180118_CEMBA_mm_P56_P63_RS2_180117_P1_180117_P2_E3_AD010	0.00536547	0.778213	0.0232182	1604725	180117_P2	-0.0949434	Pm4B	MOp	STR	male	c1	c1_c1	c1_c1_c3	c1_c1_c3_c1	IT-Sup	FALSE	CTX-2	L4/5 IT CTX Glut
180118_CEMBA_mm_P56_P63_RS2_180117_P1_180117_P2_E3_AD012	0.00613528	0.780182	0.0274509	2986848	180117_P2	0.801354	Pf4B	MOp	STR	female	c14	c14_c3	c14_c3_c0	c14_c3_c0_c0	ET	TRUE	CTX-13	L5 ET CTX Glut
180118_CEMBA_mm_P56_P63_RS2_180117_P1_180117_P2_E4_AD001	0.00625694	0.783019	0.0301909	1736478	180117_P1	0.115569	Tm3C	MOp	SC	male	c14	c14_c5	c14_c5_c0	c14_c5_c0_c1	ET	TRUE	CTX-13	L5 ET CTX Glut
180118_CEMBA_mm_P56_P63_RS2_180117_P1_180117_P2_E4_AD004	0.00738191	0.77795	0.0356745	1752107	180117_P1	0.128496	Tm4B	MOp	SC	male	c14	c14_c3	c14_c3_c0	c14_c3_c0_c0	ET	TRUE	CTX-13	L5 ET CTX Glut
180118_CEMBA_mm_P56_P63_RS2_180117_P1_180117_P2_E4_AD006	0.00660942	0.776587	0.0319576	1402930	180117_P1	-0.192152	Tf4B	MOp	SC	female	c14	c14_c6	c14_c6_c0	c14_c6_c0_c0	ET	TRUE	CTX-13	L5 ET CTX Glut
180118_CEMBA_mm_P56_P63_RS2_180117_P1_180117_P2_E4_AD008	0.00469305	0.747913	0.0192023	1710621	180117_P2	-0.00274931	Pf3C	MOp	STR	female	c1	c1_c0	c1_c0_c1	c1_c0_c1_c1	IT-Sup	TRUE	CTX-44	L2/3 IT CTX Glut
180118_CEMBA_mm_P56_P63_RS2_180117_P1_180117_P2_E4_AD010	0.00490422	0.788512	0.0211337	1848310	180117_P2	0.108937	Pm4B	MOp	STR	male	c2	c2_c6	c2_c6_c0	c2_c6_c0_c0	CT_L6b	FALSE	CTX-33	L6 CT CTX Glut
180118_CEMBA_mm_P56_P63_RS2_180117_P1_180117_P2_E4_AD012	0.00501363	0.785462	0.0205131	1645584	180117_P2	-0.0586698	Pf4B	MOp	STR	female	c1	c1_c1	c1_c1_c3	c1_c1_c3_c0	IT-Sup	TRUE	CTX-2	L4/5 IT CTX Glut
180118_CEMBA_mm_P56_P63_RS2_180117_P1_180117_P2_E5_AD001	0.00643064	0.783697	0.0322593	1639220	180117_P1	0.0324142	Tm3C	MOp	SC	male	c14	c14_c5	c14_c5_c0	c14_c5_c0_c1	ET	TRUE	CTX-13	L5 ET CTX Glut
180118_CEMBA_mm_P56_P63_RS2_180117_P1_180117_P2_E5_AD004	0.00517968	0.761108	0.0217438	1523626	180117_P1	-0.0730865	Tm4B	MOp	SC	male	c1	c1_c0	c1_c0_c1	c1_c0_c1_c0	IT-Sup	TRUE	CTX-19	L2/3 IT CTX Glut
180118_CEMBA_mm_P56_P63_RS2_180117_P1_180117_P2_E5_AD006	0.00702816	0.791949	0.0345015	1593059	180117_P1	-0.00879562	Tf4B	MOp	SC	female	c14	c14_c3	c14_c3_c0	c14_c3_c0_c0	ET	TRUE	CTX-13	L5 ET CTX Glut
180118_CEMBA_mm_P56_P63_RS2_180117_P1_180117_P2_E5_AD007	0.00522998	0.782889	0.024444	1756184	180117_P2	0.0351745	Pm3C	MOp	STR	male	c1	c1_c0	c1_c0_c1	c1_c0_c1_c3	IT-Sup	TRUE	CTX-0	L2/3 IT CTX Glut
180118_CEMBA_mm_P56_P63_RS2_180117_P1_180117_P2_E5_AD008	0.00499965	0.760231	0.0217292	1443913	180117_P2	-0.247286	Pf3C	MOp	STR	female	c1	c1_c0	c1_c0_c1	c1_c0_c1_c3	IT-Sup	TRUE	CTX-0	L2/3 IT CTX Glut
180118_CEMBA_mm_P56_P63_RS2_180117_P1_180117_P2_E5_AD012	0.00504303	0.759333	0.0212129	1459985	180117_P2	-0.231316	Pf4B	MOp	STR	female	c1	c1_c0	c1_c0_c0	c1_c0_c0_c0	IT-Sup	TRUE	CTX-0	L2/3 IT CTX Glut
180118_CEMBA_mm_P56_P63_RS2_180117_P1_180117_P2_E6_AD001	0.00715089	0.782946	0.0349476	1043996	180117_P1	-0.618479	Tm3C	MOp	SC	male	c14	c14_c3	c14_c3_c0	c14_c3_c0_c1	ET	TRUE	CTX-13	L5 ET CTX Glut
180118_CEMBA_mm_P56_P63_RS2_180117_P1_180117_P2_E6_AD006	0.00633882	0.788156	0.0308071	1005610	180117_P1	-0.672524	Tf4B	MOp	SC	female	c14	c14_c3	c14_c3_c0	c14_c3_c0_c0	ET	TRUE	CTX-13	L5 ET CTX Glut
180118_CEMBA_mm_P56_P63_RS2_180117_P1_180117_P2_E6_AD007	0.00526049	0.766997	0.0227615	1102225	180117_P2	-0.636851	Pm3C	MOp	STR	male	c1	c1_c0	c1_c0_c1	c1_c0_c1_c0	IT-Sup	TRUE	CTX-0	L2/3 IT CTX Glut
180118_CEMBA_mm_P56_P63_RS2_180117_P1_180117_P2_E6_AD008	0.0055343	0.780868	0.0238273	1052322	180117_P2	-0.703693	Pf3C	MOp	STR	female	c3	c3_c0	c3_c0_c0	c3_c0_c0_c2	IT-Deep	TRUE	CTX-43	L6 IT CTX Glut
180118_CEMBA_mm_P56_P63_RS2_180117_P1_180117_P2_E6_AD010	0.00532431	0.767177	0.0232213	2178455	180117_P2	0.346036	Pm4B	MOp	STR	male	c1	c1_c0	c1_c0_c1	c1_c0_c1_c0	IT-Sup	FALSE	CTX-0	L2/3 IT CTX Glut
180118_CEMBA_mm_P56_P63_RS2_180117_P1_180117_P2_E6_AD012	0.00609914	0.79406	0.0287563	1001396	180117_P2	-0.775257	Pf4B	MOp	STR	female	c3	c3_c3	c3_c3_c1	c3_c3_c1_c0	IT-Deep	TRUE	CTX-9	L5 IT CTX Glut
180118_CEMBA_mm_P56_P63_RS2_180117_P1_180117_P2_E7_AD002	0.00636594	0.77665	0.031323	1454542	180117_P1	-0.14003	Tf3C	MOp	SC	female	c14	c14_c5	c14_c5_c0	c14_c5_c0_c1	ET	TRUE	CTX-13	L5 ET CTX Glut
180118_CEMBA_mm_P56_P63_RS2_180117_P1_180117_P2_E7_AD004	0.00629959	0.782979	0.0311833	1492378	180117_P1	-0.102982	Tm4B	MOp	SC	male	c14	c14_c5	c14_c5_c0	c14_c5_c0_c1	ET	TRUE	CTX-13	L5 ET CTX Glut
180118_CEMBA_mm_P56_P63_RS2_180117_P1_180117_P2_E7_AD006	0.00667301	0.780528	0.0332638	1258303	180117_P1	-0.349116	Tf4B	MOp	SC	female	c14	c14_c3	c14_c3_c0	c14_c3_c0_c0	ET	TRUE	CTX-13	L5 ET CTX Glut
180118_CEMBA_mm_P56_P63_RS2_180117_P1_180117_P2_E7_AD007	0.00579134	0.771351	0.0273936	1472048	180117_P2	-0.219445	Pm3C	MOp	STR	male	c3	c3_c5	c3_c5_c0	c3_c5_c0_c2	IT-Deep	TRUE	CTX-9	L5 IT CTX Glut
180118_CEMBA_mm_P56_P63_RS2_180117_P1_180117_P2_E7_AD008	0.00505081	0.767777	0.021874	1420860	180117_P2	-0.270505	Pf3C	MOp	STR	female	c1	c1_c0	c1_c0_c1	c1_c0_c1_c4	IT-Sup	TRUE	CTX-0	L2/3 IT CTX Glut
180118_CEMBA_mm_P56_P63_RS2_180117_P1_180117_P2_E7_AD010	0.00449572	0.77335	0.0168082	2781201	180117_P2	0.698439	Pm4B	MOp	STR	male	c18	c18_c4	c18_c4_c3	c18_c4_c3_c0	CT_L6b	FALSE	CTX-40	L6b CTX Glut
180118_CEMBA_mm_P56_P63_RS2_180117_P1_180117_P2_E7_AD012	0.00542478	0.768755	0.0228161	1366060	180117_P2	-0.327249	Pf4B	MOp	STR	female	c1	c1_c0	c1_c0_c1	c1_c0_c1_c0	IT-Sup	TRUE	CTX-0	L2/3 IT CTX Glut
180118_CEMBA_mm_P56_P63_RS2_180117_P1_180117_P2_E8_AD001	0.00638889	0.778915	0.0307379	1430053	180117_P1	-0.164527	Tm3C	MOp	SC	male	c14	c14_c1	c14_c1_c2	c14_c1_c2_c1	ET	TRUE	CTX-13	L5 ET CTX Glut
180118_CEMBA_mm_P56_P63_RS2_180117_P1_180117_P2_E8_AD002	0.00650891	0.782273	0.0312754	1395240	180117_P1	-0.200082	Tf3C	MOp	SC	female	c14	c14_c6	c14_c6_c0	c14_c6_c0_c0	ET	TRUE	CTX-13	L5 ET CTX Glut
180118_CEMBA_mm_P56_P63_RS2_180117_P1_180117_P2_E8_AD004	0.00673749	0.785226	0.0337556	1380639	180117_P1	-0.215259	Tm4B	MOp	SC	male	c14	c14_c6	c14_c6_c0	c14_c6_c0_c0	ET	TRUE	CTX-13	L5 ET CTX Glut
180118_CEMBA_mm_P56_P63_RS2_180117_P1_180117_P2_E8_AD006	0.00628609	0.787676	0.0293259	1069642	180117_P1	-0.583467	Tf4B	MOp	SC	female	c14	c14_c4	c14_c4_c2	c14_c4_c2_c1	ET	TRUE	CTX-13	L5 ET CTX Glut
180118_CEMBA_mm_P56_P63_RS2_180117_P1_180117_P2_E8_AD007	0.00504359	0.777772	0.0219868	1520517	180117_P2	-0.172708	Pm3C	MOp	STR	male	c1	c1_c1	c1_c1_c2	c1_c1_c2_c0	IT-Sup	TRUE	CTX-31	L4/5 IT CTX Glut
180118_CEMBA_mm_P56_P63_RS2_180117_P1_180117_P2_E8_AD008	0.00626862	0.788077	0.0292797	1469068	180117_P2	-0.222368	Pf3C	MOp	STR	female	c3	c3_c1	c3_c1_c3	c3_c1_c3_c1	IT-Deep	TRUE	CTX-4	L6 IT CTX Glut
180118_CEMBA_mm_P56_P63_RS2_180117_P1_180117_P2_E8_AD010	0.00529822	0.758444	0.0225557	1447217	180117_P2	-0.243988	Pm4B	MOp	STR	male	c1	c1_c0	c1_c0_c1	c1_c0_c1_c0	IT-Sup	FALSE	CTX-0	L2/3 IT CTX Glut
180118_CEMBA_mm_P56_P63_RS2_180117_P1_180117_P2_E8_AD012	0.0050464	0.772339	0.0214081	1297367	180117_P2	-0.401683	Pf4B	MOp	STR	female	c1	c1_c1	c1_c1_c3	c1_c1_c3_c1	IT-Sup	TRUE	CTX-3	L4/5 IT CTX Glut
180118_CEMBA_mm_P56_P63_RS2_180117_P1_180117_P2_E9_AD001	0.00722529	0.775455	0.0347975	1798570	180117_P1	0.166255	Tm3C	MOp	SC	male	c14	c14_c3	c14_c3_c0	c14_c3_c0_c0	ET	TRUE	CTX-13	L5 ET CTX Glut
180118_CEMBA_mm_P56_P63_RS2_180117_P1_180117_P2_E9_AD002	0.00670023	0.77666	0.0328048	1583949	180117_P1	-0.0170694	Tf3C	MOp	SC	female	c14	c14_c3	c14_c3_c2	c14_c3_c2_c0	ET	TRUE	CTX-13	L5 ET CTX Glut
180118_CEMBA_mm_P56_P63_RS2_180117_P1_180117_P2_E9_AD004	0.0066211	0.787137	0.0313415	1792730	180117_P1	0.161563	Tm4B	MOp	SC	male	c14	c14_c5	c14_c5_c0	c14_c5_c0_c0	ET	TRUE	CTX-13	L5 ET CTX Glut
180118_CEMBA_mm_P56_P63_RS2_180117_P1_180117_P2_E9_AD006	0.00738882	0.775439	0.0363479	1567188	180117_P1	-0.0324171	Tf4B	MOp	SC	female	c14	c14_c6	c14_c6_c1	c14_c6_c1_c0	ET	TRUE	CTX-13	L5 ET CTX Glut
180118_CEMBA_mm_P56_P63_RS2_180117_P1_180117_P2_E9_AD007	0.00502224	0.774987	0.0222345	1696847	180117_P2	-0.014413	Pm3C	MOp	STR	male	c1	c1_c1	c1_c1_c3	c1_c1_c3_c1	IT-Sup	TRUE	CTX-2	L4/5 IT CTX Glut
180118_CEMBA_mm_P56_P63_RS2_180117_P1_180117_P2_E9_AD008	0.00439127	0.758977	0.0177574	1671008	180117_P2	-0.0365508	Pf3C	MOp	STR	female	c1	c1_c0	c1_c0_c1	c1_c0_c1_c1	IT-Sup	TRUE	CTX-44	L2/3 IT CTX Glut
180118_CEMBA_mm_P56_P63_RS2_180117_P1_180117_P2_E9_AD010	0.0055336	0.767351	0.0238781	1675969	180117_P2	-0.032274	Pm4B	MOp	STR	male	c1	c1_c0	c1_c0_c1	c1_c0_c1_c0	IT-Sup	FALSE	CTX-0	L2/3 IT CTX Glut
180118_CEMBA_mm_P56_P63_RS2_180117_P1_180117_P2_E9_AD012	0.00520652	0.77976	0.021485	1525437	180117_P2	-0.168047	Pf4B	MOp	STR	female	c3	c3_c1	c3_c1_c3	c3_c1_c3_c0	IT-Deep	TRUE	CTX-39	L6 IT CTX Glut
180118_CEMBA_mm_P56_P63_RS2_180117_P1_180117_P2_F10_AD001	0.00634075	0.783005	0.031145	1186447	180117_P1	-0.433948	Tm3C	MOp	SC	male	c14	c14_c6	c14_c6_c2	c14_c6_c2_c0	ET	TRUE	CTX-13	L5 ET CTX Glut
180118_CEMBA_mm_P56_P63_RS2_180117_P1_180117_P2_F10_AD002	0.00658684	0.774306	0.0319919	1176689	180117_P1	-0.445862	Tf3C	MOp	SC	female	c14	c14_c5	c14_c5_c0	c14_c5_c0_c0	ET	TRUE	CTX-13	L5 ET CTX Glut
180118_CEMBA_mm_P56_P63_RS2_180117_P1_180117_P2_F10_AD004	0.00728873	0.773347	0.0360134	1179962	180117_P1	-0.441855	Tm4B	MOp	SC	male	c14	c14_c3	c14_c3_c0	c14_c3_c0_c0	ET	TRUE	CTX-13	L5 ET CTX Glut
180118_CEMBA_mm_P56_P63_RS2_180117_P1_180117_P2_F10_AD006	0.00721984	0.767921	0.0334132	1167757	180117_P1	-0.456855	Tf4B	MOp	SC	female	c14	c14_c6	c14_c6_c3	c14_c6_c3_c0	ET	TRUE	CTX-13	L5 ET CTX Glut
180118_CEMBA_mm_P56_P63_RS2_180117_P1_180117_P2_F10_AD007	0.00469566	0.759662	0.0189696	1271953	180117_P2	-0.430224	Pm3C	MOp	STR	male	c1	c1_c0	c1_c0_c1	c1_c0_c1_c1	IT-Sup	TRUE	CTX-44	L2/3 IT CTX Glut
180118_CEMBA_mm_P56_P63_RS2_180117_P1_180117_P2_F10_AD008	0.00546668	0.758218	0.0241331	1205067	180117_P2	-0.508156	Pf3C	MOp	STR	female	c1	c1_c0	c1_c0_c1	c1_c0_c1_c0	IT-Sup	TRUE	CTX-0	L2/3 IT CTX Glut
180118_CEMBA_mm_P56_P63_RS2_180117_P1_180117_P2_F10_AD010	0.00460565	0.759909	0.0194101	1244234	180117_P2	-0.462012	Pm4B	MOp	STR	male	c1	c1_c0	c1_c0_c1	c1_c0_c1_c0	IT-Sup	FALSE	CTX-44	L2/3 IT CTX Glut
180118_CEMBA_mm_P56_P63_RS2_180117_P1_180117_P2_F10_AD012	0.00542112	0.791117	0.022566	1216510	180117_P2	-0.494521	Pf4B	MOp	STR	female	c1	c1_c1	c1_c1_c3	c1_c1_c3_c0	IT-Sup	TRUE	CTX-2	L4/5 IT CTX Glut
180118_CEMBA_mm_P56_P63_RS2_180117_P1_180117_P2_F11_AD001	0.00659171	0.78071	0.0337425	1660696	180117_P1	0.0511927	Tm3C	MOp	SC	male	c14	c14_c6	c14_c6_c1	c14_c6_c1_c0	ET	TRUE	CTX-13	L5 ET CTX Glut
180118_CEMBA_mm_P56_P63_RS2_180117_P1_180117_P2_F11_AD002	0.00696165	0.774425	0.0344714	1602801	180117_P1	0	Tf3C	MOp	SC	female	c14	c14_c6	c14_c6_c1	c14_c6_c1_c0	ET	TRUE	CTX-13	L5 ET CTX Glut
180118_CEMBA_mm_P56_P63_RS2_180117_P1_180117_P2_F11_AD004	0.00800538	0.78264	0.0397592	1930295	180117_P1	0.268226	Tm4B	MOp	SC	male	c14	c14_c3	c14_c3_c0	c14_c3_c0_c0	ET	TRUE	CTX-13	L5 ET CTX Glut
180118_CEMBA_mm_P56_P63_RS2_180117_P1_180117_P2_F11_AD006	0.00658138	0.777013	0.0305202	1213395	180117_P1	-0.401546	Tf4B	MOp	SC	female	c14	c14_c6	c14_c6_c3	c14_c6_c3_c0	ET	TRUE	CTX-13	L5 ET CTX Glut
180118_CEMBA_mm_P56_P63_RS2_180117_P1_180117_P2_F11_AD007	0.00563606	0.772446	0.0259435	1773628	180117_P2	0.049434	Pm3C	MOp	STR	male	c1	c1_c5	c1_c5_c2	c1_c5_c2_c0	IT-Sup	TRUE	CTX-8	L4/5 IT CTX Glut
180118_CEMBA_mm_P56_P63_RS2_180117_P1_180117_P2_F11_AD008	0.0056223	0.776707	0.0257343	1725904	180117_P2	0.0100828	Pf3C	MOp	STR	female	c3	c3_c5	c3_c5_c0	c3_c5_c0_c0	IT-Deep	TRUE	CTX-9	L5 IT CTX Glut
180118_CEMBA_mm_P56_P63_RS2_180117_P1_180117_P2_F11_AD010	0.00507078	0.757893	0.0211357	1727088	180117_P2	0.0110721	Pm4B	MOp	STR	male	c1	c1_c0	c1_c0_c1	c1_c0_c1_c0	IT-Sup	FALSE	CTX-19	L2/3 IT CTX Glut
180118_CEMBA_mm_P56_P63_RS2_180117_P1_180117_P2_F11_AD012	0.00547109	0.776232	0.0223854	1706529	180117_P2	-0.00620454	Pf4B	MOp	STR	female	c1	c1_c0	c1_c0_c1	c1_c0_c1_c3	IT-Sup	TRUE	CTX-0	L2/3 IT CTX Glut
180118_CEMBA_mm_P56_P63_RS2_180117_P1_180117_P2_F12_AD001	0.00629166	0.793997	0.0304388	2995553	180117_P1	0.902227	Tm3C	MOp	SC	male	c14	c14_c5	c14_c5_c0	c14_c5_c0_c1	ET	TRUE	CTX-13	L5 ET CTX Glut
180118_CEMBA_mm_P56_P63_RS2_180117_P1_180117_P2_F12_AD002	0.00658154	0.768851	0.0337657	2543109	180117_P1	0.665998	Tf3C	MOp	SC	female	c14	c14_c6	c14_c6_c1	c14_c6_c1_c0	ET	TRUE	CTX-13	L5 ET CTX Glut
180118_CEMBA_mm_P56_P63_RS2_180117_P1_180117_P2_F12_AD004	0.00619747	0.788385	0.030421	3070658	180117_P1	0.937953	Tm4B	MOp	SC	male	c14	c14_c6	c14_c6_c0	c14_c6_c0_c0	ET	TRUE	CTX-13	L5 ET CTX Glut
180118_CEMBA_mm_P56_P63_RS2_180117_P1_180117_P2_F12_AD006	0.0075712	0.779902	0.0361769	2191964	180117_P1	0.451629	Tf4B	MOp	SC	female	c14	c14_c6	c14_c6_c1	c14_c6_c1_c0	ET	TRUE	CTX-13	L5 ET CTX Glut
180118_CEMBA_mm_P56_P63_RS2_180117_P1_180117_P2_F12_AD007	0.0064925	0.820052	0.0326515	2820062	180117_P2	0.718457	Pm3C	MOp	STR	male	c2	c2_c5	c2_c5_c1	c2_c5_c1_c0	CT_L6b	TRUE	CTX-40	L6b CTX Glut
180118_CEMBA_mm_P56_P63_RS2_180117_P1_180117_P2_F12_AD008	0.00512348	0.785111	0.0223838	2327661	180117_P2	0.441611	Pf3C	MOp	STR	female	c3	c3_c0	c3_c0_c3	c3_c0_c3_c0	IT-Deep	TRUE	CTX-28	L5 IT CTX Glut
180118_CEMBA_mm_P56_P63_RS2_180117_P1_180117_P2_F12_AD010	0.00557991	0.78142	0.0253522	2519804	180117_P2	0.556042	Pm4B	MOp	STR	male	c2	c2_c3	c2_c3_c1	c2_c3_c1_c0	CT_L6b	FALSE	CTX-30	L6 CT CTX Glut
180118_CEMBA_mm_P56_P63_RS2_180117_P1_180117_P2_F12_AD012	0.00513707	0.774322	0.0198508	2608218	180117_P2	0.605795	Pf4B	MOp	STR	female	c1	c1_c1	c1_c1_c3	c1_c1_c3_c0	IT-Sup	TRUE	CTX-2	L4/5 IT CTX Glut
180118_CEMBA_mm_P56_P63_RS2_180117_P1_180117_P2_F1_AD001	0.00606563	0.780552	0.0288393	1490546	180117_P1	-0.104754	Tm3C	MOp	SC	male	c14	c14_c6	c14_c6_c2	c14_c6_c2_c0	ET	TRUE	CTX-13	L5 ET CTX Glut
180118_CEMBA_mm_P56_P63_RS2_180117_P1_180117_P2_F1_AD004	0.00719709	0.78458	0.0366743	1184258	180117_P1	-0.436612	Tm4B	MOp	SC	male	c14	c14_c6	c14_c6_c1	c14_c6_c1_c0	ET	TRUE	CTX-13	L5 ET CTX Glut
180118_CEMBA_mm_P56_P63_RS2_180117_P1_180117_P2_F1_AD006	0.00648133	0.780132	0.0300985	1471632	180117_P1	-0.123178	Tf4B	MOp	SC	female	c14	c14_c5	c14_c5_c0	c14_c5_c0_c1	ET	TRUE	CTX-13	L5 ET CTX Glut
180118_CEMBA_mm_P56_P63_RS2_180117_P1_180117_P2_F1_AD008	0.00570357	0.7613	0.0247222	1564698	180117_P2	-0.131385	Pf3C	MOp	STR	female	c1	c1_c0	c1_c0_c1	c1_c0_c1_c0	IT-Sup	TRUE	CTX-0	L2/3 IT CTX Glut
180118_CEMBA_mm_P56_P63_RS2_180117_P1_180117_P2_F1_AD010	0.00499618	0.782566	0.0203337	1491641	180117_P2	-0.200369	Pm4B	MOp	STR	male	c2	c2_c6	c2_c6_c0	c2_c6_c0_c1	CT_L6b	FALSE	CTX-33	L6 CT CTX Glut
180118_CEMBA_mm_P56_P63_RS2_180117_P1_180117_P2_F1_AD012	0.00452976	0.78185	0.0180828	1538123	180117_P2	-0.156099	Pf4B	MOp	STR	female	c1	c1_c1	c1_c1_c2	c1_c1_c2_c1	IT-Sup	TRUE	CTX-31	L4/5 IT CTX Glut
180118_CEMBA_mm_P56_P63_RS2_180117_P1_180117_P2_F2_AD001	0.00686298	0.783546	0.0333934	1794989	180117_P1	0.16338	Tm3C	MOp	SC	male	c14	c14_c5	c14_c5_c0	c14_c5_c0_c0	ET	TRUE	CTX-13	L5 ET CTX Glut
180118_CEMBA_mm_P56_P63_RS2_180117_P1_180117_P2_F2_AD004	0.00720741	0.773416	0.0360249	1758398	180117_P1	0.133666	Tm4B	MOp	SC	male	c14	c14_c6	c14_c6_c0	c14_c6_c0_c0	ET	TRUE	CTX-13	L5 ET CTX Glut
180118_CEMBA_mm_P56_P63_RS2_180117_P1_180117_P2_F2_AD006	0.00708065	0.782979	0.033737	916675	180117_P1	-0.806113	Tf4B	MOp	SC	female	c3	c3_c3	c3_c3_c0	c3_c3_c0_c0	IT-Deep	TRUE	CTX-9	L5 IT CTX Glut
180118_CEMBA_mm_P56_P63_RS2_180117_P1_180117_P2_F2_AD008	0.00495379	0.772683	0.0207815	1658255	180117_P2	-0.0476036	Pf3C	MOp	STR	female	c1	c1_c1	c1_c1_c3	c1_c1_c3_c1	IT-Sup	TRUE	CTX-3	L4/5 IT CTX Glut
180118_CEMBA_mm_P56_P63_RS2_180117_P1_180117_P2_F2_AD010	0.0063006	0.786359	0.0296741	1583126	180117_P2	-0.114493	Pm4B	MOp	STR	male	c3	c3_c3	c3_c3_c0	c3_c3_c0_c0	IT-Deep	FALSE	CTX-9	L5 IT CTX Glut
180118_CEMBA_mm_P56_P63_RS2_180117_P1_180117_P2_F2_AD012	0.00662219	0.789425	0.0306841	1713884	180117_P2	0	Pf4B	MOp	STR	female	c14	c14_c5	c14_c5_c0	c14_c5_c0_c1	ET	TRUE	CTX-13	L5 ET CTX Glut
180118_CEMBA_mm_P56_P63_RS2_180117_P1_180117_P2_F3_AD001	0.00515064	0.747878	0.0228786	1468175	180117_P1	-0.126571	Tm3C	MOp	SC	male	c1	c1_c0	c1_c0_c1	c1_c0_c1_c4	IT-Sup	TRUE	CTX-0	L2/3 IT CTX Glut
180118_CEMBA_mm_P56_P63_RS2_180117_P1_180117_P2_F3_AD002	0.00666077	0.769135	0.0329091	1526926	180117_P1	-0.0699652	Tf3C	MOp	SC	female	c14	c14_c6	c14_c6_c0	c14_c6_c0_c0	ET	TRUE	CTX-13	L5 ET CTX Glut
180118_CEMBA_mm_P56_P63_RS2_180117_P1_180117_P2_F3_AD004	0.00727587	0.784853	0.0351938	1356840	180117_P1	-0.240345	Tm4B	MOp	SC	male	c14	c14_c3	c14_c3_c2	c14_c3_c2_c0	ET	TRUE	CTX-13	L5 ET CTX Glut
180118_CEMBA_mm_P56_P63_RS2_180117_P1_180117_P2_F3_AD006	0.0072221	0.775585	0.0357781	1034917	180117_P1	-0.63108	Tf4B	MOp	SC	female	c14	c14_c6	c14_c6_c1	c14_c6_c1_c0	ET	TRUE	CTX-13	L5 ET CTX Glut
180118_CEMBA_mm_P56_P63_RS2_180117_P1_180117_P2_F3_AD007	0.0051165	0.763422	0.0223071	1588457	180117_P2	-0.109643	Pm3C	MOp	STR	male	c1	c1_c0	c1_c0_c1	c1_c0_c1_c0	IT-Sup	TRUE	CTX-44	L2/3 IT CTX Glut
180118_CEMBA_mm_P56_P63_RS2_180117_P1_180117_P2_F3_AD008	0.00526232	0.7627	0.0234201	1519474	180117_P2	-0.173697	Pf3C	MOp	STR	female	c1	c1_c0	c1_c0_c1	c1_c0_c1_c0	IT-Sup	TRUE	CTX-44	L2/3 IT CTX Glut
180118_CEMBA_mm_P56_P63_RS2_180117_P1_180117_P2_F3_AD010	0.00650287	0.829818	0.0312302	1467602	180117_P2	-0.223809	Pm4B	MOp	STR	male	c2	c2_c5	c2_c5_c1	c2_c5_c1_c2	CT_L6b	FALSE	CTX-23	L6 CT CTX Glut
180118_CEMBA_mm_P56_P63_RS2_180117_P1_180117_P2_F4_AD001	0.00618943	0.776931	0.0319954	1897911	180117_P1	0.243817	Tm3C	MOp	SC	male	c14	c14_c6	c14_c6_c2	c14_c6_c2_c0	ET	TRUE	CTX-13	L5 ET CTX Glut
180118_CEMBA_mm_P56_P63_RS2_180117_P1_180117_P2_F4_AD004	0.00610652	0.787512	0.0293226	1834347	180117_P1	0.194671	Tm4B	MOp	SC	male	c14	c14_c5	c14_c5_c0	c14_c5_c0_c1	ET	TRUE	CTX-13	L5 ET CTX Glut
180118_CEMBA_mm_P56_P63_RS2_180117_P1_180117_P2_F4_AD006	0.00662325	0.776463	0.0315425	1254632	180117_P1	-0.353331	Tf4B	MOp	SC	female	c14	c14_c6	c14_c6_c0	c14_c6_c0_c0	ET	TRUE	CTX-13	L5 ET CTX Glut
180118_CEMBA_mm_P56_P63_RS2_180117_P1_180117_P2_F4_AD008	0.0047312	0.765808	0.0191358	1849441	180117_P2	0.10982	Pf3C	MOp	STR	female	c1	c1_c1	c1_c1_c3	c1_c1_c3_c0	IT-Sup	TRUE	CTX-2	L4/5 IT CTX Glut
180118_CEMBA_mm_P56_P63_RS2_180117_P1_180117_P2_F4_AD010	0.00492389	0.784848	0.0198581	1883938	180117_P2	0.136482	Pm4B	MOp	STR	male	c2	c2_c4	c2_c4_c2	c2_c4_c2_c0	CT_L6b	FALSE	CTX-29	L6 CT CTX Glut
180118_CEMBA_mm_P56_P63_RS2_180117_P1_180117_P2_F4_AD012	0.00508809	0.781636	0.0209203	1671388	180117_P2	-0.0362228	Pf4B	MOp	STR	female	c1	c1_c1	c1_c1_c3	c1_c1_c3_c2	IT-Sup	TRUE	CTX-2	L4/5 IT CTX Glut
180118_CEMBA_mm_P56_P63_RS2_180117_P1_180117_P2_F5_AD001	0.00698753	0.768498	0.0363572	1359386	180117_P1	-0.23764	Tm3C	MOp	SC	male	c14	c14_c6	c14_c6_c1	c14_c6_c1_c0	ET	TRUE	CTX-13	L5 ET CTX Glut
180118_CEMBA_mm_P56_P63_RS2_180117_P1_180117_P2_F5_AD007	0.00513575	0.78094	0.0236499	1333425	180117_P2	-0.362133	Pm3C	MOp	STR	male	c1	c1_c0	c1_c0_c1	c1_c0_c1_c3	IT-Sup	TRUE	CTX-0	L2/3 IT CTX Glut
180118_CEMBA_mm_P56_P63_RS2_180117_P1_180117_P2_F5_AD008	0.00500633	0.782546	0.0229551	1325084	180117_P2	-0.371186	Pf3C	MOp	STR	female	c1	c1_c5	c1_c5_c2	c1_c5_c2_c0	IT-Sup	TRUE	CTX-6	L4/5 IT CTX Glut
180118_CEMBA_mm_P56_P63_RS2_180117_P1_180117_P2_F5_AD010	0.00571952	0.777164	0.0260779	1381803	180117_P2	-0.310718	Pm4B	MOp	STR	male	c1	c1_c5	c1_c5_c2	c1_c5_c2_c0	IT-Sup	FALSE	CTX-6	L4/5 IT CTX Glut
180118_CEMBA_mm_P56_P63_RS2_180117_P1_180117_P2_F5_AD012	0.00620924	0.780758	0.0301489	1380142	180117_P2	-0.312453	Pf4B	MOp	STR	female	c14	c14_c6	c14_c6_c0	c14_c6_c0_c0	ET	TRUE	CTX-13	L5 ET CTX Glut
180118_CEMBA_mm_P56_P63_RS2_180117_P1_180117_P2_F6_AD001	0.00752753	0.778639	0.0374085	1706703	180117_P1	0.0906167	Tm3C	MOp	SC	male	c14	c14_c3	c14_c3_c0	c14_c3_c0_c0	ET	TRUE	CTX-13	L5 ET CTX Glut
180118_CEMBA_mm_P56_P63_RS2_180117_P1_180117_P2_F6_AD004	0.00496708	0.768243	0.0214213	1689244	180117_P1	0.0757824	Tm4B	MOp	SC	male	c1	c1_c0	c1_c0_c1	c1_c0_c1_c0	IT-Sup	TRUE	CTX-19	L2/3 IT CTX Glut
180118_CEMBA_mm_P56_P63_RS2_180117_P1_180117_P2_F6_AD006	0.00700547	0.775574	0.0333538	1716975	180117_P1	0.0992737	Tf4B	MOp	SC	female	c14	c14_c6	c14_c6_c1	c14_c6_c1_c0	ET	TRUE	CTX-13	L5 ET CTX Glut
180118_CEMBA_mm_P56_P63_RS2_180117_P1_180117_P2_F6_AD007	0.0057754	0.782318	0.0273184	1913313	180117_P2	0.158803	Pm3C	MOp	STR	male	c3	c3_c7	c3_c7_c2	c3_c7_c2_c0	IT-Deep	TRUE	CTX-28	L5 IT CTX Glut
180118_CEMBA_mm_P56_P63_RS2_180117_P1_180117_P2_F6_AD008	0.00496361	0.757482	0.0218137	1649889	180117_P2	-0.0549005	Pf3C	MOp	STR	female	c1	c1_c0	c1_c0_c1	c1_c0_c1_c3	IT-Sup	TRUE	CTX-0	L2/3 IT CTX Glut
180118_CEMBA_mm_P56_P63_RS2_180117_P1_180117_P2_F6_AD012	0.00474692	0.776653	0.0200507	1666561	180117_P2	-0.0403953	Pf4B	MOp	STR	female	c1	c1_c8	c1_c8_c1	c1_c8_c1_c0	IT-Sup	TRUE	CTX-6	L4/5 IT CTX Glut
180118_CEMBA_mm_P56_P63_RS2_180117_P1_180117_P2_F7_AD001	0.0072867	0.786844	0.0351659	1393995	180117_P1	-0.20137	Tm3C	MOp	SC	male	c14	c14_c3	c14_c3_c0	c14_c3_c0_c0	ET	TRUE	CTX-13	L5 ET CTX Glut
180118_CEMBA_mm_P56_P63_RS2_180117_P1_180117_P2_F7_AD002	0.00731195	0.782191	0.0352963	1492299	180117_P1	-0.103059	Tf3C	MOp	SC	female	c14	c14_c3	c14_c3_c0	c14_c3_c0_c0	ET	TRUE	CTX-13	L5 ET CTX Glut
180118_CEMBA_mm_P56_P63_RS2_180117_P1_180117_P2_F7_AD004	0.00706845	0.781647	0.034021	1494612	180117_P1	-0.100824	Tm4B	MOp	SC	male	c14	c14_c5	c14_c5_c0	c14_c5_c0_c0	ET	TRUE	CTX-13	L5 ET CTX Glut
180118_CEMBA_mm_P56_P63_RS2_180117_P1_180117_P2_F7_AD007	0.0049007	0.753623	0.0211737	1530171	180117_P2	-0.163577	Pm3C	MOp	STR	male	c1	c1_c0	c1_c0_c1	c1_c0_c1_c0	IT-Sup	TRUE	CTX-0	L2/3 IT CTX Glut
180118_CEMBA_mm_P56_P63_RS2_180117_P1_180117_P2_F7_AD008	0.00563257	0.755816	0.0264921	1496162	180117_P2	-0.196003	Pf3C	MOp	STR	female	c1	c1_c5	c1_c5_c2	c1_c5_c2_c0	IT-Sup	TRUE	CTX-8	L4/5 IT CTX Glut
180118_CEMBA_mm_P56_P63_RS2_180117_P1_180117_P2_F7_AD010	0.00559829	0.77441	0.0251713	1460817	180117_P2	-0.230494	Pm4B	MOp	STR	male	c1	c1_c5	c1_c5_c2	c1_c5_c2_c0	IT-Sup	FALSE	CTX-6	L4/5 IT CTX Glut
180118_CEMBA_mm_P56_P63_RS2_180117_P1_180117_P2_F8_AD001	0.00671108	0.781724	0.0332492	1837039	180117_P1	0.196787	Tm3C	MOp	SC	male	c14	c14_c3	c14_c3_c0	c14_c3_c0_c1	ET	TRUE	CTX-13	L5 ET CTX Glut
180118_CEMBA_mm_P56_P63_RS2_180117_P1_180117_P2_F8_AD002	0.00616532	0.778129	0.0292271	1706883	180117_P1	0.0907689	Tf3C	MOp	SC	female	c14	c14_c6	c14_c6_c2	c14_c6_c2_c0	ET	TRUE	CTX-13	L5 ET CTX Glut
180118_CEMBA_mm_P56_P63_RS2_180117_P1_180117_P2_F8_AD006	0.00698366	0.776952	0.0326749	1411837	180117_P1	-0.183022	Tf4B	MOp	SC	female	c14	c14_c3	c14_c3_c2	c14_c3_c2_c0	ET	TRUE	CTX-13	L5 ET CTX Glut
180118_CEMBA_mm_P56_P63_RS2_180117_P1_180117_P2_F8_AD007	0.00504013	0.768621	0.0215148	1775770	180117_P2	0.0511753	Pm3C	MOp	STR	male	c1	c1_c1	c1_c1_c3	c1_c1_c3_c1	IT-Sup	TRUE	CTX-2	L4/5 IT CTX Glut
180118_CEMBA_mm_P56_P63_RS2_180117_P1_180117_P2_F8_AD008	0.0048267	0.763294	0.0194376	1717806	180117_P2	0.00329765	Pf3C	MOp	STR	female	c1	c1_c0	c1_c0_c1	c1_c0_c1_c1	IT-Sup	TRUE	CTX-44	L2/3 IT CTX Glut
180118_CEMBA_mm_P56_P63_RS2_180117_P1_180117_P2_F9_AD001	0.00665995	0.786581	0.0323056	1896878	180117_P1	0.243032	Tm3C	MOp	SC	male	c14	c14_c3	c14_c3_c0	c14_c3_c0_c0	ET	TRUE	CTX-13	L5 ET CTX Glut
180118_CEMBA_mm_P56_P63_RS2_180117_P1_180117_P2_F9_AD002	0.00642251	0.775649	0.031917	1363993	180117_P1	-0.232759	Tf3C	MOp	SC	female	c14	c14_c6	c14_c6_c0	c14_c6_c0_c0	ET	TRUE	CTX-13	L5 ET CTX Glut
180118_CEMBA_mm_P56_P63_RS2_180117_P1_180117_P2_F9_AD004	0.00706809	0.77781	0.0352825	1839054	180117_P1	0.198369	Tm4B	MOp	SC	male	c14	c14_c0	c14_c0_c0	c14_c0_c0_c0	ET	TRUE	CTX-13	L5 ET CTX Glut
180118_CEMBA_mm_P56_P63_RS2_180117_P1_180117_P2_F9_AD006	0.0070508	0.773903	0.0354046	808184	180117_P1	-0.98784	Tf4B	MOp	SC	female	c14	c14_c6	c14_c6_c0	c14_c6_c0_c0	ET	TRUE	CTX-13	L5 ET CTX Glut
180118_CEMBA_mm_P56_P63_RS2_180117_P1_180117_P2_F9_AD007	0.00492146	0.775072	0.020758	3052469	180117_P2	0.832707	Pm3C	MOp	STR	male	c14	c14_c6	c14_c6_c1	c14_c6_c1_c0	ET	TRUE	CTX-13	L5 ET CTX Glut
180118_CEMBA_mm_P56_P63_RS2_180117_P1_180117_P2_F9_AD008	0.00571426	0.790478	0.0272599	1648666	180117_P2	-0.0559703	Pf3C	MOp	STR	female	c3	c3_c3	c3_c3_c0	c3_c3_c0_c1	IT-Deep	TRUE	CTX-9	L5 IT CTX Glut
180118_CEMBA_mm_P56_P63_RS2_180117_P1_180117_P2_F9_AD010	0.00526625	0.78352	0.0222617	3501581	180117_P2	1.03074	Pm4B	MOp	STR	male	c1	c1_c1	c1_c1_c3	c1_c1_c3_c0	IT-Sup	FALSE	CTX-3	L4/5 IT CTX Glut
180118_CEMBA_mm_P56_P63_RS2_180117_P1_180117_P2_F9_AD012	0.00546659	0.785925	0.0226153	1751973	180117_P2	0.0317111	Pf4B	MOp	STR	female	c1	c1_c1	c1_c1_c3	c1_c1_c3_c0	IT-Sup	TRUE	CTX-31	L4/5 IT CTX Glut
180118_CEMBA_mm_P56_P63_RS2_180117_P1_180117_P2_G10_AD001	0.00702221	0.784606	0.0356992	1782392	180117_P1	0.153219	Tm3C	MOp	SC	male	c14	c14_c6	c14_c6_c1	c14_c6_c1_c0	ET	TRUE	CTX-13	L5 ET CTX Glut
180118_CEMBA_mm_P56_P63_RS2_180117_P1_180117_P2_G10_AD002	0.00683013	0.764892	0.0336864	1614174	180117_P1	0.0102008	Tf3C	MOp	SC	female	c14	c14_c6	c14_c6_c1	c14_c6_c1_c0	ET	TRUE	CTX-13	L5 ET CTX Glut
180118_CEMBA_mm_P56_P63_RS2_180117_P1_180117_P2_G10_AD004	0.00664018	0.78026	0.0323264	1702159	180117_P1	0.0867705	Tm4B	MOp	SC	male	c14	c14_c0	c14_c0_c0	c14_c0_c0_c0	ET	TRUE	CTX-13	L5 ET CTX Glut
180118_CEMBA_mm_P56_P63_RS2_180117_P1_180117_P2_G10_AD006	0.00605277	0.765035	0.0264016	3114019	180117_P1	0.958182	Tf4B	MOp	SC	female	c14	c14_c0	c14_c0_c0	c14_c0_c0_c0	ET	TRUE	CTX-13	L5 ET CTX Glut
180118_CEMBA_mm_P56_P63_RS2_180117_P1_180117_P2_G10_AD007	0.00680283	0.775481	0.0344486	1740060	180117_P2	0.0218676	Pm3C	MOp	STR	male	c3	c3_c3	c3_c3_c0	c3_c3_c0_c0	IT-Deep	TRUE	CTX-9	L5 IT CTX Glut
180118_CEMBA_mm_P56_P63_RS2_180117_P1_180117_P2_G10_AD008	0.00475378	0.774487	0.0196887	1723294	180117_P2	0.00789938	Pf3C	MOp	STR	female	c1	c1_c1	c1_c1_c3	c1_c1_c3_c2	IT-Sup	TRUE	CTX-2	L4/5 IT CTX Glut
180118_CEMBA_mm_P56_P63_RS2_180117_P1_180117_P2_G10_AD010	0.00600383	0.764369	0.0284868	1397321	180117_P2	-0.294606	Pm4B	MOp	STR	male	c1	c1_c0	c1_c0_c1	c1_c0_c1_c3	IT-Sup	FALSE	CTX-0	L2/3 IT CTX Glut
180118_CEMBA_mm_P56_P63_RS2_180117_P1_180117_P2_G10_AD012	0.00555321	0.777706	0.023876	1788943	180117_P2	0.061838	Pf4B	MOp	STR	female	c1	c1_c0	c1_c0_c1	c1_c0_c1_c3	IT-Sup	TRUE	CTX-0	L2/3 IT CTX Glut
180118_CEMBA_mm_P56_P63_RS2_180117_P1_180117_P2_G11_AD001	0.00605136	0.77829	0.0309764	2149149	180117_P1	0.42317	Tm3C	MOp	SC	male	c14	c14_c6	c14_c6_c2	c14_c6_c2_c0	ET	TRUE	CTX-13	L5 ET CTX Glut
180118_CEMBA_mm_P56_P63_RS2_180117_P1_180117_P2_G11_AD002	0.00603309	0.772283	0.0283861	2010482	180117_P1	0.326946	Tf3C	MOp	SC	female	c14	c14_c6	c14_c6_c0	c14_c6_c0_c0	ET	TRUE	CTX-13	L5 ET CTX Glut
180118_CEMBA_mm_P56_P63_RS2_180117_P1_180117_P2_G11_AD004	0.00683538	0.782539	0.0348237	2157168	180117_P1	0.428543	Tm4B	MOp	SC	male	c14	c14_c3	c14_c3_c2	c14_c3_c2_c0	ET	TRUE	CTX-13	L5 ET CTX Glut
180118_CEMBA_mm_P56_P63_RS2_180117_P1_180117_P2_G11_AD006	0.00736657	0.777585	0.0336831	1845000	180117_P1	0.203026	Tf4B	MOp	SC	female	c14	c14_c3	c14_c3_c2	c14_c3_c2_c0	ET	TRUE	CTX-13	L5 ET CTX Glut
180118_CEMBA_mm_P56_P63_RS2_180117_P1_180117_P2_G11_AD007	0.00581139	0.794348	0.0268369	2013779	180117_P2	0.232636	Pm3C	MOp	STR	male	c2	c2_c3	c2_c3_c2	c2_c3_c2_c1	CT_L6b	TRUE	CTX-30	L6 CT CTX Glut
180118_CEMBA_mm_P56_P63_RS2_180117_P1_180117_P2_G11_AD008	0.00496995	0.776032	0.021608	1937861	180117_P2	0.177196	Pf3C	MOp	STR	female	c1	c1_c1	c1_c1_c3	c1_c1_c3_c1	IT-Sup	TRUE	CTX-2	L4/5 IT CTX Glut
180118_CEMBA_mm_P56_P63_RS2_180117_P1_180117_P2_G11_AD010	0.00435062	0.774774	0.0147418	4163295	180117_P2	1.28046	Pm4B	MOp	STR	male	c3	c3_c3	c3_c3_c2	c3_c3_c2_c1	IT-Deep	FALSE	CTX-6	L4/5 IT CTX Glut
180118_CEMBA_mm_P56_P63_RS2_180117_P1_180117_P2_G11_AD012	0.00529439	0.782112	0.0218094	1813826	180117_P2	0.0817666	Pf4B	MOp	STR	female	c1	c1_c1	c1_c1_c3	c1_c1_c3_c0	IT-Sup	TRUE	CTX-3	L4/5 IT CTX Glut
180118_CEMBA_mm_P56_P63_RS2_180117_P1_180117_P2_G12_AD001	0.00669452	0.774133	0.0341623	2656052	180117_P1	0.728688	Tm3C	MOp	SC	male	c14	c14_c6	c14_c6_c1	c14_c6_c1_c0	ET	TRUE	CTX-13	L5 ET CTX Glut
180118_CEMBA_mm_P56_P63_RS2_180117_P1_180117_P2_G12_AD002	0.00671085	0.773496	0.0317733	2455301	180117_P1	0.615305	Tf3C	MOp	SC	female	c14	c14_c0	c14_c0_c0	c14_c0_c0_c0	ET	TRUE	CTX-13	L5 ET CTX Glut
180118_CEMBA_mm_P56_P63_RS2_180117_P1_180117_P2_G12_AD006	0.00581503	0.75853	0.024825	4806055	180117_P1	1.58426	Tf4B	MOp	SC	female	c1	c1_c0	c1_c0_c1	c1_c0_c1_c0	IT-Sup	TRUE	CTX-9	L5 IT CTX Glut
180118_CEMBA_mm_P56_P63_RS2_180117_P1_180117_P2_G12_AD007	0.00453142	0.768568	0.0179301	2851879	180117_P2	0.734643	Pm3C	MOp	STR	male	c1	c1_c1	c1_c1_c1	c1_c1_c1_c1	IT-Sup	TRUE	CTX-2	L4/5 IT CTX Glut
180118_CEMBA_mm_P56_P63_RS2_180117_P1_180117_P2_G12_AD008	0.00563089	0.774806	0.0254006	2322643	180117_P2	0.438498	Pf3C	MOp	STR	female	c3	c3_c7	c3_c7_c0	c3_c7_c0_c1	IT-Deep	TRUE	CTX-39	L6 IT CTX Glut
180118_CEMBA_mm_P56_P63_RS2_180117_P1_180117_P2_G1_AD001	0.00682482	0.78019	0.0346768	1472556	180117_P1	-0.122273	Tm3C	MOp	SC	male	c14	c14_c3	c14_c3_c2	c14_c3_c2_c0	ET	TRUE	CTX-13	L5 ET CTX Glut
180118_CEMBA_mm_P56_P63_RS2_180117_P1_180117_P2_G1_AD004	0.00713063	0.782746	0.0361766	1342105	180117_P1	-0.256098	Tm4B	MOp	SC	male	c14	c14_c6	c14_c6_c0	c14_c6_c0_c0	ET	TRUE	CTX-13	L5 ET CTX Glut
180118_CEMBA_mm_P56_P63_RS2_180117_P1_180117_P2_G1_AD006	0.00703418	0.773519	0.0334456	1249227	180117_P1	-0.35956	Tf4B	MOp	SC	female	c14	c14_c0	c14_c0_c0	c14_c0_c0_c0	ET	TRUE	CTX-13	L5 ET CTX Glut
180118_CEMBA_mm_P56_P63_RS2_180117_P1_180117_P2_G1_AD008	0.00548824	0.794238	0.0256588	1324694	180117_P2	-0.37161	Pf3C	MOp	STR	female	c3	c3_c1	c3_c1_c0	c3_c1_c0_c0	IT-Deep	TRUE	CTX-4	L6 IT CTX Glut
180118_CEMBA_mm_P56_P63_RS2_180117_P1_180117_P2_G1_AD010	0.00518137	0.754725	0.0205974	1269058	180117_P2	-0.433511	Pm4B	MOp	STR	male	c1	c1_c0	c1_c0_c1	c1_c0_c1_c0	IT-Sup	FALSE	CTX-44	L2/3 IT CTX Glut
180118_CEMBA_mm_P56_P63_RS2_180117_P1_180117_P2_G2_AD001	0.00646724	0.777455	0.0323982	2081919	180117_P1	0.377319	Tm3C	MOp	SC	male	c14	c14_c6	c14_c6_c1	c14_c6_c1_c0	ET	TRUE	CTX-13	L5 ET CTX Glut
180118_CEMBA_mm_P56_P63_RS2_180117_P1_180117_P2_G2_AD004	0.00698992	0.773073	0.0346863	2131275	180117_P1	0.411121	Tm4B	MOp	SC	male	c14	c14_c5	c14_c5_c0	c14_c5_c0_c0	ET	TRUE	CTX-13	L5 ET CTX Glut
180118_CEMBA_mm_P56_P63_RS2_180117_P1_180117_P2_G2_AD006	0.00687571	0.783462	0.0333703	1797578	180117_P1	0.165459	Tf4B	MOp	SC	female	c14	c14_c6	c14_c6_c0	c14_c6_c0_c0	ET	TRUE	CTX-13	L5 ET CTX Glut
180118_CEMBA_mm_P56_P63_RS2_180117_P1_180117_P2_G2_AD007	0.00542033	0.751026	0.0249371	2101616	180117_P2	0.29423	Pm3C	MOp	STR	male	c1	c1_c0	c1_c0_c1	c1_c0_c1_c0	IT-Sup	TRUE	CTX-0	L2/3 IT CTX Glut
180118_CEMBA_mm_P56_P63_RS2_180117_P1_180117_P2_G2_AD008	0.00549013	0.786527	0.0256765	2058952	180117_P2	0.264641	Pf3C	MOp	STR	female	c3	c3_c3	c3_c3_c0	c3_c3_c0_c1	IT-Deep	TRUE	CTX-9	L5 IT CTX Glut
180118_CEMBA_mm_P56_P63_RS2_180117_P1_180117_P2_G2_AD012	0.00511724	0.786008	0.0208996	2193987	180117_P2	0.356286	Pf4B	MOp	STR	female	c1	c1_c1	c1_c1_c3	c1_c1_c3_c1	IT-Sup	TRUE	CTX-2	L4/5 IT CTX Glut
180118_CEMBA_mm_P56_P63_RS2_180117_P1_180117_P2_G3_AD004	0.00670709	0.779068	0.0318914	1241106	180117_P1	-0.368969	Tm4B	MOp	SC	male	c14	c14_c6	c14_c6_c0	c14_c6_c0_c0	ET	TRUE	CTX-13	L5 ET CTX Glut
180118_CEMBA_mm_P56_P63_RS2_180117_P1_180117_P2_G3_AD006	0.0066141	0.77595	0.0324601	1201005	180117_P1	-0.416353	Tf4B	MOp	SC	female	c14	c14_c6	c14_c6_c0	c14_c6_c0_c0	ET	TRUE	CTX-13	L5 ET CTX Glut
180118_CEMBA_mm_P56_P63_RS2_180117_P1_180117_P2_G3_AD007	0.00491369	0.773364	0.0206129	1317041	180117_P2	-0.379969	Pm3C	MOp	STR	male	c1	c1_c1	c1_c1_c3	c1_c1_c3_c0	IT-Sup	TRUE	CTX-2	L4/5 IT CTX Glut
180118_CEMBA_mm_P56_P63_RS2_180117_P1_180117_P2_G3_AD008	0.00490246	0.751969	0.0201985	1264463	180117_P2	-0.438745	Pf3C	MOp	STR	female	c1	c1_c0	c1_c0_c1	c1_c0_c1_c0	IT-Sup	TRUE	CTX-0	L2/3 IT CTX Glut
180118_CEMBA_mm_P56_P63_RS2_180117_P1_180117_P2_G3_AD012	0.00523668	0.779936	0.0205485	1311197	180117_P2	-0.386385	Pf4B	MOp	STR	female	c1	c1_c1	c1_c1_c3	c1_c1_c3_c0	IT-Sup	TRUE	CTX-2	L4/5 IT CTX Glut
180118_CEMBA_mm_P56_P63_RS2_180117_P1_180117_P2_G4_AD001	0.00709445	0.772724	0.0370277	1497820	180117_P1	-0.0977311	Tm3C	MOp	SC	male	c14	c14_c6	c14_c6_c1	c14_c6_c1_c0	ET	TRUE	CTX-13	L5 ET CTX Glut
180118_CEMBA_mm_P56_P63_RS2_180117_P1_180117_P2_G4_AD004	0.00719698	0.780864	0.0368309	1475652	180117_P1	-0.119243	Tm4B	MOp	SC	male	c14	c14_c6	c14_c6_c1	c14_c6_c1_c0	ET	TRUE	CTX-13	L5 ET CTX Glut
180118_CEMBA_mm_P56_P63_RS2_180117_P1_180117_P2_G4_AD006	0.00657287	0.783335	0.030785	1300099	180117_P1	-0.301974	Tf4B	MOp	SC	female	c14	c14_c5	c14_c5_c0	c14_c5_c0_c1	ET	TRUE	CTX-13	L5 ET CTX Glut
180118_CEMBA_mm_P56_P63_RS2_180117_P1_180117_P2_G4_AD007	0.00494526	0.775323	0.0228941	1503872	180117_P2	-0.188588	Pm3C	MOp	STR	male	c1	c1_c1	c1_c1_c3	c1_c1_c3_c2	IT-Sup	TRUE	CTX-2	L4/5 IT CTX Glut
180118_CEMBA_mm_P56_P63_RS2_180117_P1_180117_P2_G4_AD008	0.00531525	0.750841	0.0223905	1496436	180117_P2	-0.195739	Pf3C	MOp	STR	female	c1	c1_c0	c1_c0_c1	c1_c0_c1_c3	IT-Sup	TRUE	CTX-0	L2/3 IT CTX Glut
180118_CEMBA_mm_P56_P63_RS2_180117_P1_180117_P2_G4_AD010	0.00616844	0.802043	0.0263983	1357030	180117_P2	-0.336817	Pm4B	MOp	STR	male	c3	c3_c7	c3_c7_c0	c3_c7_c0_c1	IT-Deep	FALSE	CTX-39	L6 IT CTX Glut
180118_CEMBA_mm_P56_P63_RS2_180117_P1_180117_P2_G4_AD012	0.00544612	0.776705	0.0229307	1470718	180117_P2	-0.220749	Pf4B	MOp	STR	female	c3	c3_c3	c3_c3_c1	c3_c3_c1_c0	IT-Deep	TRUE	CTX-9	L5 IT CTX Glut
180118_CEMBA_mm_P56_P63_RS2_180117_P1_180117_P2_G5_AD001	0.00637283	0.770281	0.0330278	1921406	180117_P1	0.261567	Tm3C	MOp	SC	male	c14	c14_c6	c14_c6_c1	c14_c6_c1_c0	ET	TRUE	CTX-13	L5 ET CTX Glut
180118_CEMBA_mm_P56_P63_RS2_180117_P1_180117_P2_G5_AD006	0.00671449	0.789063	0.03249	1527637	180117_P1	-0.0692935	Tf4B	MOp	SC	female	c14	c14_c3	c14_c3_c0	c14_c3_c0_c0	ET	TRUE	CTX-13	L5 ET CTX Glut
180118_CEMBA_mm_P56_P63_RS2_180117_P1_180117_P2_G5_AD007	0.00645763	0.789873	0.032008	1498286	180117_P2	-0.193956	Pm3C	MOp	STR	male	c14	c14_c5	c14_c5_c0	c14_c5_c0_c1	ET	TRUE	CTX-13	L5 ET CTX Glut
180118_CEMBA_mm_P56_P63_RS2_180117_P1_180117_P2_G5_AD008	0.00437399	0.774748	0.0186521	1660709	180117_P2	-0.0454702	Pf3C	MOp	STR	female	c1	c1_c1	c1_c1_c3	c1_c1_c3_c0	IT-Sup	TRUE	CTX-2	L4/5 IT CTX Glut
180118_CEMBA_mm_P56_P63_RS2_180117_P1_180117_P2_G5_AD012	0.00535814	0.774929	0.0212588	1652969	180117_P2	-0.0522098	Pf4B	MOp	STR	female	c1	c1_c1	c1_c1_c3	c1_c1_c3_c0	IT-Sup	TRUE	CTX-6	L4/5 IT CTX Glut
180118_CEMBA_mm_P56_P63_RS2_180117_P1_180117_P2_G6_AD001	0.00652014	0.790674	0.0315703	1309352	180117_P1	-0.291742	Tm3C	MOp	SC	male	c14	c14_c5	c14_c5_c0	c14_c5_c0_c1	ET	TRUE	CTX-13	L5 ET CTX Glut
180118_CEMBA_mm_P56_P63_RS2_180117_P1_180117_P2_G6_AD004	0.00641853	0.769733	0.0314582	1237534	180117_P1	-0.373127	Tm4B	MOp	SC	male	c14	c14_c3	c14_c3_c2	c14_c3_c2_c0	ET	TRUE	CTX-13	L5 ET CTX Glut
180118_CEMBA_mm_P56_P63_RS2_180117_P1_180117_P2_G6_AD006	0.00671048	0.779219	0.0333755	710573	180117_P1	-1.17354	Tf4B	MOp	SC	female	c14	c14_c3	c14_c3_c2	c14_c3_c2_c0	ET	TRUE	CTX-13	L5 ET CTX Glut
180118_CEMBA_mm_P56_P63_RS2_180117_P1_180117_P2_G6_AD007	0.00540945	0.761224	0.0249238	1298638	180117_P2	-0.40027	Pm3C	MOp	STR	male	c1	c1_c0	c1_c0_c1	c1_c0_c1_c0	IT-Sup	TRUE	CTX-0	L2/3 IT CTX Glut
180118_CEMBA_mm_P56_P63_RS2_180117_P1_180117_P2_G6_AD008	0.00467773	0.772287	0.0190159	1278598	180117_P2	-0.422707	Pf3C	MOp	STR	female	c1	c1_c0	c1_c0_c1	c1_c0_c1_c1	IT-Sup	TRUE	CTX-44	L2/3 IT CTX Glut
180118_CEMBA_mm_P56_P63_RS2_180117_P1_180117_P2_G6_AD012	0.00491973	0.792454	0.0223082	1276802	180117_P2	-0.424735	Pf4B	MOp	STR	female	c3	c3_c3	c3_c3_c3	c3_c3_c3_c0	IT-Deep	TRUE	CTX-9	L5 IT CTX Glut
180118_CEMBA_mm_P56_P63_RS2_180117_P1_180117_P2_G7_AD002	0.00672687	0.784688	0.0329114	1732449	180117_P1	0.112218	Tf3C	MOp	SC	female	c14	c14_c3	c14_c3_c0	c14_c3_c0_c1	ET	TRUE	CTX-13	L5 ET CTX Glut
180118_CEMBA_mm_P56_P63_RS2_180117_P1_180117_P2_G7_AD004	0.00675397	0.775538	0.0342369	1529486	180117_P1	-0.0675484	Tm4B	MOp	SC	male	c14	c14_c3	c14_c3_c0	c14_c3_c0_c0	ET	TRUE	CTX-13	L5 ET CTX Glut
180118_CEMBA_mm_P56_P63_RS2_180117_P1_180117_P2_G7_AD006	0.00491111	0.761749	0.0198051	1473281	180117_P1	-0.121563	Tf4B	MOp	SC	female	c1	c1_c0	c1_c0_c1	c1_c0_c1_c0	IT-Sup	TRUE	CTX-19	L2/3 IT CTX Glut
180118_CEMBA_mm_P56_P63_RS2_180117_P1_180117_P2_G7_AD007	0.00469854	0.766078	0.0197972	1554850	180117_P2	-0.140494	Pm3C	MOp	STR	male	c1	c1_c1	c1_c1_c3	c1_c1_c3_c2	IT-Sup	TRUE	CTX-2	L4/5 IT CTX Glut
180118_CEMBA_mm_P56_P63_RS2_180117_P1_180117_P2_G7_AD008	0.0049352	0.759382	0.0213593	1541587	180117_P2	-0.152853	Pf3C	MOp	STR	female	c1	c1_c0	c1_c0_c1	c1_c0_c1_c0	IT-Sup	TRUE	CTX-0	L2/3 IT CTX Glut
180118_CEMBA_mm_P56_P63_RS2_180117_P1_180117_P2_G7_AD010	0.00639841	0.781285	0.0311042	1527924	180117_P2	-0.165697	Pm4B	MOp	STR	male	c3	c3_c3	c3_c3_c0	c3_c3_c0_c0	IT-Deep	FALSE	CTX-9	L5 IT CTX Glut
180118_CEMBA_mm_P56_P63_RS2_180117_P1_180117_P2_G7_AD012	0.00807703	0.836883	0.0418046	1608318	180117_P2	-0.0917168	Pf4B	MOp	STR	female	c6	c6_c3	c6_c3_c3	c6_c3_c3_c0	MGE	TRUE	CTX-24	Sst Gaba
180118_CEMBA_mm_P56_P63_RS2_180117_P1_180117_P2_G8_AD001	0.00644056	0.777076	0.0326846	1842400	180117_P1	0.200991	Tm3C	MOp	SC	male	c14	c14_c6	c14_c6_c0	c14_c6_c0_c0	ET	TRUE	CTX-13	L5 ET CTX Glut
180118_CEMBA_mm_P56_P63_RS2_180117_P1_180117_P2_G8_AD002	0.00656371	0.772265	0.0325624	1696974	180117_P1	0.0823691	Tf3C	MOp	SC	female	c14	c14_c6	c14_c6_c0	c14_c6_c0_c0	ET	TRUE	CTX-13	L5 ET CTX Glut
180118_CEMBA_mm_P56_P63_RS2_180117_P1_180117_P2_G8_AD004	0.00695674	0.782412	0.0346646	1866385	180117_P1	0.219651	Tm4B	MOp	SC	male	c14	c14_c6	c14_c6_c0	c14_c6_c0_c0	ET	TRUE	CTX-13	L5 ET CTX Glut
180118_CEMBA_mm_P56_P63_RS2_180117_P1_180117_P2_G8_AD006	0.00653639	0.778382	0.0321672	1512039	180117_P1	-0.0841	Tf4B	MOp	SC	female	c14	c14_c5	c14_c5_c0	c14_c5_c0_c1	ET	TRUE	CTX-13	L5 ET CTX Glut
180118_CEMBA_mm_P56_P63_RS2_180117_P1_180117_P2_G8_AD007	0.00568179	0.77768	0.026474	1845142	180117_P2	0.106462	Pm3C	MOp	STR	male	c3	c3_c7	c3_c7_c0	c3_c7_c0_c1	IT-Deep	TRUE	CTX-39	L6 IT CTX Glut
180118_CEMBA_mm_P56_P63_RS2_180117_P1_180117_P2_G8_AD008	0.00524655	0.785902	0.0218293	1891804	180117_P2	0.142493	Pf3C	MOp	STR	female	c3	c3_c7	c3_c7_c2	c3_c7_c2_c1	IT-Deep	TRUE	CTX-39	L6 IT CTX Glut
180118_CEMBA_mm_P56_P63_RS2_180117_P1_180117_P2_G8_AD012	0.00560729	0.756457	0.0233606	1816836	180117_P2	0.0841587	Pf4B	MOp	STR	female	c1	c1_c0	c1_c0_c1	c1_c0_c1_c3	IT-Sup	TRUE	CTX-0	L2/3 IT CTX Glut
180118_CEMBA_mm_P56_P63_RS2_180117_P1_180117_P2_G9_AD001	0.00650708	0.771505	0.0314282	1959476	180117_P1	0.289873	Tm3C	MOp	SC	male	c14	c14_c6	c14_c6_c0	c14_c6_c0_c0	ET	TRUE	CTX-13	L5 ET CTX Glut
180118_CEMBA_mm_P56_P63_RS2_180117_P1_180117_P2_G9_AD002	0.00693559	0.76987	0.0346088	1698220	180117_P1	0.0834281	Tf3C	MOp	SC	female	c14	c14_c6	c14_c6_c1	c14_c6_c1_c0	ET	TRUE	CTX-13	L5 ET CTX Glut
180118_CEMBA_mm_P56_P63_RS2_180117_P1_180117_P2_G9_AD006	0.00638987	0.789139	0.0291441	1669724	180117_P1	0.0590143	Tf4B	MOp	SC	female	c14	c14_c5	c14_c5_c0	c14_c5_c0_c1	ET	TRUE	CTX-13	L5 ET CTX Glut
180118_CEMBA_mm_P56_P63_RS2_180117_P1_180117_P2_G9_AD007	0.006699	0.768431	0.0333507	1900713	180117_P2	0.149271	Pm3C	MOp	STR	male	c14	c14_c3	c14_c3_c2	c14_c3_c2_c0	ET	TRUE	CTX-13	L5 ET CTX Glut
180118_CEMBA_mm_P56_P63_RS2_180117_P1_180117_P2_G9_AD008	0.00455002	0.778953	0.0176309	2041559	180117_P2	0.252402	Pf3C	MOp	STR	female	c1	c1_c1	c1_c1_c1	c1_c1_c1_c1	IT-Sup	TRUE	CTX-2	L4/5 IT CTX Glut
180118_CEMBA_mm_P56_P63_RS2_180117_P1_180117_P2_G9_AD010	0.00548453	0.767933	0.0238528	1991964	180117_P2	0.216922	Pm4B	MOp	STR	male	c1	c1_c0	c1_c0_c1	c1_c0_c1_c3	IT-Sup	FALSE	CTX-0	L2/3 IT CTX Glut
180118_CEMBA_mm_P56_P63_RS2_180117_P1_180117_P2_G9_AD012	0.00510463	0.780589	0.0196338	1941322	180117_P2	0.17977	Pf4B	MOp	STR	female	c1	c1_c1	c1_c1_c3	c1_c1_c3_c0	IT-Sup	TRUE	CTX-31	L4/5 IT CTX Glut
180118_CEMBA_mm_P56_P63_RS2_180117_P1_180117_P2_H10_AD002	0.0062146	0.768933	0.0309845	1700442	180117_P1	0.0853145	Tf3C	MOp	SC	female	c14	c14_c6	c14_c6_c1	c14_c6_c1_c0	ET	TRUE	CTX-13	L5 ET CTX Glut
180118_CEMBA_mm_P56_P63_RS2_180117_P1_180117_P2_H10_AD006	0.00680038	0.779988	0.0332105	1282796	180117_P1	-0.321304	Tf4B	MOp	SC	female	c14	c14_c6	c14_c6_c0	c14_c6_c0_c0	ET	TRUE	CTX-13	L5 ET CTX Glut
180118_CEMBA_mm_P56_P63_RS2_180117_P1_180117_P2_H10_AD007	0.00530405	0.789941	0.0244885	1812801	180117_P2	0.0809511	Pm3C	MOp	STR	male	c2	c2_c3	c2_c3_c2	c2_c3_c2_c0	CT_L6b	TRUE	CTX-30	L6 CT CTX Glut
180118_CEMBA_mm_P56_P63_RS2_180117_P1_180117_P2_H10_AD008	0.00485936	0.769235	0.0209607	1898796	180117_P2	0.147815	Pf3C	MOp	STR	female	c1	c1_c8	c1_c8_c1	c1_c8_c1_c0	IT-Sup	TRUE	CTX-6	L4/5 IT CTX Glut
180118_CEMBA_mm_P56_P63_RS2_180117_P1_180117_P2_H10_AD010	0.00497685	0.788903	0.0210208	1953642	180117_P2	0.188897	Pm4B	MOp	STR	male	c2	c2_c4	c2_c4_c4	c2_c4_c4_c0	CT_L6b	FALSE	CTX-29	L6 CT CTX Glut
180118_CEMBA_mm_P56_P63_RS2_180117_P1_180117_P2_H11_AD002	0.00671856	0.782449	0.0332523	1453248	180117_P1	-0.141314	Tf3C	MOp	SC	female	c14	c14_c3	c14_c3_c0	c14_c3_c0_c0	ET	TRUE	CTX-13	L5 ET CTX Glut
180118_CEMBA_mm_P56_P63_RS2_180117_P1_180117_P2_H11_AD004	0.00755721	0.786102	0.0374472	1734886	180117_P1	0.114246	Tm4B	MOp	SC	male	c14	c14_c3	c14_c3_c0	c14_c3_c0_c0	ET	TRUE	CTX-13	L5 ET CTX Glut
180118_CEMBA_mm_P56_P63_RS2_180117_P1_180117_P2_H11_AD006	0.00739199	0.787476	0.0350523	1477218	180117_P1	-0.117713	Tf4B	MOp	SC	female	c14	c14_c3	c14_c3_c2	c14_c3_c2_c0	ET	TRUE	CTX-13	L5 ET CTX Glut
180118_CEMBA_mm_P56_P63_RS2_180117_P1_180117_P2_H11_AD007	0.00567118	0.791234	0.0276209	1717687	180117_P2	0.0031977	Pm3C	MOp	STR	male	c3	c3_c3	c3_c3_c1	c3_c3_c1_c0	IT-Deep	TRUE	CTX-9	L5 IT CTX Glut
180118_CEMBA_mm_P56_P63_RS2_180117_P1_180117_P2_H11_AD008	0.00532362	0.778951	0.0240757	1500343	180117_P2	-0.191977	Pf3C	MOp	STR	female	c3	c3_c7	c3_c7_c2	c3_c7_c2_c0	IT-Deep	TRUE	CTX-39	L6 IT CTX Glut
180118_CEMBA_mm_P56_P63_RS2_180117_P1_180117_P2_H12_AD001	0.00684939	0.777675	0.0363964	2641269	180117_P1	0.720636	Tm3C	MOp	SC	male	c14	c14_c6	c14_c6_c0	c14_c6_c0_c0	ET	TRUE	CTX-13	L5 ET CTX Glut
180118_CEMBA_mm_P56_P63_RS2_180117_P1_180117_P2_H12_AD002	0.00650596	0.771396	0.0327512	2250005	180117_P1	0.489333	Tf3C	MOp	SC	female	c14	c14_c6	c14_c6_c0	c14_c6_c0_c0	ET	TRUE	CTX-13	L5 ET CTX Glut
180118_CEMBA_mm_P56_P63_RS2_180117_P1_180117_P2_H12_AD004	0.00662808	0.784687	0.0322694	2332893	180117_P1	0.541525	Tm4B	MOp	SC	male	c14	c14_c5	c14_c5_c0	c14_c5_c0_c1	ET	TRUE	CTX-13	L5 ET CTX Glut
180118_CEMBA_mm_P56_P63_RS2_180117_P1_180117_P2_H12_AD006	0.00746273	0.783317	0.036774	1558869	180117_P1	-0.0400956	Tf4B	MOp	SC	female	c14	c14_c6	c14_c6_c1	c14_c6_c1_c0	ET	TRUE	CTX-13	L5 ET CTX Glut
180118_CEMBA_mm_P56_P63_RS2_180117_P1_180117_P2_H12_AD008	0.00487497	0.761856	0.0192968	2159404	180117_P2	0.333364	Pf3C	MOp	STR	female	c1	c1_c0	c1_c0_c1	c1_c0_c1_c1	IT-Sup	TRUE	CTX-44	L2/3 IT CTX Glut
180118_CEMBA_mm_P56_P63_RS2_180117_P1_180117_P2_H12_AD010	0.00485723	0.783828	0.0207377	2194051	180117_P2	0.356328	Pm4B	MOp	STR	male	c2	c2_c6	c2_c6_c0	c2_c6_c0_c1	CT_L6b	FALSE	CTX-33	L6 CT CTX Glut
180118_CEMBA_mm_P56_P63_RS2_180117_P1_180117_P2_H1_AD001	0.00685179	0.781399	0.0334918	1261181	180117_P1	-0.34582	Tm3C	MOp	SC	male	c14	c14_c6	c14_c6_c0	c14_c6_c0_c0	ET	TRUE	CTX-13	L5 ET CTX Glut
180118_CEMBA_mm_P56_P63_RS2_180117_P1_180117_P2_H1_AD004	0.00686052	0.784431	0.0330292	1194149	180117_P1	-0.424612	Tm4B	MOp	SC	male	c14	c14_c5	c14_c5_c0	c14_c5_c0_c1	ET	TRUE	CTX-13	L5 ET CTX Glut
180118_CEMBA_mm_P56_P63_RS2_180117_P1_180117_P2_H1_AD007	0.00474123	0.771438	0.020338	1453760	180117_P2	-0.23748	Pm3C	MOp	STR	male	c1	c1_c2	c1_c2_c0	c1_c2_c0_c1	IT-Sup	TRUE	CTX-2	L4/5 IT CTX Glut
180118_CEMBA_mm_P56_P63_RS2_180117_P1_180117_P2_H1_AD008	0.00469834	0.751065	0.0194373	1274133	180117_P2	-0.427754	Pf3C	MOp	STR	female	c1	c1_c0	c1_c0_c1	c1_c0_c1_c0	IT-Sup	TRUE	CTX-44	L2/3 IT CTX Glut
180118_CEMBA_mm_P56_P63_RS2_180117_P1_180117_P2_H1_AD010	0.00488381	0.754269	0.0214042	1280761	180117_P2	-0.420268	Pm4B	MOp	STR	male	c1	c1_c0	c1_c0_c1	c1_c0_c1_c0	IT-Sup	FALSE	CTX-0	L2/3 IT CTX Glut
180118_CEMBA_mm_P56_P63_RS2_180117_P1_180117_P2_H1_AD012	0.00507874	0.757249	0.0199801	1289978	180117_P2	-0.409923	Pf4B	MOp	STR	female	c1	c1_c0	c1_c0_c1	c1_c0_c1_c0	IT-Sup	TRUE	CTX-44	L2/3 IT CTX Glut
180118_CEMBA_mm_P56_P63_RS2_180117_P1_180117_P2_H2_AD001	0.00699212	0.776629	0.0338417	1921591	180117_P1	0.261706	Tm3C	MOp	SC	male	c14	c14_c3	c14_c3_c0	c14_c3_c0_c1	ET	TRUE	CTX-13	L5 ET CTX Glut
180118_CEMBA_mm_P56_P63_RS2_180117_P1_180117_P2_H2_AD004	0.0063003	0.765694	0.030099	1664215	180117_P1	0.0542465	Tm4B	MOp	SC	male	c14	c14_c0	c14_c0_c0	c14_c0_c0_c1	ET	TRUE	CTX-13	L5 ET CTX Glut
180118_CEMBA_mm_P56_P63_RS2_180117_P1_180117_P2_H2_AD006	0.00597942	0.774591	0.0271648	3060930	180117_P1	0.933375	Tf4B	MOp	SC	female	c14	c14_c6	c14_c6_c1	c14_c6_c1_c0	ET	TRUE	CTX-13	L5 ET CTX Glut
180118_CEMBA_mm_P56_P63_RS2_180117_P1_180117_P2_H2_AD007	0.00528082	0.778176	0.0243693	1795419	180117_P2	0.0670511	Pm3C	MOp	STR	male	c1	c1_c0	c1_c0_c1	c1_c0_c1_c3	IT-Sup	TRUE	CTX-0	L2/3 IT CTX Glut
180118_CEMBA_mm_P56_P63_RS2_180117_P1_180117_P2_H2_AD008	0.00539995	0.762793	0.0246734	1722186	180117_P2	0.0069715	Pf3C	MOp	STR	female	c1	c1_c0	c1_c0_c1	c1_c0_c1_c0	IT-Sup	TRUE	CTX-0	L2/3 IT CTX Glut
180118_CEMBA_mm_P56_P63_RS2_180117_P1_180117_P2_H2_AD010	0.00599263	0.772529	0.0277875	1785873	180117_P2	0.05936	Pm4B	MOp	STR	male	c1	c1_c5	c1_c5_c2	c1_c5_c2_c0	IT-Sup	FALSE	CTX-6	L4/5 IT CTX Glut
180118_CEMBA_mm_P56_P63_RS2_180117_P1_180117_P2_H2_AD012	0.00564929	0.780673	0.0253442	1676625	180117_P2	-0.0317094	Pf4B	MOp	STR	female	c3	c3_c3	c3_c3_c1	c3_c3_c1_c0	IT-Deep	TRUE	CTX-9	L5 IT CTX Glut
180118_CEMBA_mm_P56_P63_RS2_180117_P1_180117_P2_H3_AD001	0.00629736	0.781037	0.0313936	1348835	180117_P1	-0.248881	Tm3C	MOp	SC	male	c14	c14_c6	c14_c6_c2	c14_c6_c2_c0	ET	TRUE	CTX-13	L5 ET CTX Glut
180118_CEMBA_mm_P56_P63_RS2_180117_P1_180117_P2_H3_AD004	0.00583541	0.770483	0.0253176	2671670	180117_P1	0.737147	Tm4B	MOp	SC	male	c14	c14_c3	c14_c3_c0	c14_c3_c0_c0	ET	TRUE	CTX-13	L5 ET CTX Glut
180118_CEMBA_mm_P56_P63_RS2_180117_P1_180117_P2_H3_AD006	0.00711862	0.777762	0.033925	1234536	180117_P1	-0.376626	Tf4B	MOp	SC	female	c14	c14_c6	c14_c6_c1	c14_c6_c1_c0	ET	TRUE	CTX-13	L5 ET CTX Glut
180118_CEMBA_mm_P56_P63_RS2_180117_P1_180117_P2_H3_AD007	0.00540621	0.770155	0.0245777	1434726	180117_P2	-0.256494	Pm3C	MOp	STR	male	c1	c1_c0	c1_c0_c0	c1_c0_c0_c0	IT-Sup	TRUE	CTX-3	L4/5 IT CTX Glut
180118_CEMBA_mm_P56_P63_RS2_180117_P1_180117_P2_H3_AD008	0.00750742	0.823475	0.0392841	1364413	180117_P2	-0.328989	Pf3C	MOp	STR	female	c6	c6_c2	c6_c2_c0	c6_c2_c0_c1	MGE	TRUE	CTX-24	Sst Gaba
180118_CEMBA_mm_P56_P63_RS2_180117_P1_180117_P2_H3_AD010	0.00500064	0.774639	0.0197199	1405658	180117_P2	-0.286024	Pm4B	MOp	STR	male	c1	c1_c1	c1_c1_c3	c1_c1_c3_c2	IT-Sup	FALSE	CTX-2	L4/5 IT CTX Glut
180118_CEMBA_mm_P56_P63_RS2_180117_P1_180117_P2_H3_AD012	0.00534074	0.821876	0.0224591	1064402	180117_P2	-0.687226	Pf4B	MOp	STR	female	c1	c1_c1	c1_c1_c3	c1_c1_c3_c1	IT-Sup	TRUE	CTX-3	L4/5 IT CTX Glut
180118_CEMBA_mm_P56_P63_RS2_180117_P1_180117_P2_H4_AD001	0.00629018	0.77421	0.0311629	1811182	180117_P1	0.176336	Tm3C	MOp	SC	male	c14	c14_c5	c14_c5_c0	c14_c5_c0_c0	ET	TRUE	CTX-13	L5 ET CTX Glut
180118_CEMBA_mm_P56_P63_RS2_180117_P1_180117_P2_H4_AD004	0.00554144	0.74903	0.0245477	1748314	180117_P1	0.125369	Tm4B	MOp	SC	male	c1	c1_c0	c1_c0_c1	c1_c0_c1_c0	IT-Sup	TRUE	CTX-0	L2/3 IT CTX Glut
180118_CEMBA_mm_P56_P63_RS2_180117_P1_180117_P2_H4_AD006	0.00713818	0.784815	0.0343765	1615238	180117_P1	0.0111514	Tf4B	MOp	SC	female	c14	c14_c5	c14_c5_c0	c14_c5_c0_c1	ET	TRUE	CTX-13	L5 ET CTX Glut
180118_CEMBA_mm_P56_P63_RS2_180117_P1_180117_P2_H4_AD007	0.0049974	0.769904	0.0213913	1800430	180117_P2	0.071072	Pm3C	MOp	STR	male	c1	c1_c8	c1_c8_c1	c1_c8_c1_c0	IT-Sup	TRUE	CTX-6	L4/5 IT CTX Glut
180118_CEMBA_mm_P56_P63_RS2_180117_P1_180117_P2_H4_AD008	0.00527227	0.768868	0.0247684	1772786	180117_P2	0.0487489	Pf3C	MOp	STR	female	c1	c1_c2	c1_c2_c2	c1_c2_c2_c0	IT-Sup	TRUE	CTX-6	L4/5 IT CTX Glut
180118_CEMBA_mm_P56_P63_RS2_180117_P1_180117_P2_H4_AD010	0.00524835	0.770741	0.0224575	1899440	180117_P2	0.148305	Pm4B	MOp	STR	male	c1	c1_c0	c1_c0_c1	c1_c0_c1_c0	IT-Sup	FALSE	CTX-0	L2/3 IT CTX Glut
180118_CEMBA_mm_P56_P63_RS2_180117_P1_180117_P2_H4_AD012	0.00597698	0.770531	0.0277088	1882221	180117_P2	0.135167	Pf4B	MOp	STR	female	c1	c1_c5	c1_c5_c2	c1_c5_c2_c0	IT-Sup	TRUE	CTX-8	L4/5 IT CTX Glut
180118_CEMBA_mm_P56_P63_RS2_180117_P1_180117_P2_H5_AD002	0.0063265	0.769474	0.0313945	1657181	180117_P1	0.0481359	Tf3C	MOp	SC	female	c14	c14_c3	c14_c3_c2	c14_c3_c2_c0	ET	TRUE	CTX-13	L5 ET CTX Glut
180118_CEMBA_mm_P56_P63_RS2_180117_P1_180117_P2_H5_AD006	0.00696041	0.791107	0.0328509	1250825	180117_P1	-0.357715	Tf4B	MOp	SC	female	c14	c14_c5	c14_c5_c0	c14_c5_c0_c1	ET	TRUE	CTX-13	L5 ET CTX Glut
180118_CEMBA_mm_P56_P63_RS2_180117_P1_180117_P2_H5_AD007	0.00528285	0.745234	0.023974	1711619	180117_P2	-0.00190787	Pm3C	MOp	STR	male	c1	c1_c5	c1_c5_c2	c1_c5_c2_c1	IT-Sup	TRUE	CTX-8	L4/5 IT CTX Glut
180118_CEMBA_mm_P56_P63_RS2_180117_P1_180117_P2_H5_AD008	0.00505461	0.764192	0.0224105	1634997	180117_P2	-0.0679815	Pf3C	MOp	STR	female	c1	c1_c0	c1_c0_c1	c1_c0_c1_c0	IT-Sup	TRUE	CTX-0	L2/3 IT CTX Glut
180118_CEMBA_mm_P56_P63_RS2_180117_P1_180117_P2_H5_AD010	0.00519943	0.774324	0.0230441	1716908	180117_P2	0.00254327	Pm4B	MOp	STR	male	c1	c1_c8	c1_c8_c0	c1_c8_c0_c0	IT-Sup	FALSE	CTX-6	L4/5 IT CTX Glut
180118_CEMBA_mm_P56_P63_RS2_180117_P1_180117_P2_H5_AD012	0.0056108	0.763076	0.0244867	1816394	180117_P2	0.0838077	Pf4B	MOp	STR	female	c1	c1_c5	c1_c5_c2	c1_c5_c2_c1	IT-Sup	TRUE	CTX-6	L4/5 IT CTX Glut
180118_CEMBA_mm_P56_P63_RS2_180117_P1_180117_P2_H6_AD006	0.00650034	0.782376	0.0311103	1874936	180117_P1	0.226246	Tf4B	MOp	SC	female	c14	c14_c6	c14_c6_c0	c14_c6_c0_c1	ET	TRUE	CTX-13	L5 ET CTX Glut
180118_CEMBA_mm_P56_P63_RS2_180117_P1_180117_P2_H6_AD007	0.00634468	0.813721	0.0315659	2233353	180117_P2	0.381942	Pm3C	MOp	STR	male	c2	c2_c4	c2_c4_c1	c2_c4_c1_c1	CT_L6b	TRUE	CTX-23	L6 CT CTX Glut
180118_CEMBA_mm_P56_P63_RS2_180117_P1_180117_P2_H6_AD008	0.00453471	0.773014	0.019994	1919983	180117_P2	0.163824	Pf3C	MOp	STR	female	c2	c2_c4	c2_c4_c2	c2_c4_c2_c1	CT_L6b	TRUE	CTX-29	L6 CT CTX Glut
180118_CEMBA_mm_P56_P63_RS2_180117_P1_180117_P2_H7_AD001	0.00469887	0.775423	0.0212458	1536462	180117_P1	-0.0609832	Tm3C	MOp	SC	male	c1	c1_c1	c1_c1_c3	c1_c1_c3_c2	IT-Sup	TRUE	CTX-2	L4/5 IT CTX Glut
180118_CEMBA_mm_P56_P63_RS2_180117_P1_180117_P2_H7_AD002	0.00660409	0.766748	0.0317454	1481091	180117_P1	-0.113935	Tf3C	MOp	SC	female	c14	c14_c6	c14_c6_c3	c14_c6_c3_c0	ET	TRUE	CTX-13	L5 ET CTX Glut
180118_CEMBA_mm_P56_P63_RS2_180117_P1_180117_P2_H7_AD004	0.00629932	0.770895	0.0312656	2918545	180117_P1	0.864654	Tm4B	MOp	SC	male	c14	c14_c6	c14_c6_c1	c14_c6_c1_c0	ET	TRUE	CTX-13	L5 ET CTX Glut
180118_CEMBA_mm_P56_P63_RS2_180117_P1_180117_P2_H7_AD006	0.0074205	0.781413	0.0348038	1416307	180117_P1	-0.178461	Tf4B	MOp	SC	female	c14	c14_c3	c14_c3_c0	c14_c3_c0_c0	ET	TRUE	CTX-13	L5 ET CTX Glut
180118_CEMBA_mm_P56_P63_RS2_180117_P1_180117_P2_H7_AD007	0.00561517	0.784051	0.0268746	1580976	180117_P2	-0.116454	Pm3C	MOp	STR	male	c3	c3_c7	c3_c7_c0	c3_c7_c0_c1	IT-Deep	TRUE	CTX-39	L6 IT CTX Glut
180118_CEMBA_mm_P56_P63_RS2_180117_P1_180117_P2_H7_AD008	0.00529715	0.77628	0.0242838	1456677	180117_P2	-0.234588	Pf3C	MOp	STR	female	c3	c3_c7	c3_c7_c2	c3_c7_c2_c0	IT-Deep	TRUE	CTX-39	L6 IT CTX Glut
180118_CEMBA_mm_P56_P63_RS2_180117_P1_180117_P2_H7_AD012	0.00534997	0.780332	0.0230711	1641721	180117_P2	-0.0620605	Pf4B	MOp	STR	female	c1	c1_c1	c1_c1_c3	c1_c1_c3_c1	IT-Sup	TRUE	CTX-2	L4/5 IT CTX Glut
180118_CEMBA_mm_P56_P63_RS2_180117_P1_180117_P2_H8_AD002	0.00649752	0.774367	0.0327928	1670788	180117_P1	0.0599334	Tf3C	MOp	SC	female	c14	c14_c6	c14_c6_c0	c14_c6_c0_c0	ET	TRUE	CTX-13	L5 ET CTX Glut
180118_CEMBA_mm_P56_P63_RS2_180117_P1_180117_P2_H8_AD004	0.00688178	0.778105	0.0344093	1557672	180117_P1	-0.0412038	Tm4B	MOp	SC	male	c14	c14_c3	c14_c3_c0	c14_c3_c0_c0	ET	TRUE	CTX-13	L5 ET CTX Glut
180118_CEMBA_mm_P56_P63_RS2_180117_P1_180117_P2_H8_AD006	0.00699405	0.772606	0.0339996	1375031	180117_P1	-0.221131	Tf4B	MOp	SC	female	c14	c14_c0	c14_c0_c0	c14_c0_c0_c0	ET	TRUE	CTX-13	L5 ET CTX Glut
180118_CEMBA_mm_P56_P63_RS2_180117_P1_180117_P2_H8_AD007	0.00447659	0.771308	0.018383	1940650	180117_P2	0.17927	Pm3C	MOp	STR	male	c1	c1_c1	c1_c1_c3	c1_c1_c3_c0	IT-Sup	TRUE	CTX-2	L4/5 IT CTX Glut
180118_CEMBA_mm_P56_P63_RS2_180117_P1_180117_P2_H8_AD008	0.0053443	0.784617	0.0252181	1661382	180117_P2	-0.0448856	Pf3C	MOp	STR	female	c3	c3_c0	c3_c0_c0	c3_c0_c0_c2	IT-Deep	TRUE	CTX-43	L6 IT CTX Glut
180118_CEMBA_mm_P56_P63_RS2_180117_P1_180117_P2_H8_AD010	0.00525498	0.776472	0.0213947	1805702	180117_P2	0.0752904	Pm4B	MOp	STR	male	c1	c1_c1	c1_c1_c3	c1_c1_c3_c0	IT-Sup	FALSE	CTX-2	L4/5 IT CTX Glut
180118_CEMBA_mm_P56_P63_RS2_180117_P1_180117_P2_H8_AD012	0.00573424	0.753512	0.024576	1936035	180117_P2	0.175836	Pf4B	MOp	STR	female	c1	c1_c0	c1_c0_c1	c1_c0_c1_c0	IT-Sup	TRUE	CTX-0	L2/3 IT CTX Glut
180118_CEMBA_mm_P56_P63_RS2_180117_P1_180117_P2_H9_AD001	0.00643948	0.773456	0.0317762	1956210	180117_P1	0.287466	Tm3C	MOp	SC	male	c14	c14_c6	c14_c6_c1	c14_c6_c1_c0	ET	TRUE	CTX-13	L5 ET CTX Glut
180118_CEMBA_mm_P56_P63_RS2_180117_P1_180117_P2_H9_AD002	0.00610822	0.781281	0.0306522	1677195	180117_P1	0.0654551	Tf3C	MOp	SC	female	c14	c14_c6	c14_c6_c1	c14_c6_c1_c0	ET	TRUE	CTX-13	L5 ET CTX Glut
180118_CEMBA_mm_P56_P63_RS2_180117_P1_180117_P2_H9_AD004	0.006319	0.777284	0.0307583	2003012	180117_P1	0.321576	Tm4B	MOp	SC	male	c14	c14_c5	c14_c5_c0	c14_c5_c0_c0	ET	TRUE	CTX-13	L5 ET CTX Glut
180118_CEMBA_mm_P56_P63_RS2_180117_P1_180117_P2_H9_AD006	0.00700368	0.78495	0.0326352	1626828	180117_P1	0.0214664	Tf4B	MOp	SC	female	c14	c14_c0	c14_c0_c0	c14_c0_c0_c0	ET	TRUE	CTX-13	L5 ET CTX Glut
180118_CEMBA_mm_P56_P63_RS2_180117_P1_180117_P2_H9_AD007	0.00499082	0.778917	0.0220392	1972860	180117_P2	0.203019	Pm3C	MOp	STR	male	c1	c1_c0	c1_c0_c1	c1_c0_c1_c2	IT-Sup	TRUE	CTX-44	L2/3 IT CTX Glut
180118_CEMBA_mm_P56_P63_RS2_180117_P1_180117_P2_H9_AD008	0.00555645	0.807779	0.0244854	1851997	180117_P2	0.111812	Pf3C	MOp	STR	female	c3	c3_c0	c3_c0_c1	c3_c0_c1_c0	IT-Deep	TRUE	CTX-10	L6 IT CTX Glut
180118_CEMBA_mm_P56_P63_RS2_180117_P1_180117_P2_H9_AD012	0.00481627	0.770592	0.0199427	1905168	180117_P2	0.152649	Pf4B	MOp	STR	female	c1	c1_c1	c1_c1_c3	c1_c1_c3_c1	IT-Sup	TRUE	CTX-3	L4/5 IT CTX Glut
180118_CEMBA_mm_P56_P63_RS2_180117_P3_180117_P4_A10_AD001	0.00586696	0.779888	0.0237291	1570600	180117_P3	-0.0370597	Bm3C_rep1	MOp	SSp	male	c3	c3_c7	c3_c7_c0	c3_c7_c0_c1	IT-Deep	TRUE	CTX-10	L6 IT CTX Glut
180118_CEMBA_mm_P56_P63_RS2_180117_P3_180117_P4_A10_AD004	0.00639337	0.774634	0.0300298	1518803	180117_P3	-0.0854408	Bm4B_rep1	MOp	SSp	male	c2	c2_c6	c2_c6_c0	c2_c6_c0_c2	CT_L6b	TRUE	CTX-13	L5 ET CTX Glut
180118_CEMBA_mm_P56_P63_RS2_180117_P3_180117_P4_A10_AD006	0.00548325	0.774371	0.0246004	2110879	180117_P3	0.389468	Bm4B_rep2	MOp	SSp	male	c3	c3_c7	c3_c7_c2	c3_c7_c2_c0	IT-Deep	TRUE	CTX-39	L6 IT CTX Glut
180118_CEMBA_mm_P56_P63_RS2_180117_P3_180117_P4_A10_AD007	0.00524027	0.77257	0.0226203	1813000	180117_P4	0.0916167	Tm6B	SSp	SC	male	c1	c1_c0	c1_c0_c0	c1_c0_c0_c0	IT-Sup	TRUE	CTX-0	L2/3 IT CTX Glut
180118_CEMBA_mm_P56_P63_RS2_180117_P3_180117_P4_A10_AD008	0.00627605	0.769905	0.0292252	3822105	180117_P4	1.16761	Tm7B	SSp	SC	male	c14	c14_c0	c14_c0_c0	c14_c0_c0_c0	ET	TRUE	CTX-13	L5 ET CTX Glut
180118_CEMBA_mm_P56_P63_RS2_180117_P3_180117_P4_A10_AD010	0.00497931	0.775508	0.0189626	2016899	180117_P4	0.245377	Tf6B	SSp	SC	female	c1	c1_c0	c1_c0_c4	c1_c0_c4_c1	IT-Sup	TRUE	CTX-19	L2/3 IT CTX Glut
180118_CEMBA_mm_P56_P63_RS2_180117_P3_180117_P4_A10_AD012	0.00662134	0.779137	0.031357	1839968	180117_P4	0.112918	Tf7B	SSp	SC	female	c14	c14_c0	c14_c0_c0	c14_c0_c0_c1	ET	TRUE	CTX-13	L5 ET CTX Glut
180118_CEMBA_mm_P56_P63_RS2_180117_P3_180117_P4_A12_AD001	0.00598604	0.782052	0.0272969	1687396	180117_P3	0.066423	Bm3C_rep1	MOp	SSp	male	c3	c3_c0	c3_c0_c1	c3_c0_c1_c1	IT-Deep	TRUE	CTX-10	L6 IT CTX Glut
180118_CEMBA_mm_P56_P63_RS2_180117_P3_180117_P4_A12_AD004	0.00521001	0.769071	0.0217894	2671888	180117_P3	0.729484	Bm4B_rep1	MOp	SSp	male	c1	c1_c0	c1_c0_c1	c1_c0_c1_c2	IT-Sup	TRUE	CTX-44	L2/3 IT CTX Glut
180118_CEMBA_mm_P56_P63_RS2_180117_P3_180117_P4_A12_AD006	0.00468939	0.767354	0.0189215	2248567	180117_P3	0.48063	Bm4B_rep2	MOp	SSp	male	c1	c1_c1	c1_c1_c3	c1_c1_c3_c0	IT-Sup	TRUE	CTX-2	L4/5 IT CTX Glut
180118_CEMBA_mm_P56_P63_RS2_180117_P3_180117_P4_A12_AD007	0.00629452	0.758036	0.0301007	2416378	180117_P4	0.506084	Tm6B	SSp	SC	male	c14	c14_c0	c14_c0_c0	c14_c0_c0_c1	ET	TRUE	CTX-13	L5 ET CTX Glut
180118_CEMBA_mm_P56_P63_RS2_180117_P3_180117_P4_A12_AD008	0.0056105	0.770576	0.0250675	4328611	180117_P4	1.34714	Tm7B	SSp	SC	male	c2	c2_c1	c2_c1_c0	c2_c1_c0_c0	CT_L6b	TRUE	CTX-13	L5 ET CTX Glut
180118_CEMBA_mm_P56_P63_RS2_180117_P3_180117_P4_A12_AD010	0.00708823	0.77832	0.0347289	2007054	180117_P4	0.238317	Tf6B	SSp	SC	female	c14	c14_c3	c14_c3_c4	c14_c3_c4_c4	ET	TRUE	CTX-13	L5 ET CTX Glut
180118_CEMBA_mm_P56_P63_RS2_180117_P3_180117_P4_A12_AD012	0.00542021	0.79844	0.0226427	1367620	180117_P4	-0.315095	Tf7B	SSp	SC	female	c3	c3_c1	c3_c1_c0	c3_c1_c0_c0	IT-Deep	TRUE	CTX-4	L6 IT CTX Glut
180118_CEMBA_mm_P56_P63_RS2_180117_P3_180117_P4_A1_AD002	0.0058048	0.757746	0.0261895	1426009	180117_P3	-0.176392	Bm3C_rep2	MOp	SSp	male	c1	c1_c5	c1_c5_c2	c1_c5_c2_c0	IT-Sup	TRUE	CTX-6	L4/5 IT CTX Glut
180118_CEMBA_mm_P56_P63_RS2_180117_P3_180117_P4_A1_AD004	0.0057777	0.758946	0.0242021	1502736	180117_P3	-0.100784	Bm4B_rep1	MOp	SSp	male	c1	c1_c0	c1_c0_c1	c1_c0_c1_c0	IT-Sup	TRUE	CTX-0	L2/3 IT CTX Glut
180118_CEMBA_mm_P56_P63_RS2_180117_P3_180117_P4_A1_AD006	0.00557634	0.775685	0.0230226	1438331	180117_P3	-0.16398	Bm4B_rep2	MOp	SSp	male	c1	c1_c0	c1_c0_c1	c1_c0_c1_c3	IT-Sup	TRUE	CTX-0	L2/3 IT CTX Glut
180118_CEMBA_mm_P56_P63_RS2_180117_P3_180117_P4_A1_AD007	0.00652756	0.7704	0.0308471	1542331	180117_P4	-0.14165	Tm6B	SSp	SC	male	c14	c14_c0	c14_c0_c0	c14_c0_c0_c0	ET	TRUE	CTX-13	L5 ET CTX Glut
180118_CEMBA_mm_P56_P63_RS2_180117_P3_180117_P4_A1_AD008	0.00664962	0.761345	0.0317216	1442059	180117_P4	-0.238632	Tm7B	SSp	SC	male	c14	c14_c0	c14_c0_c0	c14_c0_c0_c0	ET	TRUE	CTX-13	L5 ET CTX Glut
180118_CEMBA_mm_P56_P63_RS2_180117_P3_180117_P4_A1_AD010	0.00670065	0.779266	0.0307761	1383568	180117_P4	-0.298369	Tf6B	SSp	SC	female	c14	c14_c6	c14_c6_c0	c14_c6_c0_c1	ET	TRUE	CTX-13	L5 ET CTX Glut
180118_CEMBA_mm_P56_P63_RS2_180117_P3_180117_P4_A2_AD001	0.00588408	0.771634	0.0276824	1585813	180117_P3	-0.0231529	Bm3C_rep1	MOp	SSp	male	c3	c3_c7	c3_c7_c0	c3_c7_c0_c0	IT-Deep	TRUE	CTX-39	L6 IT CTX Glut
180118_CEMBA_mm_P56_P63_RS2_180117_P3_180117_P4_A2_AD002	0.0054983	0.750209	0.0226843	1674220	180117_P3	0.0551136	Bm3C_rep2	MOp	SSp	male	c1	c1_c0	c1_c0_c1	c1_c0_c1_c0	IT-Sup	TRUE	CTX-0	L2/3 IT CTX Glut
180118_CEMBA_mm_P56_P63_RS2_180117_P3_180117_P4_A2_AD004	0.00542281	0.789044	0.0228159	1705941	180117_P3	0.0821922	Bm4B_rep1	MOp	SSp	male	c3	c3_c0	c3_c0_c1	c3_c0_c1_c2	IT-Deep	TRUE	CTX-43	L6 IT CTX Glut
180118_CEMBA_mm_P56_P63_RS2_180117_P3_180117_P4_A2_AD007	0.00639619	0.767607	0.0300071	1799164	180117_P4	0.0805645	Tm6B	SSp	SC	male	c14	c14_c5	c14_c5_c0	c14_c5_c0_c1	ET	TRUE	CTX-13	L5 ET CTX Glut
180118_CEMBA_mm_P56_P63_RS2_180117_P3_180117_P4_A2_AD010	0.00697114	0.782219	0.0333254	1834254	180117_P4	0.108431	Tf6B	SSp	SC	female	c14	c14_c0	c14_c0_c0	c14_c0_c0_c0	ET	TRUE	CTX-13	L5 ET CTX Glut
180118_CEMBA_mm_P56_P63_RS2_180117_P3_180117_P4_A3_AD001	0.00561867	0.769543	0.0253153	1152972	180117_P3	-0.483018	Bm3C_rep1	MOp	SSp	male	c3	c3_c7	c3_c7_c2	c3_c7_c2_c0	IT-Deep	TRUE	CTX-39	L6 IT CTX Glut
180118_CEMBA_mm_P56_P63_RS2_180117_P3_180117_P4_A3_AD002	0.00570123	0.787924	0.0241223	2463814	180117_P3	0.612518	Bm3C_rep2	MOp	SSp	male	c3	c3_c0	c3_c0_c1	c3_c0_c1_c0	IT-Deep	TRUE	CTX-10	L6 IT CTX Glut
180118_CEMBA_mm_P56_P63_RS2_180117_P3_180117_P4_A3_AD004	0.0054764	0.76727	0.0230094	1524165	180117_P3	-0.0803564	Bm4B_rep1	MOp	SSp	male	c1	c1_c0	c1_c0_c1	c1_c0_c1_c3	IT-Sup	TRUE	CTX-0	L2/3 IT CTX Glut
180118_CEMBA_mm_P56_P63_RS2_180117_P3_180117_P4_A3_AD006	0.00653232	0.789798	0.0297325	1353245	180117_P3	-0.251952	Bm4B_rep2	MOp	SSp	male	c3	c3_c3	c3_c3_c0	c3_c3_c0_c1	IT-Deep	TRUE	CTX-9	L5 IT CTX Glut
180118_CEMBA_mm_P56_P63_RS2_180117_P3_180117_P4_A3_AD007	0.005962	0.761521	0.0270277	1510966	180117_P4	-0.171291	Tm6B	SSp	SC	male	c14	c14_c0	c14_c0_c0	c14_c0_c0_c1	ET	TRUE	CTX-13	L5 ET CTX Glut
180118_CEMBA_mm_P56_P63_RS2_180117_P3_180117_P4_A3_AD008	0.00674893	0.77915	0.0322776	1391448	180117_P4	-0.290175	Tm7B	SSp	SC	male	c14	c14_c0	c14_c0_c0	c14_c0_c0_c0	ET	TRUE	CTX-13	L5 ET CTX Glut
180118_CEMBA_mm_P56_P63_RS2_180117_P3_180117_P4_A3_AD010	0.00737925	0.783118	0.0347704	1482830	180117_P4	-0.198409	Tf6B	SSp	SC	female	c14	c14_c3	c14_c3_c0	c14_c3_c0_c0	ET	TRUE	CTX-13	L5 ET CTX Glut
180118_CEMBA_mm_P56_P63_RS2_180117_P3_180117_P4_A3_AD012	0.00709079	0.779191	0.0314483	1386516	180117_P4	-0.295298	Tf7B	SSp	SC	female	c14	c14_c0	c14_c0_c0	c14_c0_c0_c1	ET	TRUE	CTX-13	L5 ET CTX Glut
180118_CEMBA_mm_P56_P63_RS2_180117_P3_180117_P4_A4_AD001	0.00574189	0.770559	0.0249997	819146	180117_P3	-0.976183	Bm3C_rep1	MOp	SSp	male	c3	c3_c7	c3_c7_c0	c3_c7_c0_c1	IT-Deep	TRUE	CTX-39	L6 IT CTX Glut
180118_CEMBA_mm_P56_P63_RS2_180117_P3_180117_P4_A4_AD002	0.00524359	0.765875	0.0227026	1618402	180117_P3	0.00619447	Bm3C_rep2	MOp	SSp	male	c1	c1_c5	c1_c5_c2	c1_c5_c2_c1	IT-Sup	TRUE	CTX-6	L4/5 IT CTX Glut
180118_CEMBA_mm_P56_P63_RS2_180117_P3_180117_P4_A4_AD004	0.00654597	0.761268	0.0288474	922726	180117_P3	-0.804401	Bm4B_rep1	MOp	SSp	male	c3	c3_c5	c3_c5_c0	c3_c5_c0_c2	IT-Deep	TRUE	CTX-9	L5 IT CTX Glut
180118_CEMBA_mm_P56_P63_RS2_180117_P3_180117_P4_A4_AD006	0.00556001	0.765447	0.0240006	879661	180117_P3	-0.873356	Bm4B_rep2	MOp	SSp	male	c1	c1_c0	c1_c0_c1	c1_c0_c1_c0	IT-Sup	TRUE	CTX-0	L2/3 IT CTX Glut
180118_CEMBA_mm_P56_P63_RS2_180117_P3_180117_P4_A4_AD007	0.0069717	0.772794	0.0338729	959395	180117_P4	-0.826565	Tm6B	SSp	SC	male	c14	c14_c0	c14_c0_c0	c14_c0_c0_c0	ET	TRUE	CTX-13	L5 ET CTX Glut
180118_CEMBA_mm_P56_P63_RS2_180117_P3_180117_P4_A4_AD008	0.00604226	0.776231	0.0272764	1705792	180117_P4	0.00367953	Tm7B	SSp	SC	male	c14	c14_c0	c14_c0_c0	c14_c0_c0_c0	ET	TRUE	CTX-13	L5 ET CTX Glut
180118_CEMBA_mm_P56_P63_RS2_180117_P3_180117_P4_A4_AD010	0.00623559	0.796436	0.0306008	1002648	180117_P4	-0.762947	Tf6B	SSp	SC	female	c6	c6_c0	c6_c0_c2	c6_c0_c2_c0	MGE	TRUE	CTX-14	Pvalb Gaba
180118_CEMBA_mm_P56_P63_RS2_180117_P3_180117_P4_A4_AD012	0.0053555	0.758421	0.0207706	1851041	180117_P4	0.121575	Tf7B	SSp	SC	female	c14	c14_c0	c14_c0_c0	c14_c0_c0_c0	ET	TRUE	CTX-13	L5 ET CTX Glut
180118_CEMBA_mm_P56_P63_RS2_180117_P3_180117_P4_A5_AD001	0.0058138	0.785578	0.0273034	1142425	180117_P3	-0.496276	Bm3C_rep1	MOp	SSp	male	c3	c3_c7	c3_c7_c0	c3_c7_c0_c1	IT-Deep	TRUE	CTX-39	L6 IT CTX Glut
180118_CEMBA_mm_P56_P63_RS2_180117_P3_180117_P4_A5_AD002	0.00562816	0.736995	0.0238375	1090566	180117_P3	-0.563298	Bm3C_rep2	MOp	SSp	male	c1	c1_c0	c1_c0_c1	c1_c0_c1_c0	IT-Sup	TRUE	CTX-0	L2/3 IT CTX Glut
180118_CEMBA_mm_P56_P63_RS2_180117_P3_180117_P4_A5_AD004	0.00571722	0.766996	0.0260262	1262118	180117_P3	-0.352529	Bm4B_rep1	MOp	SSp	male	c1	c1_c5	c1_c5_c2	c1_c5_c2_c0	IT-Sup	TRUE	CTX-6	L4/5 IT CTX Glut
180118_CEMBA_mm_P56_P63_RS2_180117_P3_180117_P4_A5_AD006	0.00583288	0.772405	0.0274671	1215863	180117_P3	-0.406395	Bm4B_rep2	MOp	SSp	male	c3	c3_c7	c3_c7_c0	c3_c7_c0_c0	IT-Deep	TRUE	CTX-39	L6 IT CTX Glut
180118_CEMBA_mm_P56_P63_RS2_180117_P3_180117_P4_A5_AD007	0.00525598	0.749794	0.0211369	1138942	180117_P4	-0.579068	Tm6B	SSp	SC	male	c1	c1_c0	c1_c0_c4	c1_c0_c4_c0	IT-Sup	TRUE	CTX-19	L2/3 IT CTX Glut
180118_CEMBA_mm_P56_P63_RS2_180117_P3_180117_P4_A5_AD008	0.00631173	0.791776	0.0287824	1258733	180117_P4	-0.43479	Tm7B	SSp	SC	male	c3	c3_c0	c3_c0_c1	c3_c0_c1_c0	IT-Deep	TRUE	CTX-10	L6 IT CTX Glut
180118_CEMBA_mm_P56_P63_RS2_180117_P3_180117_P4_A5_AD010	0.00630573	0.784347	0.030228	1446225	180117_P4	-0.23447	Tf6B	SSp	SC	female	c14	c14_c4	c14_c4_c1	c14_c4_c1_c1	ET	TRUE	CTX-13	L5 ET CTX Glut
180118_CEMBA_mm_P56_P63_RS2_180117_P3_180117_P4_A5_AD012	0.00697794	0.784257	0.0325797	1252961	180117_P4	-0.441421	Tf7B	SSp	SC	female	c14	c14_c0	c14_c0_c0	c14_c0_c0_c1	ET	TRUE	CTX-13	L5 ET CTX Glut
180118_CEMBA_mm_P56_P63_RS2_180117_P3_180117_P4_A6_AD001	0.00517012	0.769162	0.0215009	1692178	180117_P3	0.0705058	Bm3C_rep1	MOp	SSp	male	c1	c1_c1	c1_c1_c3	c1_c1_c3_c1	IT-Sup	TRUE	CTX-2	L4/5 IT CTX Glut
180118_CEMBA_mm_P56_P63_RS2_180117_P3_180117_P4_A6_AD004	0.00485193	0.771045	0.0208775	1887560	180117_P3	0.228147	Bm4B_rep1	MOp	SSp	male	c1	c1_c1	c1_c1_c3	c1_c1_c3_c2	IT-Sup	TRUE	CTX-2	L4/5 IT CTX Glut
180118_CEMBA_mm_P56_P63_RS2_180117_P3_180117_P4_A6_AD006	0.00499047	0.771102	0.0200772	2050635	180117_P3	0.347695	Bm4B_rep2	MOp	SSp	male	c1	c1_c1	c1_c1_c3	c1_c1_c3_c0	IT-Sup	TRUE	CTX-3	L4/5 IT CTX Glut
180118_CEMBA_mm_P56_P63_RS2_180117_P3_180117_P4_A6_AD007	0.00667294	0.794387	0.0322209	2115057	180117_P4	0.313934	Tm6B	SSp	SC	male	c14	c14_c5	c14_c5_c1	c14_c5_c1_c0	ET	TRUE	CTX-13	L5 ET CTX Glut
180118_CEMBA_mm_P56_P63_RS2_180117_P3_180117_P4_A6_AD010	0.00707105	0.774652	0.0328661	2110224	180117_P4	0.310634	Tf6B	SSp	SC	female	c14	c14_c0	c14_c0_c0	c14_c0_c0_c1	ET	TRUE	CTX-13	L5 ET CTX Glut
180118_CEMBA_mm_P56_P63_RS2_180117_P3_180117_P4_A6_AD012	0.00537569	0.778935	0.0233049	4148240	180117_P4	1.28574	Tf7B	SSp	SC	female	c1	c1_c0	c1_c0_c0	c1_c0_c0_c0	IT-Sup	TRUE	CTX-39	L6 IT CTX Glut
180118_CEMBA_mm_P56_P63_RS2_180117_P3_180117_P4_A7_AD001	0.00607936	0.781378	0.0266555	1168168	180117_P3	-0.464128	Bm3C_rep1	MOp	SSp	male	c3	c3_c7	c3_c7_c0	c3_c7_c0_c1	IT-Deep	TRUE	CTX-39	L6 IT CTX Glut
180118_CEMBA_mm_P56_P63_RS2_180117_P3_180117_P4_A7_AD002	0.00571268	0.78205	0.0255853	1409427	180117_P3	-0.193267	Bm3C_rep2	MOp	SSp	male	c3	c3_c1	c3_c1_c3	c3_c1_c3_c1	IT-Deep	TRUE	CTX-39	L6 IT CTX Glut
180118_CEMBA_mm_P56_P63_RS2_180117_P3_180117_P4_A7_AD004	0.00586887	0.771571	0.0269225	1490429	180117_P3	-0.112648	Bm4B_rep1	MOp	SSp	male	c3	c3_c3	c3_c3_c1	c3_c3_c1_c0	IT-Deep	TRUE	CTX-9	L5 IT CTX Glut
180118_CEMBA_mm_P56_P63_RS2_180117_P3_180117_P4_A7_AD006	0.0053093	0.759538	0.0233558	1485934	180117_P3	-0.117006	Bm4B_rep2	MOp	SSp	male	c1	c1_c0	c1_c0_c1	c1_c0_c1_c0	IT-Sup	TRUE	CTX-0	L2/3 IT CTX Glut
180118_CEMBA_mm_P56_P63_RS2_180117_P3_180117_P4_A7_AD007	0.00667456	0.78595	0.0322927	1364209	180117_P4	-0.318698	Tm6B	SSp	SC	male	c14	c14_c0	c14_c0_c0	c14_c0_c0_c0	ET	TRUE	CTX-13	L5 ET CTX Glut
180118_CEMBA_mm_P56_P63_RS2_180117_P3_180117_P4_A7_AD008	0.00665895	0.761187	0.0316955	1350568	180117_P4	-0.333196	Tm7B	SSp	SC	male	c14	c14_c0	c14_c0_c0	c14_c0_c0_c0	ET	TRUE	CTX-13	L5 ET CTX Glut
180118_CEMBA_mm_P56_P63_RS2_180117_P3_180117_P4_A7_AD010	0.00684852	0.770015	0.0324783	1469976	180117_P4	-0.21097	Tf6B	SSp	SC	female	c14	c14_c0	c14_c0_c0	c14_c0_c0_c0	ET	TRUE	CTX-13	L5 ET CTX Glut
180118_CEMBA_mm_P56_P63_RS2_180117_P3_180117_P4_A7_AD012	0.00596579	0.795099	0.02748	2729414	180117_P4	0.681829	Tf7B	SSp	SC	female	c2	c2_c3	c2_c3_c3	c2_c3_c3_c0	CT_L6b	TRUE	CTX-13	L5 ET CTX Glut
180118_CEMBA_mm_P56_P63_RS2_180117_P3_180117_P4_A8_AD001	0.00669542	0.772795	0.0338706	1256850	180117_P3	-0.358563	Bm3C_rep1	MOp	SSp	male	c3	c3_c3	c3_c3_c0	c3_c3_c0_c0	IT-Deep	TRUE	CTX-9	L5 IT CTX Glut
180118_CEMBA_mm_P56_P63_RS2_180117_P3_180117_P4_A8_AD004	0.00667088	0.773271	0.0328261	2088348	180117_P3	0.373987	Bm4B_rep1	MOp	SSp	male	c14	c14_c3	c14_c3_c2	c14_c3_c2_c0	ET	TRUE	CTX-13	L5 ET CTX Glut
180118_CEMBA_mm_P56_P63_RS2_180117_P3_180117_P4_A8_AD006	0.00536181	0.774268	0.0235686	1901552	180117_P3	0.238802	Bm4B_rep2	MOp	SSp	male	c1	c1_c0	c1_c0_c1	c1_c0_c1_c3	IT-Sup	TRUE	CTX-0	L2/3 IT CTX Glut
180118_CEMBA_mm_P56_P63_RS2_180117_P3_180117_P4_A8_AD007	0.00669152	0.763669	0.0314151	1977480	180117_P4	0.216901	Tm6B	SSp	SC	male	c14	c14_c0	c14_c0_c0	c14_c0_c0_c1	ET	TRUE	CTX-13	L5 ET CTX Glut
180118_CEMBA_mm_P56_P63_RS2_180117_P3_180117_P4_A8_AD010	0.00644047	0.75917	0.0305809	2101066	180117_P4	0.304359	Tf6B	SSp	SC	female	c14	c14_c0	c14_c0_c0	c14_c0_c0_c1	ET	TRUE	CTX-13	L5 ET CTX Glut
180118_CEMBA_mm_P56_P63_RS2_180117_P3_180117_P4_A8_AD012	0.00722687	0.771103	0.0337846	1918381	180117_P4	0.173127	Tf7B	SSp	SC	female	c14	c14_c0	c14_c0_c0	c14_c0_c0_c0	ET	TRUE	CTX-13	L5 ET CTX Glut
180118_CEMBA_mm_P56_P63_RS2_180117_P3_180117_P4_A9_AD002	0.00544132	0.749326	0.0245062	1024484	180117_P3	-0.653478	Bm3C_rep2	MOp	SSp	male	c1	c1_c5	c1_c5_c2	c1_c5_c2_c1	IT-Sup	TRUE	CTX-6	L4/5 IT CTX Glut
180118_CEMBA_mm_P56_P63_RS2_180117_P3_180117_P4_A9_AD004	0.00565602	0.755756	0.0244381	1756374	180117_P3	0.124225	Bm4B_rep1	MOp	SSp	male	c1	c1_c0	c1_c0_c1	c1_c0_c1_c0	IT-Sup	TRUE	CTX-44	L2/3 IT CTX Glut
180118_CEMBA_mm_P56_P63_RS2_180117_P3_180117_P4_A9_AD006	0.00537311	0.77359	0.0232991	1897302	180117_P3	0.235574	Bm4B_rep2	MOp	SSp	male	c1	c1_c0	c1_c0_c1	c1_c0_c1_c3	IT-Sup	TRUE	CTX-0	L2/3 IT CTX Glut
180118_CEMBA_mm_P56_P63_RS2_180117_P3_180117_P4_A9_AD007	0.00584337	0.782689	0.0274426	1973551	180117_P4	0.214032	Tm6B	SSp	SC	male	c14	c14_c5	c14_c5_c1	c14_c5_c1_c0	ET	TRUE	CTX-13	L5 ET CTX Glut
180118_CEMBA_mm_P56_P63_RS2_180117_P3_180117_P4_A9_AD008	0.00536196	0.777942	0.0234262	3553802	180117_P4	1.0626	Tm7B	SSp	SC	male	c14	c14_c5	c14_c5_c1	c14_c5_c1_c0	ET	TRUE	CTX-13	L5 ET CTX Glut
180118_CEMBA_mm_P56_P63_RS2_180117_P3_180117_P4_A9_AD010	0.00572503	0.77865	0.0236412	1930022	180117_P4	0.181855	Tf6B	SSp	SC	female	c1	c1_c0	c1_c0_c2	c1_c0_c2_c2	IT-Sup	TRUE	CTX-19	L2/3 IT CTX Glut
180118_CEMBA_mm_P56_P63_RS2_180117_P3_180117_P4_A9_AD012	0.00626972	0.772263	0.0300899	1845111	180117_P4	0.116945	Tf7B	SSp	SC	female	c14	c14_c5	c14_c5_c1	c14_c5_c1_c0	ET	TRUE	CTX-13	L5 ET CTX Glut
180118_CEMBA_mm_P56_P63_RS2_180117_P3_180117_P4_B10_AD001	0.0060565	0.768885	0.0275162	1359793	180117_P3	-0.244988	Bm3C_rep1	MOp	SSp	male	c3	c3_c5	c3_c5_c0	c3_c5_c0_c2	IT-Deep	TRUE	CTX-9	L5 IT CTX Glut
180118_CEMBA_mm_P56_P63_RS2_180117_P3_180117_P4_B10_AD004	0.00524625	0.772254	0.0220898	1562119	180117_P3	-0.0448712	Bm4B_rep1	MOp	SSp	male	c1	c1_c1	c1_c1_c3	c1_c1_c3_c0	IT-Sup	TRUE	CTX-2	L4/5 IT CTX Glut
180118_CEMBA_mm_P56_P63_RS2_180117_P3_180117_P4_B10_AD006	0.00590771	0.786626	0.026925	1746175	180117_P3	0.115823	Bm4B_rep2	MOp	SSp	male	c3	c3_c0	c3_c0_c0	c3_c0_c0_c2	IT-Deep	TRUE	CTX-43	L6 IT CTX Glut
180118_CEMBA_mm_P56_P63_RS2_180117_P3_180117_P4_B10_AD007	0.00651611	0.758418	0.0303762	1602429	180117_P4	-0.0865018	Tm6B	SSp	SC	male	c14	c14_c0	c14_c0_c0	c14_c0_c0_c0	ET	TRUE	CTX-13	L5 ET CTX Glut
180118_CEMBA_mm_P56_P63_RS2_180117_P3_180117_P4_B10_AD008	0.00700297	0.786715	0.0344696	1588680	180117_P4	-0.0989337	Tm7B	SSp	SC	male	c14	c14_c0	c14_c0_c0	c14_c0_c0_c0	ET	TRUE	CTX-13	L5 ET CTX Glut
180118_CEMBA_mm_P56_P63_RS2_180117_P3_180117_P4_B10_AD012	0.00617209	0.777579	0.0281814	1554415	180117_P4	-0.13039	Tf7B	SSp	SC	female	c14	c14_c5	c14_c5_c1	c14_c5_c1_c0	ET	TRUE	CTX-13	L5 ET CTX Glut
180118_CEMBA_mm_P56_P63_RS2_180117_P3_180117_P4_B11_AD001	0.00552263	0.761329	0.0233173	2904413	180117_P3	0.849871	Bm3C_rep1	MOp	SSp	male	c1	c1_c0	c1_c0_c1	c1_c0_c1_c2	IT-Sup	TRUE	CTX-44	L2/3 IT CTX Glut
180118_CEMBA_mm_P56_P63_RS2_180117_P3_180117_P4_B11_AD004	0.00552669	0.771308	0.0243133	1611468	180117_P3	0	Bm4B_rep1	MOp	SSp	male	c1	c1_c8	c1_c8_c0	c1_c8_c0_c0	IT-Sup	TRUE	CTX-6	L4/5 IT CTX Glut
180118_CEMBA_mm_P56_P63_RS2_180117_P3_180117_P4_B11_AD006	0.00554049	0.762967	0.0245586	1781730	180117_P3	0.144903	Bm4B_rep2	MOp	SSp	male	c1	c1_c0	c1_c0_c1	c1_c0_c1_c0	IT-Sup	TRUE	CTX-0	L2/3 IT CTX Glut
180118_CEMBA_mm_P56_P63_RS2_180117_P3_180117_P4_B11_AD007	0.00506329	0.758968	0.0210612	1807045	180117_P4	0.0868702	Tm6B	SSp	SC	male	c1	c1_c0	c1_c0_c4	c1_c0_c4_c1	IT-Sup	TRUE	CTX-0	L2/3 IT CTX Glut
180118_CEMBA_mm_P56_P63_RS2_180117_P3_180117_P4_B11_AD008	0.00676531	0.771781	0.0320623	1815726	180117_P4	0.0937843	Tm7B	SSp	SC	male	c14	c14_c0	c14_c0_c0	c14_c0_c0_c0	ET	TRUE	CTX-13	L5 ET CTX Glut
180118_CEMBA_mm_P56_P63_RS2_180117_P3_180117_P4_B12_AD001	0.00756203	0.782461	0.0356326	1898070	180117_P3	0.236158	Bm3C_rep1	MOp	SSp	male	c3	c3_c3	c3_c3_c0	c3_c3_c0_c1	IT-Deep	TRUE	CTX-9	L5 IT CTX Glut
180118_CEMBA_mm_P56_P63_RS2_180117_P3_180117_P4_B12_AD004	0.00559666	0.754296	0.0242761	2736894	180117_P3	0.764164	Bm4B_rep1	MOp	SSp	male	c1	c1_c0	c1_c0_c1	c1_c0_c1_c0	IT-Sup	TRUE	CTX-0	L2/3 IT CTX Glut
180118_CEMBA_mm_P56_P63_RS2_180117_P3_180117_P4_B12_AD006	0.00535572	0.774875	0.0234631	2533232	180117_P3	0.652604	Bm4B_rep2	MOp	SSp	male	c1	c1_c1	c1_c1_c3	c1_c1_c3_c0	IT-Sup	TRUE	CTX-2	L4/5 IT CTX Glut
180118_CEMBA_mm_P56_P63_RS2_180117_P3_180117_P4_B12_AD007	0.00675762	0.767236	0.0332068	2335876	180117_P4	0.457201	Tm6B	SSp	SC	male	c14	c14_c0	c14_c0_c0	c14_c0_c0_c1	ET	TRUE	CTX-13	L5 ET CTX Glut
180118_CEMBA_mm_P56_P63_RS2_180117_P3_180117_P4_B12_AD008	0.00513577	0.76402	0.0213769	4427305	180117_P4	1.37967	Tm7B	SSp	SC	male	c1	c1_c0	c1_c0_c0	c1_c0_c0_c0	IT-Sup	TRUE	CTX-8	L4/5 IT CTX Glut
180118_CEMBA_mm_P56_P63_RS2_180117_P3_180117_P4_B12_AD012	0.00618747	0.80361	0.0280632	3942036	180117_P4	1.21218	Tf7B	SSp	SC	female	c2	c2_c6	c2_c6_c0	c2_c6_c0_c2	CT_L6b	TRUE	CTX-40	L6b CTX Glut
180118_CEMBA_mm_P56_P63_RS2_180117_P3_180117_P4_B1_AD001	0.00498255	0.767174	0.0203673	905515	180117_P3	-0.831565	Bm3C_rep1	MOp	SSp	male	c1	c1_c0	c1_c0_c1	c1_c0_c1_c0	IT-Sup	TRUE	CTX-44	L2/3 IT CTX Glut
180118_CEMBA_mm_P56_P63_RS2_180117_P3_180117_P4_B1_AD002	0.00500114	0.764871	0.0211728	1071817	180117_P3	-0.588317	Bm3C_rep2	MOp	SSp	male	c1	c1_c1	c1_c1_c3	c1_c1_c3_c1	IT-Sup	TRUE	CTX-2	L4/5 IT CTX Glut
180118_CEMBA_mm_P56_P63_RS2_180117_P3_180117_P4_B1_AD004	0.00530623	0.766969	0.0222839	1129867	180117_P3	-0.512223	Bm4B_rep1	MOp	SSp	male	c1	c1_c0	c1_c0_c1	c1_c0_c1_c3	IT-Sup	TRUE	CTX-0	L2/3 IT CTX Glut
180118_CEMBA_mm_P56_P63_RS2_180117_P3_180117_P4_B1_AD006	0.00537002	0.777267	0.0232149	1115572	180117_P3	-0.530592	Bm4B_rep2	MOp	SSp	male	c1	c1_c0	c1_c0_c1	c1_c0_c1_c3	IT-Sup	TRUE	CTX-0	L2/3 IT CTX Glut
180118_CEMBA_mm_P56_P63_RS2_180117_P3_180117_P4_B1_AD007	0.00646845	0.762246	0.0328383	1155007	180117_P4	-0.558861	Tm6B	SSp	SC	male	c14	c14_c0	c14_c0_c0	c14_c0_c0_c0	ET	TRUE	CTX-13	L5 ET CTX Glut
180118_CEMBA_mm_P56_P63_RS2_180117_P3_180117_P4_B1_AD010	0.00659888	0.778745	0.0304047	2011560	180117_P4	0.241553	Tf6B	SSp	SC	female	c14	c14_c5	c14_c5_c2	c14_c5_c2_c1	ET	TRUE	CTX-13	L5 ET CTX Glut
180118_CEMBA_mm_P56_P63_RS2_180117_P3_180117_P4_B2_AD001	0.00628867	0.779923	0.0303255	3924582	180117_P3	1.28416	Bm3C_rep1	MOp	SSp	male	c3	c3_c3	c3_c3_c0	c3_c3_c0_c0	IT-Deep	TRUE	CTX-9	L5 IT CTX Glut
180118_CEMBA_mm_P56_P63_RS2_180117_P3_180117_P4_B2_AD004	0.00538342	0.76139	0.0230184	2156094	180117_P3	0.420045	Bm4B_rep1	MOp	SSp	male	c1	c1_c0	c1_c0_c1	c1_c0_c1_c0	IT-Sup	TRUE	CTX-0	L2/3 IT CTX Glut
180118_CEMBA_mm_P56_P63_RS2_180117_P3_180117_P4_B2_AD006	0.00533562	0.773806	0.022124	2170514	180117_P3	0.429661	Bm4B_rep2	MOp	SSp	male	c1	c1_c8	c1_c8_c0	c1_c8_c0_c1	IT-Sup	TRUE	CTX-6	L4/5 IT CTX Glut
180118_CEMBA_mm_P56_P63_RS2_180117_P3_180117_P4_B2_AD007	0.00745983	0.785294	0.0360549	2138652	180117_P4	0.32994	Tm6B	SSp	SC	male	c14	c14_c3	c14_c3_c0	c14_c3_c0_c0	ET	TRUE	CTX-13	L5 ET CTX Glut
180118_CEMBA_mm_P56_P63_RS2_180117_P3_180117_P4_B2_AD008	0.00685065	0.771347	0.0323696	893751	180117_P4	-0.928817	Tm7B	SSp	SC	male	c14	c14_c7	c14_c7_c4	c14_c7_c4_c4	ET	TRUE	CTX-13	L5 ET CTX Glut
180118_CEMBA_mm_P56_P63_RS2_180117_P3_180117_P4_B2_AD010	0.00682576	0.76725	0.0325082	1996802	180117_P4	0.230929	Tf6B	SSp	SC	female	c14	c14_c0	c14_c0_c0	c14_c0_c0_c0	ET	TRUE	CTX-13	L5 ET CTX Glut
180118_CEMBA_mm_P56_P63_RS2_180117_P3_180117_P4_B2_AD012	0.00639364	0.792549	0.0287292	3687365	180117_P4	1.11583	Tf7B	SSp	SC	female	c14	c14_c0	c14_c0_c0	c14_c0_c0_c0	ET	TRUE	CTX-14	Pvalb Gaba
180118_CEMBA_mm_P56_P63_RS2_180117_P3_180117_P4_B3_AD001	0.00538865	0.779936	0.0233087	1107691	180117_P3	-0.54082	Bm3C_rep1	MOp	SSp	male	c1	c1_c8	c1_c8_c0	c1_c8_c0_c1	IT-Sup	TRUE	CTX-6	L4/5 IT CTX Glut
180118_CEMBA_mm_P56_P63_RS2_180117_P3_180117_P4_B3_AD002	0.00508682	0.765606	0.0203721	1275390	180117_P3	-0.337437	Bm3C_rep2	MOp	SSp	male	c1	c1_c1	c1_c1_c3	c1_c1_c3_c0	IT-Sup	TRUE	CTX-2	L4/5 IT CTX Glut
180118_CEMBA_mm_P56_P63_RS2_180117_P3_180117_P4_B3_AD004	0.00643408	0.770826	0.0287871	1353917	180117_P3	-0.251236	Bm4B_rep1	MOp	SSp	male	c3	c3_c7	c3_c7_c0	c3_c7_c0_c0	IT-Deep	TRUE	CTX-39	L6 IT CTX Glut
180118_CEMBA_mm_P56_P63_RS2_180117_P3_180117_P4_B3_AD006	0.00506525	0.78094	0.0210991	1438411	180117_P3	-0.1639	Bm4B_rep2	MOp	SSp	male	c1	c1_c1	c1_c1_c3	c1_c1_c3_c2	IT-Sup	TRUE	CTX-2	L4/5 IT CTX Glut
180118_CEMBA_mm_P56_P63_RS2_180117_P3_180117_P4_B3_AD007	0.00652351	0.751532	0.0297538	1324542	180117_P4	-0.361269	Tm6B	SSp	SC	male	c14	c14_c0	c14_c0_c0	c14_c0_c0_c1	ET	TRUE	CTX-13	L5 ET CTX Glut
180118_CEMBA_mm_P56_P63_RS2_180117_P3_180117_P4_B3_AD008	0.00645051	0.770255	0.031321	1237487	180117_P4	-0.459349	Tm7B	SSp	SC	male	c14	c14_c0	c14_c0_c0	c14_c0_c0_c0	ET	TRUE	CTX-13	L5 ET CTX Glut
180118_CEMBA_mm_P56_P63_RS2_180117_P3_180117_P4_B3_AD010	0.0074574	0.783395	0.0346304	1370446	180117_P4	-0.312117	Tf6B	SSp	SC	female	c14	c14_c0	c14_c0_c0	c14_c0_c0_c0	ET	TRUE	CTX-13	L5 ET CTX Glut
180118_CEMBA_mm_P56_P63_RS2_180117_P3_180117_P4_B3_AD012	0.00555084	0.766577	0.0245061	2586717	180117_P4	0.60436	Tf7B	SSp	SC	female	c14	c14_c5	c14_c5_c1	c14_c5_c1_c0	ET	TRUE	CTX-13	L5 ET CTX Glut
180118_CEMBA_mm_P56_P63_RS2_180117_P3_180117_P4_B4_AD001	0.00625249	0.783519	0.0298829	1488400	180117_P3	-0.114613	Bm3C_rep1	MOp	SSp	male	c3	c3_c3	c3_c3_c0	c3_c3_c0_c1	IT-Deep	TRUE	CTX-9	L5 IT CTX Glut
180118_CEMBA_mm_P56_P63_RS2_180117_P3_180117_P4_B4_AD002	0.00653285	0.766191	0.0305419	1592688	180117_P3	-0.0169119	Bm3C_rep2	MOp	SSp	male	c3	c3_c5	c3_c5_c0	c3_c5_c0_c0	IT-Deep	TRUE	CTX-9	L5 IT CTX Glut
180118_CEMBA_mm_P56_P63_RS2_180117_P3_180117_P4_B4_AD004	0.00605089	0.770348	0.0280372	1928217	180117_P3	0.258892	Bm4B_rep1	MOp	SSp	male	c1	c1_c5	c1_c5_c2	c1_c5_c2_c0	IT-Sup	TRUE	CTX-6	L4/5 IT CTX Glut
180118_CEMBA_mm_P56_P63_RS2_180117_P3_180117_P4_B4_AD006	0.00543711	0.774388	0.0215499	1989101	180117_P3	0.303741	Bm4B_rep2	MOp	SSp	male	c1	c1_c8	c1_c8_c1	c1_c8_c1_c0	IT-Sup	TRUE	CTX-6	L4/5 IT CTX Glut
180118_CEMBA_mm_P56_P63_RS2_180117_P3_180117_P4_B4_AD007	0.00817616	0.764079	0.033328	1906864	180117_P4	0.16444	Tm6B	SSp	SC	male	c14	c14_c0	c14_c0_c0	c14_c0_c0_c0	ET	TRUE	CTX-13	L5 ET CTX Glut
180118_CEMBA_mm_P56_P63_RS2_180117_P3_180117_P4_B4_AD008	0.00638976	0.766347	0.0292368	1779139	180117_P4	0.064417	Tm7B	SSp	SC	male	c14	c14_c0	c14_c0_c0	c14_c0_c0_c1	ET	TRUE	CTX-13	L5 ET CTX Glut
180118_CEMBA_mm_P56_P63_RS2_180117_P3_180117_P4_B4_AD010	0.00519602	0.745604	0.0210066	3541071	180117_P4	1.05742	Tf6B	SSp	SC	female	c1	c1_c0	c1_c0_c0	c1_c0_c0_c0	IT-Sup	TRUE	CTX-0	L2/3 IT CTX Glut
180118_CEMBA_mm_P56_P63_RS2_180117_P3_180117_P4_B4_AD012	0.00590556	0.777422	0.0254676	3144613	180117_P4	0.88612	Tf7B	SSp	SC	female	c14	c14_c0	c14_c0_c0	c14_c0_c0_c0	ET	TRUE	CTX-13	L5 ET CTX Glut
180118_CEMBA_mm_P56_P63_RS2_180117_P3_180117_P4_B5_AD001	0.00551036	0.777902	0.0236276	1110511	180117_P3	-0.537152	Bm3C_rep1	MOp	SSp	male	c1	c1_c0	c1_c0_c1	c1_c0_c1_c0	IT-Sup	TRUE	CTX-44	L2/3 IT CTX Glut
180118_CEMBA_mm_P56_P63_RS2_180117_P3_180117_P4_B5_AD002	0.00570489	0.762315	0.0243928	1179610	180117_P3	-0.450066	Bm3C_rep2	MOp	SSp	male	c1	c1_c2	c1_c2_c2	c1_c2_c2_c0	IT-Sup	TRUE	CTX-11	L4/5 IT CTX Glut
180118_CEMBA_mm_P56_P63_RS2_180117_P3_180117_P4_B5_AD004	0.00515017	0.760175	0.0213881	1351238	180117_P3	-0.254094	Bm4B_rep1	MOp	SSp	male	c1	c1_c0	c1_c0_c1	c1_c0_c1_c0	IT-Sup	TRUE	CTX-44	L2/3 IT CTX Glut
180118_CEMBA_mm_P56_P63_RS2_180117_P3_180117_P4_B5_AD006	0.00685139	0.780727	0.0338155	1319699	180117_P3	-0.288167	Bm4B_rep2	MOp	SSp	male	c14	c14_c6	c14_c6_c0	c14_c6_c0_c0	ET	TRUE	CTX-13	L5 ET CTX Glut
180118_CEMBA_mm_P56_P63_RS2_180117_P3_180117_P4_B5_AD007	0.00767468	0.77873	0.0337942	1223525	180117_P4	-0.475719	Tm6B	SSp	SC	male	c14	c14_c6	c14_c6_c0	c14_c6_c0_c1	ET	TRUE	CTX-13	L5 ET CTX Glut
180118_CEMBA_mm_P56_P63_RS2_180117_P3_180117_P4_B5_AD008	0.00645909	0.79539	0.0312223	1223044	180117_P4	-0.476286	Tm7B	SSp	SC	male	c14	c14_c5	c14_c5_c0	c14_c5_c0_c1	ET	TRUE	CTX-13	L5 ET CTX Glut
180118_CEMBA_mm_P56_P63_RS2_180117_P3_180117_P4_B5_AD012	0.00613834	0.777288	0.0291805	1260123	180117_P4	-0.433198	Tf7B	SSp	SC	female	c14	c14_c0	c14_c0_c0	c14_c0_c0_c1	ET	TRUE	CTX-13	L5 ET CTX Glut
180118_CEMBA_mm_P56_P63_RS2_180117_P3_180117_P4_B6_AD001	0.00503789	0.771384	0.0209932	1283486	180117_P3	-0.328308	Bm3C_rep1	MOp	SSp	male	c1	c1_c1	c1_c1_c3	c1_c1_c3_c1	IT-Sup	TRUE	CTX-2	L4/5 IT CTX Glut
180118_CEMBA_mm_P56_P63_RS2_180117_P3_180117_P4_B6_AD002	0.00595304	0.773085	0.0266336	1516386	180117_P3	-0.0877385	Bm3C_rep2	MOp	SSp	male	c3	c3_c7	c3_c7_c0	c3_c7_c0_c0	IT-Deep	TRUE	CTX-39	L6 IT CTX Glut
180118_CEMBA_mm_P56_P63_RS2_180117_P3_180117_P4_B6_AD004	0.00559358	0.77632	0.0249973	1334456	180117_P3	-0.272124	Bm4B_rep1	MOp	SSp	male	c3	c3_c7	c3_c7_c2	c3_c7_c2_c0	IT-Deep	TRUE	CTX-39	L6 IT CTX Glut
180118_CEMBA_mm_P56_P63_RS2_180117_P3_180117_P4_B6_AD006	0.00546883	0.773477	0.0219373	1845140	180117_P3	0.195355	Bm4B_rep2	MOp	SSp	male	c1	c1_c8	c1_c8_c1	c1_c8_c1_c0	IT-Sup	TRUE	CTX-6	L4/5 IT CTX Glut
180118_CEMBA_mm_P56_P63_RS2_180117_P3_180117_P4_B6_AD007	0.00724932	0.786823	0.0349741	1659262	180117_P4	-0.0362205	Tm6B	SSp	SC	male	c14	c14_c0	c14_c0_c0	c14_c0_c0_c0	ET	TRUE	CTX-13	L5 ET CTX Glut
180118_CEMBA_mm_P56_P63_RS2_180117_P3_180117_P4_B6_AD008	0.00715633	0.784723	0.0344678	1716217	180117_P4	0.0124698	Tm7B	SSp	SC	male	c14	c14_c0	c14_c0_c0	c14_c0_c0_c1	ET	TRUE	CTX-13	L5 ET CTX Glut
180118_CEMBA_mm_P56_P63_RS2_180117_P3_180117_P4_B6_AD010	0.0072614	0.769219	0.0339428	1696032	180117_P4	-0.00459882	Tf6B	SSp	SC	female	c14	c14_c0	c14_c0_c0	c14_c0_c0_c0	ET	TRUE	CTX-13	L5 ET CTX Glut
180118_CEMBA_mm_P56_P63_RS2_180117_P3_180117_P4_B6_AD012	0.00668946	0.795801	0.0306164	1567476	180117_P4	-0.118319	Tf7B	SSp	SC	female	c14	c14_c3	c14_c3_c4	c14_c3_c4_c4	ET	TRUE	CTX-13	L5 ET CTX Glut
180118_CEMBA_mm_P56_P63_RS2_180117_P3_180117_P4_B7_AD001	0.0058318	0.764868	0.0273063	1362992	180117_P3	-0.241598	Bm3C_rep1	MOp	SSp	male	c3	c3_c5	c3_c5_c0	c3_c5_c0_c2	IT-Deep	TRUE	CTX-9	L5 IT CTX Glut
180118_CEMBA_mm_P56_P63_RS2_180117_P3_180117_P4_B7_AD002	0.00480001	0.763837	0.0198939	1471490	180117_P3	-0.131098	Bm3C_rep2	MOp	SSp	male	c1	c1_c1	c1_c1_c3	c1_c1_c3_c2	IT-Sup	TRUE	CTX-2	L4/5 IT CTX Glut
180118_CEMBA_mm_P56_P63_RS2_180117_P3_180117_P4_B7_AD006	0.0053646	0.769932	0.0215469	1413529	180117_P3	-0.189074	Bm4B_rep2	MOp	SSp	male	c1	c1_c0	c1_c0_c1	c1_c0_c1_c0	IT-Sup	TRUE	CTX-0	L2/3 IT CTX Glut
180118_CEMBA_mm_P56_P63_RS2_180117_P3_180117_P4_B7_AD007	0.00625674	0.757357	0.0290253	1433648	180117_P4	-0.247071	Tm6B	SSp	SC	male	c14	c14_c0	c14_c0_c0	c14_c0_c0_c0	ET	TRUE	CTX-13	L5 ET CTX Glut
180118_CEMBA_mm_P56_P63_RS2_180117_P3_180117_P4_B7_AD010	0.00663931	0.775018	0.0324738	1633021	180117_P4	-0.0592189	Tf6B	SSp	SC	female	c14	c14_c0	c14_c0_c0	c14_c0_c0_c0	ET	TRUE	CTX-13	L5 ET CTX Glut
180118_CEMBA_mm_P56_P63_RS2_180117_P3_180117_P4_B8_AD001	0.00558373	0.767905	0.0253574	1400399	180117_P3	-0.202538	Bm3C_rep1	MOp	SSp	male	c3	c3_c7	c3_c7_c3	c3_c7_c3_c0	IT-Deep	TRUE	CTX-39	L6 IT CTX Glut
180118_CEMBA_mm_P56_P63_RS2_180117_P3_180117_P4_B8_AD002	0.00624581	0.787007	0.0294092	1664037	180117_P3	0.046312	Bm3C_rep2	MOp	SSp	male	c3	c3_c7	c3_c7_c0	c3_c7_c0_c0	IT-Deep	TRUE	CTX-39	L6 IT CTX Glut
180118_CEMBA_mm_P56_P63_RS2_180117_P3_180117_P4_B8_AD006	0.0055018	0.788243	0.0236753	1576796	180117_P3	-0.0313795	Bm4B_rep2	MOp	SSp	male	c3	c3_c0	c3_c0_c1	c3_c0_c1_c1	IT-Deep	TRUE	CTX-10	L6 IT CTX Glut
180118_CEMBA_mm_P56_P63_RS2_180117_P3_180117_P4_B8_AD007	0.00620847	0.772667	0.0295237	1598482	180117_P4	-0.0900597	Tm6B	SSp	SC	male	c14	c14_c5	c14_c5_c1	c14_c5_c1_c0	ET	TRUE	CTX-13	L5 ET CTX Glut
180118_CEMBA_mm_P56_P63_RS2_180117_P3_180117_P4_B8_AD008	0.00601786	0.782549	0.0282022	1706221	180117_P4	0.00404231	Tm7B	SSp	SC	male	c14	c14_c5	c14_c5_c1	c14_c5_c1_c0	ET	TRUE	CTX-13	L5 ET CTX Glut
180118_CEMBA_mm_P56_P63_RS2_180117_P3_180117_P4_B8_AD010	0.00596443	0.781418	0.02744	1786542	180117_P4	0.0704076	Tf6B	SSp	SC	female	c3	c3_c4	c3_c4_c3	c3_c4_c3_c0	IT-Deep	TRUE	CTX-9	L5 IT CTX Glut
180118_CEMBA_mm_P56_P63_RS2_180117_P3_180117_P4_B8_AD012	0.00707061	0.794266	0.0345598	1725085	180117_P4	0.0199052	Tf7B	SSp	SC	female	c14	c14_c3	c14_c3_c2	c14_c3_c2_c0	ET	TRUE	CTX-13	L5 ET CTX Glut
180118_CEMBA_mm_P56_P63_RS2_180117_P3_180117_P4_B9_AD001	0.00554408	0.76519	0.0249678	3208908	180117_P3	0.993707	Bm3C_rep1	MOp	SSp	male	c1	c1_c5	c1_c5_c2	c1_c5_c2_c1	IT-Sup	TRUE	CTX-6	L4/5 IT CTX Glut
180118_CEMBA_mm_P56_P63_RS2_180117_P3_180117_P4_B9_AD004	0.00509896	0.762257	0.0198396	2183839	180117_P3	0.438491	Bm4B_rep1	MOp	SSp	male	c1	c1_c1	c1_c1_c3	c1_c1_c3_c0	IT-Sup	TRUE	CTX-3	L4/5 IT CTX Glut
180118_CEMBA_mm_P56_P63_RS2_180117_P3_180117_P4_B9_AD006	0.00562354	0.789703	0.0233756	2332910	180117_P3	0.533755	Bm4B_rep2	MOp	SSp	male	c3	c3_c0	c3_c0_c1	c3_c0_c1_c0	IT-Deep	TRUE	CTX-4	L6 IT CTX Glut
180118_CEMBA_mm_P56_P63_RS2_180117_P3_180117_P4_B9_AD007	0.00713299	0.776378	0.0348975	2049181	180117_P4	0.268285	Tm6B	SSp	SC	male	c14	c14_c0	c14_c0_c0	c14_c0_c0_c0	ET	TRUE	CTX-13	L5 ET CTX Glut
180118_CEMBA_mm_P56_P63_RS2_180117_P3_180117_P4_B9_AD008	0.0064277	0.752377	0.0317085	2110898	180117_P4	0.311095	Tm7B	SSp	SC	male	c14	c14_c0	c14_c0_c0	c14_c0_c0_c0	ET	TRUE	CTX-13	L5 ET CTX Glut
180118_CEMBA_mm_P56_P63_RS2_180117_P3_180117_P4_B9_AD010	0.00597434	0.763371	0.0273644	2166383	180117_P4	0.348526	Tf6B	SSp	SC	female	c14	c14_c0	c14_c0_c0	c14_c0_c0_c1	ET	TRUE	CTX-13	L5 ET CTX Glut
180118_CEMBA_mm_P56_P63_RS2_180117_P3_180117_P4_B9_AD012	0.00700341	0.77688	0.0325215	2082350	180117_P4	0.29145	Tf7B	SSp	SC	female	c14	c14_c0	c14_c0_c0	c14_c0_c0_c0	ET	TRUE	CTX-13	L5 ET CTX Glut
180118_CEMBA_mm_P56_P63_RS2_180117_P3_180117_P4_C10_AD001	0.00601669	0.771448	0.0252469	1647574	180117_P3	0.0319677	Bm3C_rep1	MOp	SSp	male	c3	c3_c3	c3_c3_c0	c3_c3_c0_c1	IT-Deep	TRUE	CTX-6	L4/5 IT CTX Glut
180118_CEMBA_mm_P56_P63_RS2_180117_P3_180117_P4_C10_AD004	0.00501975	0.773984	0.0201497	1981259	180117_P3	0.298042	Bm4B_rep1	MOp	SSp	male	c1	c1_c0	c1_c0_c1	c1_c0_c1_c2	IT-Sup	TRUE	CTX-44	L2/3 IT CTX Glut
180118_CEMBA_mm_P56_P63_RS2_180117_P3_180117_P4_C10_AD006	0.00526437	0.772596	0.0237517	1922339	180117_P3	0.254487	Bm4B_rep2	MOp	SSp	male	c1	c1_c0	c1_c0_c1	c1_c0_c1_c3	IT-Sup	TRUE	CTX-0	L2/3 IT CTX Glut
180118_CEMBA_mm_P56_P63_RS2_180117_P3_180117_P4_C10_AD007	0.00525664	0.7636	0.0204915	4148170	180117_P4	1.28571	Tm6B	SSp	SC	male	c14	c14_c0	c14_c0_c0	c14_c0_c0_c0	ET	TRUE	CTX-13	L5 ET CTX Glut
180118_CEMBA_mm_P56_P63_RS2_180117_P3_180117_P4_C10_AD008	0.00673067	0.773461	0.0332127	1830379	180117_P4	0.10538	Tm7B	SSp	SC	male	c14	c14_c0	c14_c0_c0	c14_c0_c0_c0	ET	TRUE	CTX-13	L5 ET CTX Glut
180118_CEMBA_mm_P56_P63_RS2_180117_P3_180117_P4_C10_AD010	0.00602729	0.788548	0.0267234	3840935	180117_P4	1.1747	Tf6B	SSp	SC	female	c14	c14_c0	c14_c0_c0	c14_c0_c0_c0	ET	TRUE	CTX-13	L5 ET CTX Glut
180118_CEMBA_mm_P56_P63_RS2_180117_P3_180117_P4_C10_AD012	0.00643896	0.794763	0.0285468	1778117	180117_P4	0.063588	Tf7B	SSp	SC	female	c14	c14_c5	c14_c5_c1	c14_c5_c1_c0	ET	TRUE	CTX-13	L5 ET CTX Glut
180118_CEMBA_mm_P56_P63_RS2_180117_P3_180117_P4_C11_AD004	0.00556971	0.749088	0.0239038	1589717	180117_P3	-0.0196056	Bm4B_rep1	MOp	SSp	male	c1	c1_c0	c1_c0_c1	c1_c0_c1_c0	IT-Sup	TRUE	CTX-0	L2/3 IT CTX Glut
180118_CEMBA_mm_P56_P63_RS2_180117_P3_180117_P4_C11_AD006	0.00529977	0.776495	0.0222443	1742450	180117_P3	0.112742	Bm4B_rep2	MOp	SSp	male	c1	c1_c1	c1_c1_c3	c1_c1_c3_c1	IT-Sup	TRUE	CTX-3	L4/5 IT CTX Glut
180118_CEMBA_mm_P56_P63_RS2_180117_P3_180117_P4_C11_AD007	0.00666441	0.776237	0.032477	1612600	180117_P4	-0.0773736	Tm6B	SSp	SC	male	c14	c14_c5	c14_c5_c1	c14_c5_c1_c0	ET	TRUE	CTX-13	L5 ET CTX Glut
180118_CEMBA_mm_P56_P63_RS2_180117_P3_180117_P4_C11_AD008	0.00521089	0.752585	0.021064	1642223	180117_P4	-0.0511122	Tm7B	SSp	SC	male	c1	c1_c0	c1_c0_c4	c1_c0_c4_c0	IT-Sup	TRUE	CTX-19	L2/3 IT CTX Glut
180118_CEMBA_mm_P56_P63_RS2_180117_P3_180117_P4_C11_AD010	0.0056897	0.76829	0.0245186	3502587	180117_P4	1.04166	Tf6B	SSp	SC	female	c2	c2_c6	c2_c6_c0	c2_c6_c0_c2	CT_L6b	TRUE	CTX-13	L5 ET CTX Glut
180118_CEMBA_mm_P56_P63_RS2_180117_P3_180117_P4_C11_AD012	0.0070713	0.765189	0.0326181	1585098	180117_P4	-0.10219	Tf7B	SSp	SC	female	c14	c14_c0	c14_c0_c0	c14_c0_c0_c0	ET	TRUE	CTX-13	L5 ET CTX Glut
180118_CEMBA_mm_P56_P63_RS2_180117_P3_180117_P4_C12_AD001	0.00552591	0.764125	0.0250282	1718402	180117_P3	0.092692	Bm3C_rep1	MOp	SSp	male	c1	c1_c0	c1_c0_c1	c1_c0_c1_c3	IT-Sup	TRUE	CTX-0	L2/3 IT CTX Glut
180118_CEMBA_mm_P56_P63_RS2_180117_P3_180117_P4_C12_AD004	0.00503991	0.763	0.0210625	6081048	180117_P3	1.91594	Bm4B_rep1	MOp	SSp	male	c1	c1_c1	c1_c1_c3	c1_c1_c3_c0	IT-Sup	TRUE	CTX-2	L4/5 IT CTX Glut
180118_CEMBA_mm_P56_P63_RS2_180117_P3_180117_P4_C12_AD006	0.00532469	0.760968	0.023704	3140058	180117_P3	0.962416	Bm4B_rep2	MOp	SSp	male	c1	c1_c0	c1_c0_c1	c1_c0_c1_c0	IT-Sup	TRUE	CTX-0	L2/3 IT CTX Glut
180118_CEMBA_mm_P56_P63_RS2_180117_P3_180117_P4_C12_AD008	0.0070996	0.775482	0.0342358	2406850	180117_P4	0.500384	Tm7B	SSp	SC	male	c14	c14_c0	c14_c0_c0	c14_c0_c0_c1	ET	TRUE	CTX-13	L5 ET CTX Glut
180118_CEMBA_mm_P56_P63_RS2_180117_P3_180117_P4_C12_AD010	0.00693696	0.783384	0.0322049	2721888	180117_P4	0.677845	Tf6B	SSp	SC	female	c14	c14_c5	c14_c5_c1	c14_c5_c1_c0	ET	TRUE	CTX-13	L5 ET CTX Glut
180118_CEMBA_mm_P56_P63_RS2_180117_P3_180117_P4_C12_AD012	0.00604837	0.771843	0.0273916	2591648	180117_P4	0.607108	Tf7B	SSp	SC	female	c14	c14_c5	c14_c5_c1	c14_c5_c1_c0	ET	TRUE	CTX-13	L5 ET CTX Glut
180118_CEMBA_mm_P56_P63_RS2_180117_P3_180117_P4_C2_AD001	0.00604981	0.774362	0.0268832	1426967	180117_P3	-0.175424	Bm3C_rep1	MOp	SSp	male	c3	c3_c7	c3_c7_c2	c3_c7_c2_c0	IT-Deep	TRUE	CTX-39	L6 IT CTX Glut
180118_CEMBA_mm_P56_P63_RS2_180117_P3_180117_P4_C2_AD002	0.00626916	0.768086	0.0276038	1942333	180117_P3	0.269415	Bm3C_rep2	MOp	SSp	male	c3	c3_c7	c3_c7_c0	c3_c7_c0_c0	IT-Deep	TRUE	CTX-39	L6 IT CTX Glut
180118_CEMBA_mm_P56_P63_RS2_180117_P3_180117_P4_C2_AD004	0.00551353	0.804031	0.0231979	1081981	180117_P3	-0.5747	Bm4B_rep1	MOp	SSp	male	c3	c3_c0	c3_c0_c1	c3_c0_c1_c2	IT-Deep	TRUE	CTX-4	L6 IT CTX Glut
180118_CEMBA_mm_P56_P63_RS2_180117_P3_180117_P4_C2_AD006	0.00552459	0.774425	0.0215127	2035602	180117_P3	0.33708	Bm4B_rep2	MOp	SSp	male	c1	c1_c1	c1_c1_c3	c1_c1_c3_c0	IT-Sup	TRUE	CTX-3	L4/5 IT CTX Glut
180118_CEMBA_mm_P56_P63_RS2_180117_P3_180117_P4_C2_AD007	0.00679735	0.77753	0.0317311	1964142	180117_P4	0.207137	Tm6B	SSp	SC	male	c14	c14_c0	c14_c0_c0	c14_c0_c0_c0	ET	TRUE	CTX-13	L5 ET CTX Glut
180118_CEMBA_mm_P56_P63_RS2_180117_P3_180117_P4_C2_AD008	0.00672263	0.759264	0.0316602	1845699	180117_P4	0.117405	Tm7B	SSp	SC	male	c14	c14_c0	c14_c0_c0	c14_c0_c0_c0	ET	TRUE	CTX-13	L5 ET CTX Glut
180118_CEMBA_mm_P56_P63_RS2_180117_P3_180117_P4_C2_AD012	0.00678075	0.77518	0.0313619	1839844	180117_P4	0.112821	Tf7B	SSp	SC	female	c14	c14_c0	c14_c0_c0	c14_c0_c0_c0	ET	TRUE	CTX-13	L5 ET CTX Glut
180118_CEMBA_mm_P56_P63_RS2_180117_P3_180117_P4_C3_AD001	0.00631063	0.780158	0.0272969	1488364	180117_P3	-0.114648	Bm3C_rep1	MOp	SSp	male	c3	c3_c7	c3_c7_c0	c3_c7_c0_c1	IT-Deep	TRUE	CTX-39	L6 IT CTX Glut
180118_CEMBA_mm_P56_P63_RS2_180117_P3_180117_P4_C3_AD002	0.00588287	0.775719	0.0254733	1599730	180117_P3	-0.0105471	Bm3C_rep2	MOp	SSp	male	c3	c3_c7	c3_c7_c2	c3_c7_c2_c0	IT-Deep	TRUE	CTX-39	L6 IT CTX Glut
180118_CEMBA_mm_P56_P63_RS2_180117_P3_180117_P4_C3_AD004	0.00744692	0.78176	0.0356695	1700576	180117_P3	0.0776479	Bm4B_rep1	MOp	SSp	male	c3	c3_c3	c3_c3_c0	c3_c3_c0_c0	IT-Deep	TRUE	CTX-9	L5 IT CTX Glut
180118_CEMBA_mm_P56_P63_RS2_180117_P3_180117_P4_C3_AD006	0.00566713	0.793675	0.0246349	1786508	180117_P3	0.148767	Bm4B_rep2	MOp	SSp	male	c3	c3_c0	c3_c0_c1	c3_c0_c1_c2	IT-Deep	TRUE	CTX-4	L6 IT CTX Glut
180118_CEMBA_mm_P56_P63_RS2_180117_P3_180117_P4_C3_AD007	0.00623438	0.757691	0.0287176	1666444	180117_P4	-0.0299894	Tm6B	SSp	SC	male	c14	c14_c0	c14_c0_c0	c14_c0_c0_c1	ET	TRUE	CTX-13	L5 ET CTX Glut
180118_CEMBA_mm_P56_P63_RS2_180117_P3_180117_P4_C3_AD010	0.00680058	0.764887	0.0312687	1668069	180117_P4	-0.0285832	Tf6B	SSp	SC	female	c14	c14_c0	c14_c0_c0	c14_c0_c0_c1	ET	TRUE	CTX-13	L5 ET CTX Glut
180118_CEMBA_mm_P56_P63_RS2_180117_P3_180117_P4_C3_AD012	0.00749657	0.787692	0.0352928	1639958	180117_P4	-0.0531033	Tf7B	SSp	SC	female	c14	c14_c3	c14_c3_c0	c14_c3_c0_c0	ET	TRUE	CTX-13	L5 ET CTX Glut
180118_CEMBA_mm_P56_P63_RS2_180117_P3_180117_P4_C4_AD001	0.0067673	0.769809	0.031963	1263071	180117_P3	-0.35144	Bm3C_rep1	MOp	SSp	male	c3	c3_c5	c3_c5_c0	c3_c5_c0_c0	IT-Deep	TRUE	CTX-9	L5 IT CTX Glut
180118_CEMBA_mm_P56_P63_RS2_180117_P3_180117_P4_C4_AD002	0.00562449	0.779501	0.024203	1589091	180117_P3	-0.0201738	Bm3C_rep2	MOp	SSp	male	c3	c3_c7	c3_c7_c2	c3_c7_c2_c1	IT-Deep	TRUE	CTX-39	L6 IT CTX Glut
180118_CEMBA_mm_P56_P63_RS2_180117_P3_180117_P4_C4_AD004	0.00552513	0.76824	0.0249326	1613398	180117_P3	0.00172683	Bm4B_rep1	MOp	SSp	male	c1	c1_c0	c1_c0_c1	c1_c0_c1_c3	IT-Sup	TRUE	CTX-0	L2/3 IT CTX Glut
180118_CEMBA_mm_P56_P63_RS2_180117_P3_180117_P4_C4_AD006	0.00588515	0.778117	0.025717	1547946	180117_P3	-0.0580204	Bm4B_rep2	MOp	SSp	male	c1	c1_c0	c1_c0_c1	c1_c0_c1_c3	IT-Sup	TRUE	CTX-0	L2/3 IT CTX Glut
180118_CEMBA_mm_P56_P63_RS2_180117_P3_180117_P4_C4_AD007	0.00548627	0.745902	0.0227134	1548082	180117_P4	-0.13628	Tm6B	SSp	SC	male	c1	c1_c0	c1_c0_c0	c1_c0_c0_c0	IT-Sup	TRUE	CTX-0	L2/3 IT CTX Glut
180118_CEMBA_mm_P56_P63_RS2_180117_P3_180117_P4_C4_AD008	0.00608548	0.773847	0.027267	2962073	180117_P4	0.799845	Tm7B	SSp	SC	male	c14	c14_c3	c14_c3_c4	c14_c3_c4_c4	ET	TRUE	CTX-13	L5 ET CTX Glut
180118_CEMBA_mm_P56_P63_RS2_180117_P3_180117_P4_C4_AD010	0.00691151	0.764157	0.0335686	1652160	180117_P4	-0.0424088	Tf6B	SSp	SC	female	c14	c14_c0	c14_c0_c0	c14_c0_c0_c0	ET	TRUE	CTX-13	L5 ET CTX Glut
180118_CEMBA_mm_P56_P63_RS2_180117_P3_180117_P4_C5_AD001	0.00536726	0.747107	0.022727	938778	180117_P3	-0.77952	Bm3C_rep1	MOp	SSp	male	c1	c1_c0	c1_c0_c1	c1_c0_c1_c4	IT-Sup	TRUE	CTX-0	L2/3 IT CTX Glut
180118_CEMBA_mm_P56_P63_RS2_180117_P3_180117_P4_C5_AD004	0.00588296	0.78687	0.0248035	1215899	180117_P3	-0.406352	Bm4B_rep1	MOp	SSp	male	c3	c3_c0	c3_c0_c1	c3_c0_c1_c1	IT-Deep	TRUE	CTX-10	L6 IT CTX Glut
180118_CEMBA_mm_P56_P63_RS2_180117_P3_180117_P4_C5_AD006	0.00552552	0.774186	0.0245323	1110424	180117_P3	-0.537265	Bm4B_rep2	MOp	SSp	male	c1	c1_c0	c1_c0_c0	c1_c0_c0_c0	IT-Sup	TRUE	CTX-0	L2/3 IT CTX Glut
180118_CEMBA_mm_P56_P63_RS2_180117_P3_180117_P4_C5_AD007	0.00514332	0.766502	0.0226819	1203212	180117_P4	-0.499871	Tm6B	SSp	SC	male	c1	c1_c5	c1_c5_c0	c1_c5_c0_c0	IT-Sup	TRUE	CTX-8	L4/5 IT CTX Glut
180118_CEMBA_mm_P56_P63_RS2_180117_P3_180117_P4_C5_AD008	0.00741164	0.794205	0.0368496	1065730	180117_P4	-0.67492	Tm7B	SSp	SC	male	c14	c14_c0	c14_c0_c0	c14_c0_c0_c0	ET	TRUE	CTX-13	L5 ET CTX Glut
180118_CEMBA_mm_P56_P63_RS2_180117_P3_180117_P4_C5_AD010	0.00614294	0.785461	0.0272667	1234059	180117_P4	-0.463351	Tf6B	SSp	SC	female	c3	c3_c4	c3_c4_c0	c3_c4_c0_c1	IT-Deep	TRUE	CTX-9	L5 IT CTX Glut
180118_CEMBA_mm_P56_P63_RS2_180117_P3_180117_P4_C5_AD012	0.00576527	0.755877	0.0255203	1113349	180117_P4	-0.611856	Tf7B	SSp	SC	female	c14	c14_c0	c14_c0_c0	c14_c0_c0_c1	ET	TRUE	CTX-13	L5 ET CTX Glut
180118_CEMBA_mm_P56_P63_RS2_180117_P3_180117_P4_C6_AD001	0.00503096	0.774403	0.0215509	1095807	180117_P3	-0.556382	Bm3C_rep1	MOp	SSp	male	c1	c1_c0	c1_c0_c1	c1_c0_c1_c3	IT-Sup	TRUE	CTX-2	L4/5 IT CTX Glut
180118_CEMBA_mm_P56_P63_RS2_180117_P3_180117_P4_C6_AD002	0.00549659	0.786549	0.0236751	1314289	180117_P3	-0.294093	Bm3C_rep2	MOp	SSp	male	c3	c3_c0	c3_c0_c1	c3_c0_c1_c1	IT-Deep	TRUE	CTX-43	L6 IT CTX Glut
180118_CEMBA_mm_P56_P63_RS2_180117_P3_180117_P4_C6_AD006	0.00554208	0.784277	0.023019	1495205	180117_P3	-0.108032	Bm4B_rep2	MOp	SSp	male	c1	c1_c0	c1_c0_c1	c1_c0_c1_c3	IT-Sup	TRUE	CTX-0	L2/3 IT CTX Glut
180118_CEMBA_mm_P56_P63_RS2_180117_P3_180117_P4_C6_AD007	0.00643414	0.767261	0.0305579	1406990	180117_P4	-0.27415	Tm6B	SSp	SC	male	c14	c14_c0	c14_c0_c0	c14_c0_c0_c0	ET	TRUE	CTX-13	L5 ET CTX Glut
180118_CEMBA_mm_P56_P63_RS2_180117_P3_180117_P4_C6_AD008	0.00626543	0.779574	0.030227	1440909	180117_P4	-0.239783	Tm7B	SSp	SC	male	c14	c14_c5	c14_c5_c0	c14_c5_c0_c1	ET	TRUE	CTX-13	L5 ET CTX Glut
180118_CEMBA_mm_P56_P63_RS2_180117_P3_180117_P4_C6_AD010	0.00711001	0.785947	0.0321578	1437460	180117_P4	-0.24324	Tf6B	SSp	SC	female	c14	c14_c0	c14_c0_c0	c14_c0_c0_c1	ET	TRUE	CTX-13	L5 ET CTX Glut
180118_CEMBA_mm_P56_P63_RS2_180117_P3_180117_P4_C6_AD012	0.00743881	0.784715	0.0358386	1394352	180117_P4	-0.287167	Tf7B	SSp	SC	female	c14	c14_c3	c14_c3_c0	c14_c3_c0_c0	ET	TRUE	CTX-13	L5 ET CTX Glut
180118_CEMBA_mm_P56_P63_RS2_180117_P3_180117_P4_C7_AD001	0.00482012	0.753296	0.0187349	1056573	180117_P3	-0.608983	Bm3C_rep1	MOp	SSp	male	c1	c1_c0	c1_c0_c1	c1_c0_c1_c1	IT-Sup	TRUE	CTX-44	L2/3 IT CTX Glut
180118_CEMBA_mm_P56_P63_RS2_180117_P3_180117_P4_C7_AD004	0.00519566	0.772333	0.020284	1351216	180117_P3	-0.254117	Bm4B_rep1	MOp	SSp	male	c1	c1_c1	c1_c1_c3	c1_c1_c3_c2	IT-Sup	TRUE	CTX-2	L4/5 IT CTX Glut
180118_CEMBA_mm_P56_P63_RS2_180117_P3_180117_P4_C7_AD006	0.00585489	0.771184	0.0247093	1316042	180117_P3	-0.29217	Bm4B_rep2	MOp	SSp	male	c1	c1_c0	c1_c0_c1	c1_c0_c1_c3	IT-Sup	TRUE	CTX-0	L2/3 IT CTX Glut
180118_CEMBA_mm_P56_P63_RS2_180117_P3_180117_P4_C7_AD007	0.0066369	0.7803	0.0324511	1404533	180117_P4	-0.276672	Tm6B	SSp	SC	male	c14	c14_c5	c14_c5_c1	c14_c5_c1_c0	ET	TRUE	CTX-13	L5 ET CTX Glut
180118_CEMBA_mm_P56_P63_RS2_180117_P3_180117_P4_C7_AD008	0.00689972	0.769349	0.0326671	1337041	180117_P4	-0.347719	Tm7B	SSp	SC	male	c14	c14_c0	c14_c0_c0	c14_c0_c0_c0	ET	TRUE	CTX-13	L5 ET CTX Glut
180118_CEMBA_mm_P56_P63_RS2_180117_P3_180117_P4_C7_AD010	0.00561935	0.785417	0.0250638	1383160	180117_P4	-0.298794	Tf6B	SSp	SC	female	c14	c14_c4	c14_c4_c1	c14_c4_c1_c1	ET	TRUE	CTX-13	L5 ET CTX Glut
180118_CEMBA_mm_P56_P63_RS2_180117_P3_180117_P4_C7_AD012	0.00529932	0.758218	0.0218576	1303639	180117_P4	-0.384218	Tf7B	SSp	SC	female	c1	c1_c0	c1_c0_c0	c1_c0_c0_c0	IT-Sup	TRUE	CTX-0	L2/3 IT CTX Glut
180118_CEMBA_mm_P56_P63_RS2_180117_P3_180117_P4_C8_AD001	0.00541767	0.78109	0.0216354	1703384	180117_P3	0.0800282	Bm3C_rep1	MOp	SSp	male	c3	c3_c7	c3_c7_c0	c3_c7_c0_c1	IT-Deep	TRUE	CTX-39	L6 IT CTX Glut
180118_CEMBA_mm_P56_P63_RS2_180117_P3_180117_P4_C8_AD002	0.00510103	0.763728	0.0215473	1661754	180117_P3	0.0443313	Bm3C_rep2	MOp	SSp	male	c1	c1_c1	c1_c1_c3	c1_c1_c3_c1	IT-Sup	TRUE	CTX-2	L4/5 IT CTX Glut
180118_CEMBA_mm_P56_P63_RS2_180117_P3_180117_P4_C8_AD004	0.00622104	0.758588	0.0296302	1216432	180117_P3	-0.40572	Bm4B_rep1	MOp	SSp	male	c3	c3_c5	c3_c5_c0	c3_c5_c0_c2	IT-Deep	TRUE	CTX-9	L5 IT CTX Glut
180118_CEMBA_mm_P56_P63_RS2_180117_P3_180117_P4_C8_AD006	0.00645931	0.794708	0.0304022	2062426	180117_P3	0.355967	Bm4B_rep2	MOp	SSp	male	c3	c3_c3	c3_c3_c0	c3_c3_c0_c1	IT-Deep	TRUE	CTX-9	L5 IT CTX Glut
180118_CEMBA_mm_P56_P63_RS2_180117_P3_180117_P4_C8_AD007	0.00706157	0.778139	0.0354015	2055957	180117_P4	0.273048	Tm6B	SSp	SC	male	c14	c14_c0	c14_c0_c0	c14_c0_c0_c0	ET	TRUE	CTX-13	L5 ET CTX Glut
180118_CEMBA_mm_P56_P63_RS2_180117_P3_180117_P4_C8_AD010	0.00716866	0.765277	0.032947	1925645	180117_P4	0.17858	Tf6B	SSp	SC	female	c14	c14_c0	c14_c0_c0	c14_c0_c0_c0	ET	TRUE	CTX-13	L5 ET CTX Glut
180118_CEMBA_mm_P56_P63_RS2_180117_P3_180117_P4_C8_AD012	0.00656231	0.782869	0.0305495	1892024	180117_P4	0.153168	Tf7B	SSp	SC	female	c14	c14_c5	c14_c5_c0	c14_c5_c0_c0	ET	TRUE	CTX-13	L5 ET CTX Glut
180118_CEMBA_mm_P56_P63_RS2_180117_P3_180117_P4_C9_AD004	0.00545867	0.760738	0.0230489	1708388	180117_P3	0.0842601	Bm4B_rep1	MOp	SSp	male	c1	c1_c0	c1_c0_c1	c1_c0_c1_c3	IT-Sup	TRUE	CTX-0	L2/3 IT CTX Glut
180118_CEMBA_mm_P56_P63_RS2_180117_P3_180117_P4_C9_AD006	0.00594121	0.764801	0.0249588	1691861	180117_P3	0.0702355	Bm4B_rep2	MOp	SSp	male	c1	c1_c0	c1_c0_c1	c1_c0_c1_c0	IT-Sup	TRUE	CTX-0	L2/3 IT CTX Glut
180118_CEMBA_mm_P56_P63_RS2_180117_P3_180117_P4_C9_AD007	0.00693495	0.773646	0.0353321	1719376	180117_P4	0.0151229	Tm6B	SSp	SC	male	c14	c14_c0	c14_c0_c0	c14_c0_c0_c0	ET	TRUE	CTX-13	L5 ET CTX Glut
180118_CEMBA_mm_P56_P63_RS2_180117_P3_180117_P4_C9_AD008	0.00655257	0.766799	0.0322504	1813057	180117_P4	0.0916621	Tm7B	SSp	SC	male	c14	c14_c0	c14_c0_c0	c14_c0_c0_c1	ET	TRUE	CTX-13	L5 ET CTX Glut
180118_CEMBA_mm_P56_P63_RS2_180117_P3_180117_P4_C9_AD010	0.00659633	0.762649	0.0304135	1693028	180117_P4	-0.00715638	Tf6B	SSp	SC	female	c14	c14_c0	c14_c0_c0	c14_c0_c0_c1	ET	TRUE	CTX-13	L5 ET CTX Glut
180118_CEMBA_mm_P56_P63_RS2_180117_P3_180117_P4_C9_AD012	0.00606904	0.757526	0.0272885	3555481	180117_P4	1.06328	Tf7B	SSp	SC	female	c14	c14_c0	c14_c0_c0	c14_c0_c0_c0	ET	TRUE	CTX-13	L5 ET CTX Glut
180118_CEMBA_mm_P56_P63_RS2_180117_P3_180117_P4_D10_AD004	0.00587319	0.775757	0.0263956	1882716	180117_P3	0.22444	Bm4B_rep1	MOp	SSp	male	c1	c1_c5	c1_c5_c2	c1_c5_c2_c0	IT-Sup	TRUE	CTX-6	L4/5 IT CTX Glut
180118_CEMBA_mm_P56_P63_RS2_180117_P3_180117_P4_D10_AD006	0.00539385	0.776708	0.0221732	3566707	180117_P3	1.14622	Bm4B_rep2	MOp	SSp	male	c1	c1_c0	c1_c0_c0	c1_c0_c0_c0	IT-Sup	TRUE	CTX-43	L6 IT CTX Glut
180118_CEMBA_mm_P56_P63_RS2_180117_P3_180117_P4_D10_AD007	0.00670601	0.78626	0.0308622	1818450	180117_P4	0.095947	Tm6B	SSp	SC	male	c14	c14_c5	c14_c5_c0	c14_c5_c0_c0	ET	TRUE	CTX-13	L5 ET CTX Glut
180118_CEMBA_mm_P56_P63_RS2_180117_P3_180117_P4_D10_AD008	0.00674372	0.774504	0.0326614	1744400	180117_P4	0.0359687	Tm7B	SSp	SC	male	c14	c14_c0	c14_c0_c0	c14_c0_c0_c1	ET	TRUE	CTX-13	L5 ET CTX Glut
180118_CEMBA_mm_P56_P63_RS2_180117_P3_180117_P4_D10_AD012	0.00670704	0.768598	0.0310206	1783213	180117_P4	0.0677168	Tf7B	SSp	SC	female	c14	c14_c0	c14_c0_c0	c14_c0_c0_c0	ET	TRUE	CTX-13	L5 ET CTX Glut
180118_CEMBA_mm_P56_P63_RS2_180117_P3_180117_P4_D11_AD001	0.00815831	0.793059	0.0390026	1361752	180117_P3	-0.242912	Bm3C_rep1	MOp	SSp	male	c3	c3_c3	c3_c3_c0	c3_c3_c0_c2	IT-Deep	TRUE	CTX-9	L5 IT CTX Glut
180118_CEMBA_mm_P56_P63_RS2_180117_P3_180117_P4_D11_AD004	0.00535088	0.765584	0.0218461	1669326	180117_P3	0.0508902	Bm4B_rep1	MOp	SSp	male	c1	c1_c0	c1_c0_c1	c1_c0_c1_c0	IT-Sup	TRUE	CTX-44	L2/3 IT CTX Glut
180118_CEMBA_mm_P56_P63_RS2_180117_P3_180117_P4_D11_AD006	0.00506795	0.774177	0.0205598	1846608	180117_P3	0.196502	Bm4B_rep2	MOp	SSp	male	c1	c1_c1	c1_c1_c3	c1_c1_c3_c1	IT-Sup	TRUE	CTX-2	L4/5 IT CTX Glut
180118_CEMBA_mm_P56_P63_RS2_180117_P3_180117_P4_D11_AD007	0.00665943	0.785097	0.0323043	1489634	180117_P4	-0.191804	Tm6B	SSp	SC	male	c14	c14_c6	c14_c6_c0	c14_c6_c0_c1	ET	TRUE	CTX-13	L5 ET CTX Glut
180118_CEMBA_mm_P56_P63_RS2_180117_P3_180117_P4_D11_AD008	0.00720698	0.787002	0.0339599	1594390	180117_P4	-0.0937576	Tm7B	SSp	SC	male	c14	c14_c3	c14_c3_c4	c14_c3_c4_c4	ET	TRUE	CTX-13	L5 ET CTX Glut
180118_CEMBA_mm_P56_P63_RS2_180117_P3_180117_P4_D11_AD010	0.00715926	0.775096	0.0339595	1608270	180117_P4	-0.0812526	Tf6B	SSp	SC	female	c14	c14_c0	c14_c0_c0	c14_c0_c0_c1	ET	TRUE	CTX-13	L5 ET CTX Glut
180118_CEMBA_mm_P56_P63_RS2_180117_P3_180117_P4_D12_AD001	0.00584522	0.773866	0.0256027	1789567	180117_P3	0.151235	Bm3C_rep1	MOp	SSp	male	c3	c3_c7	c3_c7_c2	c3_c7_c2_c0	IT-Deep	TRUE	CTX-39	L6 IT CTX Glut
180118_CEMBA_mm_P56_P63_RS2_180117_P3_180117_P4_D12_AD004	0.00536818	0.754596	0.0236687	2468347	180117_P3	0.61517	Bm4B_rep1	MOp	SSp	male	c1	c1_c0	c1_c0_c1	c1_c0_c1_c0	IT-Sup	TRUE	CTX-0	L2/3 IT CTX Glut
180118_CEMBA_mm_P56_P63_RS2_180117_P3_180117_P4_D12_AD006	0.00567937	0.773971	0.0248679	2475619	180117_P3	0.619414	Bm4B_rep2	MOp	SSp	male	c1	c1_c0	c1_c0_c1	c1_c0_c1_c3	IT-Sup	TRUE	CTX-0	L2/3 IT CTX Glut
180118_CEMBA_mm_P56_P63_RS2_180117_P3_180117_P4_D12_AD007	0.00737318	0.775563	0.0363291	2325846	180117_P4	0.450993	Tm6B	SSp	SC	male	c14	c14_c3	c14_c3_c0	c14_c3_c0_c0	ET	TRUE	CTX-13	L5 ET CTX Glut
180118_CEMBA_mm_P56_P63_RS2_180117_P3_180117_P4_D12_AD008	0.00606487	0.773041	0.029107	1976492	180117_P4	0.21618	Tm7B	SSp	SC	male	c14	c14_c5	c14_c5_c1	c14_c5_c1_c0	ET	TRUE	CTX-13	L5 ET CTX Glut
180118_CEMBA_mm_P56_P63_RS2_180117_P3_180117_P4_D12_AD010	0.00567173	0.767022	0.0233073	4127627	180117_P4	1.27855	Tf6B	SSp	SC	female	c14	c14_c0	c14_c0_c0	c14_c0_c0_c1	ET	TRUE	CTX-13	L5 ET CTX Glut
180118_CEMBA_mm_P56_P63_RS2_180117_P3_180117_P4_D12_AD012	0.00669772	0.775571	0.0311448	1877682	180117_P4	0.142191	Tf7B	SSp	SC	female	c14	c14_c0	c14_c0_c0	c14_c0_c0_c0	ET	TRUE	CTX-13	L5 ET CTX Glut
180118_CEMBA_mm_P56_P63_RS2_180117_P3_180117_P4_D1_AD004	0.00515603	0.75734	0.0220863	1945694	180117_P3	0.271909	Bm4B_rep1	MOp	SSp	male	c1	c1_c0	c1_c0_c1	c1_c0_c1_c3	IT-Sup	TRUE	CTX-0	L2/3 IT CTX Glut
180118_CEMBA_mm_P56_P63_RS2_180117_P3_180117_P4_D1_AD006	0.00599468	0.77655	0.0268292	2003532	180117_P3	0.31417	Bm4B_rep2	MOp	SSp	male	c1	c1_c5	c1_c5_c2	c1_c5_c2_c0	IT-Sup	TRUE	CTX-6	L4/5 IT CTX Glut
180118_CEMBA_mm_P56_P63_RS2_180117_P3_180117_P4_D1_AD007	0.00631996	0.75929	0.0289625	2006305	180117_P4	0.237779	Tm6B	SSp	SC	male	c14	c14_c0	c14_c0_c0	c14_c0_c0_c1	ET	TRUE	CTX-13	L5 ET CTX Glut
180118_CEMBA_mm_P56_P63_RS2_180117_P3_180117_P4_D1_AD008	0.006969	0.768675	0.0325356	1828304	180117_P4	0.103744	Tm7B	SSp	SC	male	c14	c14_c0	c14_c0_c0	c14_c0_c0_c0	ET	TRUE	CTX-13	L5 ET CTX Glut
180118_CEMBA_mm_P56_P63_RS2_180117_P3_180117_P4_D1_AD010	0.00658506	0.776763	0.0307706	1616739	180117_P4	-0.0736754	Tf6B	SSp	SC	female	c14	c14_c0	c14_c0_c0	c14_c0_c0_c1	ET	TRUE	CTX-13	L5 ET CTX Glut
180118_CEMBA_mm_P56_P63_RS2_180117_P3_180117_P4_D1_AD012	0.00645292	0.779279	0.0294457	3125534	180117_P4	0.87734	Tf7B	SSp	SC	female	c1	c1_c0	c1_c0_c1	c1_c0_c1_c3	IT-Sup	TRUE	CTX-13	L5 ET CTX Glut
180118_CEMBA_mm_P56_P63_RS2_180117_P3_180117_P4_D2_AD001	0.00571756	0.756686	0.0258311	1159476	180117_P3	-0.474903	Bm3C_rep1	MOp	SSp	male	c3	c3_c5	c3_c5_c0	c3_c5_c0_c2	IT-Deep	TRUE	CTX-9	L5 IT CTX Glut
180118_CEMBA_mm_P56_P63_RS2_180117_P3_180117_P4_D2_AD002	0.005682	0.777988	0.0235763	1842159	180117_P3	0.193022	Bm3C_rep2	MOp	SSp	male	c3	c3_c7	c3_c7_c0	c3_c7_c0_c1	IT-Deep	TRUE	CTX-39	L6 IT CTX Glut
180118_CEMBA_mm_P56_P63_RS2_180117_P3_180117_P4_D2_AD004	0.00573563	0.777999	0.0241868	1957050	180117_P3	0.280305	Bm4B_rep1	MOp	SSp	male	c1	c1_c0	c1_c0_c1	c1_c0_c1_c3	IT-Sup	TRUE	CTX-0	L2/3 IT CTX Glut
180118_CEMBA_mm_P56_P63_RS2_180117_P3_180117_P4_D2_AD006	0.00512195	0.753404	0.0199776	1950122	180117_P3	0.275189	Bm4B_rep2	MOp	SSp	male	c1	c1_c0	c1_c0_c1	c1_c0_c1_c0	IT-Sup	TRUE	CTX-44	L2/3 IT CTX Glut
180118_CEMBA_mm_P56_P63_RS2_180117_P3_180117_P4_D2_AD007	0.00675145	0.761868	0.0329241	1949294	180117_P4	0.196189	Tm6B	SSp	SC	male	c14	c14_c0	c14_c0_c0	c14_c0_c0_c0	ET	TRUE	CTX-13	L5 ET CTX Glut
180118_CEMBA_mm_P56_P63_RS2_180117_P3_180117_P4_D2_AD008	0.00535518	0.769955	0.0222076	3700083	180117_P4	1.1208	Tm7B	SSp	SC	male	c14	c14_c5	c14_c5_c1	c14_c5_c1_c0	ET	TRUE	CTX-13	L5 ET CTX Glut
180118_CEMBA_mm_P56_P63_RS2_180117_P3_180117_P4_D2_AD012	0.00681898	0.793265	0.0318145	1741836	180117_P4	0.0338466	Tf7B	SSp	SC	female	c14	c14_c0	c14_c0_c0	c14_c0_c0_c0	ET	TRUE	CTX-13	L5 ET CTX Glut
180118_CEMBA_mm_P56_P63_RS2_180117_P3_180117_P4_D3_AD001	0.00588777	0.772993	0.025608	996199	180117_P3	-0.69387	Bm3C_rep1	MOp	SSp	male	c3	c3_c7	c3_c7_c0	c3_c7_c0_c0	IT-Deep	TRUE	CTX-39	L6 IT CTX Glut
180118_CEMBA_mm_P56_P63_RS2_180117_P3_180117_P4_D3_AD002	0.00563622	0.765269	0.0240173	2198162	180117_P3	0.447922	Bm3C_rep2	MOp	SSp	male	c1	c1_c0	c1_c0_c1	c1_c0_c1_c3	IT-Sup	TRUE	CTX-2	L4/5 IT CTX Glut
180118_CEMBA_mm_P56_P63_RS2_180117_P3_180117_P4_D3_AD004	0.00542373	0.775715	0.0241553	1092021	180117_P3	-0.561375	Bm4B_rep1	MOp	SSp	male	c1	c1_c0	c1_c0_c1	c1_c0_c1_c3	IT-Sup	TRUE	CTX-0	L2/3 IT CTX Glut
180118_CEMBA_mm_P56_P63_RS2_180117_P3_180117_P4_D3_AD006	0.00593111	0.775589	0.0251842	1179706	180117_P3	-0.449948	Bm4B_rep2	MOp	SSp	male	c1	c1_c0	c1_c0_c1	c1_c0_c1_c3	IT-Sup	TRUE	CTX-0	L2/3 IT CTX Glut
180118_CEMBA_mm_P56_P63_RS2_180117_P3_180117_P4_D3_AD007	0.00654561	0.764086	0.0318398	1152492	180117_P4	-0.562005	Tm6B	SSp	SC	male	c14	c14_c0	c14_c0_c0	c14_c0_c0_c0	ET	TRUE	CTX-13	L5 ET CTX Glut
180118_CEMBA_mm_P56_P63_RS2_180117_P3_180117_P4_D3_AD008	0.00521674	0.764081	0.0216321	1093974	180117_P4	-0.637184	Tm7B	SSp	SC	male	c1	c1_c0	c1_c0_c4	c1_c0_c4_c0	IT-Sup	TRUE	CTX-19	L2/3 IT CTX Glut
180118_CEMBA_mm_P56_P63_RS2_180117_P3_180117_P4_D3_AD010	0.00622614	0.794554	0.0286221	1129929	180117_P4	-0.59053	Tf6B	SSp	SC	female	c3	c3_c4	c3_c4_c1	c3_c4_c1_c0	IT-Deep	TRUE	CTX-9	L5 IT CTX Glut
180118_CEMBA_mm_P56_P63_RS2_180117_P3_180117_P4_D4_AD001	0.00597171	0.765529	0.0279396	1319252	180117_P3	-0.288655	Bm3C_rep1	MOp	SSp	male	c3	c3_c7	c3_c7_c3	c3_c7_c3_c1	IT-Deep	TRUE	CTX-39	L6 IT CTX Glut
180118_CEMBA_mm_P56_P63_RS2_180117_P3_180117_P4_D4_AD002	0.00584494	0.772697	0.0263573	1758419	180117_P3	0.125903	Bm3C_rep2	MOp	SSp	male	c3	c3_c3	c3_c3_c1	c3_c3_c1_c0	IT-Deep	TRUE	CTX-9	L5 IT CTX Glut
180118_CEMBA_mm_P56_P63_RS2_180117_P3_180117_P4_D4_AD004	0.00599406	0.77653	0.0262417	3930734	180117_P3	1.28642	Bm4B_rep1	MOp	SSp	male	c3	c3_c7	c3_c7_c2	c3_c7_c2_c1	IT-Deep	TRUE	CTX-39	L6 IT CTX Glut
180118_CEMBA_mm_P56_P63_RS2_180117_P3_180117_P4_D4_AD006	0.00507261	0.769232	0.0204063	1832515	180117_P3	0.185449	Bm4B_rep2	MOp	SSp	male	c1	c1_c0	c1_c0_c1	c1_c0_c1_c0	IT-Sup	TRUE	CTX-0	L2/3 IT CTX Glut
180118_CEMBA_mm_P56_P63_RS2_180117_P3_180117_P4_D4_AD007	0.00630291	0.817119	0.0290546	1640220	180117_P4	-0.0528729	Tm6B	SSp	SC	male	c2	c2_c5	c2_c5_c1	c2_c5_c1_c1	CT_L6b	TRUE	CTX-23	L6 CT CTX Glut
180118_CEMBA_mm_P56_P63_RS2_180117_P3_180117_P4_D4_AD008	0.00608385	0.765773	0.0277863	1847533	180117_P4	0.118838	Tm7B	SSp	SC	male	c14	c14_c0	c14_c0_c0	c14_c0_c0_c1	ET	TRUE	CTX-13	L5 ET CTX Glut
180118_CEMBA_mm_P56_P63_RS2_180117_P3_180117_P4_D4_AD010	0.00710578	0.785708	0.0335725	1936231	180117_P4	0.186489	Tf6B	SSp	SC	female	c14	c14_c0	c14_c0_c0	c14_c0_c0_c0	ET	TRUE	CTX-13	L5 ET CTX Glut
180118_CEMBA_mm_P56_P63_RS2_180117_P3_180117_P4_D4_AD012	0.00697026	0.786399	0.0335246	1425971	180117_P4	-0.254818	Tf7B	SSp	SC	female	c14	c14_c0	c14_c0_c0	c14_c0_c0_c0	ET	TRUE	CTX-13	L5 ET CTX Glut
180118_CEMBA_mm_P56_P63_RS2_180117_P3_180117_P4_D5_AD004	0.00601889	0.778662	0.0255821	1555925	180117_P3	-0.050603	Bm4B_rep1	MOp	SSp	male	c3	c3_c5	c3_c5_c0	c3_c5_c0_c1	IT-Deep	TRUE	CTX-9	L5 IT CTX Glut
180118_CEMBA_mm_P56_P63_RS2_180117_P3_180117_P4_D5_AD006	0.00588741	0.785361	0.0238608	1477310	180117_P3	-0.125403	Bm4B_rep2	MOp	SSp	male	c3	c3_c0	c3_c0_c1	c3_c0_c1_c2	IT-Deep	TRUE	CTX-43	L6 IT CTX Glut
180118_CEMBA_mm_P56_P63_RS2_180117_P3_180117_P4_D5_AD007	0.00742726	0.795181	0.0361402	1381719	180117_P4	-0.300298	Tm6B	SSp	SC	male	c14	c14_c6	c14_c6_c0	c14_c6_c0_c1	ET	TRUE	CTX-13	L5 ET CTX Glut
180118_CEMBA_mm_P56_P63_RS2_180117_P3_180117_P4_D5_AD010	0.00491676	0.773894	0.0215938	1418841	180117_P4	-0.262049	Tf6B	SSp	SC	female	c3	c3_c0	c3_c0_c0	c3_c0_c0_c1	IT-Deep	TRUE	CTX-43	L6 IT CTX Glut
180118_CEMBA_mm_P56_P63_RS2_180117_P3_180117_P4_D5_AD012	0.00651157	0.779687	0.0299038	1249494	180117_P4	-0.445418	Tf7B	SSp	SC	female	c14	c14_c5	c14_c5_c0	c14_c5_c0_c1	ET	TRUE	CTX-13	L5 ET CTX Glut
180118_CEMBA_mm_P56_P63_RS2_180117_P3_180117_P4_D6_AD001	0.00548622	0.750366	0.0224703	1767041	180117_P3	0.13296	Bm3C_rep1	MOp	SSp	male	c1	c1_c0	c1_c0_c1	c1_c0_c1_c0	IT-Sup	TRUE	CTX-0	L2/3 IT CTX Glut
180118_CEMBA_mm_P56_P63_RS2_180117_P3_180117_P4_D6_AD004	0.00553069	0.770372	0.0235854	2346816	180117_P3	0.542329	Bm4B_rep1	MOp	SSp	male	c1	c1_c0	c1_c0_c1	c1_c0_c1_c3	IT-Sup	TRUE	CTX-0	L2/3 IT CTX Glut
180118_CEMBA_mm_P56_P63_RS2_180117_P3_180117_P4_D6_AD006	0.0056646	0.773219	0.0258003	2431778	180117_P3	0.593636	Bm4B_rep2	MOp	SSp	male	c3	c3_c7	c3_c7_c2	c3_c7_c2_c0	IT-Deep	TRUE	CTX-39	L6 IT CTX Glut
180118_CEMBA_mm_P56_P63_RS2_180117_P3_180117_P4_D6_AD007	0.00643323	0.772248	0.0305125	2296025	180117_P4	0.432376	Tm6B	SSp	SC	male	c14	c14_c0	c14_c0_c0	c14_c0_c0_c0	ET	TRUE	CTX-13	L5 ET CTX Glut
180118_CEMBA_mm_P56_P63_RS2_180117_P3_180117_P4_D6_AD008	0.00688999	0.788397	0.0327239	2132263	180117_P4	0.325623	Tm7B	SSp	SC	male	c14	c14_c0	c14_c0_c0	c14_c0_c0_c0	ET	TRUE	CTX-13	L5 ET CTX Glut
180118_CEMBA_mm_P56_P63_RS2_180117_P3_180117_P4_D6_AD010	0.00676623	0.761807	0.0322415	2291529	180117_P4	0.429548	Tf6B	SSp	SC	female	c14	c14_c0	c14_c0_c0	c14_c0_c0_c0	ET	TRUE	CTX-13	L5 ET CTX Glut
180118_CEMBA_mm_P56_P63_RS2_180117_P3_180117_P4_D6_AD012	0.00582865	0.801539	0.02586	2143285	180117_P4	0.333061	Tf7B	SSp	SC	female	c3	c3_c0	c3_c0_c1	c3_c0_c1_c0	IT-Deep	TRUE	CTX-10	L6 IT CTX Glut
180118_CEMBA_mm_P56_P63_RS2_180117_P3_180117_P4_D7_AD001	0.00621025	0.775921	0.0264294	1095760	180117_P3	-0.556444	Bm3C_rep1	MOp	SSp	male	c3	c3_c7	c3_c7_c0	c3_c7_c0_c1	IT-Deep	TRUE	CTX-10	L6 IT CTX Glut
180118_CEMBA_mm_P56_P63_RS2_180117_P3_180117_P4_D7_AD002	0.00525945	0.783575	0.0235115	618041	180117_P3	-1.3826	Bm3C_rep2	MOp	SSp	male	c1	c1_c0	c1_c0_c1	c1_c0_c1_c0	IT-Sup	TRUE	CTX-0	L2/3 IT CTX Glut
180118_CEMBA_mm_P56_P63_RS2_180117_P3_180117_P4_D7_AD004	0.0053523	0.759516	0.0236719	1319584	180117_P3	-0.288292	Bm4B_rep1	MOp	SSp	male	c1	c1_c0	c1_c0_c1	c1_c0_c1_c0	IT-Sup	TRUE	CTX-0	L2/3 IT CTX Glut
180118_CEMBA_mm_P56_P63_RS2_180117_P3_180117_P4_D7_AD006	0.00542148	0.782884	0.0231435	1555347	180117_P3	-0.0511391	Bm4B_rep2	MOp	SSp	male	c3	c3_c7	c3_c7_c2	c3_c7_c2_c1	IT-Deep	TRUE	CTX-39	L6 IT CTX Glut
180118_CEMBA_mm_P56_P63_RS2_180117_P3_180117_P4_D7_AD007	0.00654842	0.765942	0.0309556	1559494	180117_P4	-0.125684	Tm6B	SSp	SC	male	c14	c14_c0	c14_c0_c0	c14_c0_c0_c0	ET	TRUE	CTX-13	L5 ET CTX Glut
180118_CEMBA_mm_P56_P63_RS2_180117_P3_180117_P4_D7_AD008	0.00530936	0.758383	0.0226523	1412784	180117_P4	-0.268221	Tm7B	SSp	SC	male	c1	c1_c0	c1_c0_c0	c1_c0_c0_c0	IT-Sup	TRUE	CTX-0	L2/3 IT CTX Glut
180118_CEMBA_mm_P56_P63_RS2_180117_P3_180117_P4_D7_AD010	0.005809	0.773193	0.0257322	2965517	180117_P4	0.801521	Tf6B	SSp	SC	female	c1	c1_c0	c1_c0_c0	c1_c0_c0_c0	IT-Sup	TRUE	CTX-9	L5 IT CTX Glut
180118_CEMBA_mm_P56_P63_RS2_180117_P3_180117_P4_D7_AD012	0.00718084	0.796746	0.0336132	1432617	180117_P4	-0.248109	Tf7B	SSp	SC	female	c14	c14_c3	c14_c3_c4	c14_c3_c4_c4	ET	TRUE	CTX-13	L5 ET CTX Glut
180118_CEMBA_mm_P56_P63_RS2_180117_P3_180117_P4_D8_AD001	0.00647553	0.766442	0.0298647	808860	180117_P3	-0.994414	Bm3C_rep1	MOp	SSp	male	c1	c1_c5	c1_c5_c2	c1_c5_c2_c0	IT-Sup	TRUE	CTX-6	L4/5 IT CTX Glut
180118_CEMBA_mm_P56_P63_RS2_180117_P3_180117_P4_D8_AD004	0.00614076	0.767209	0.0282382	1498055	180117_P3	-0.105285	Bm4B_rep1	MOp	SSp	male	c1	c1_c5	c1_c5_c2	c1_c5_c2_c0	IT-Sup	TRUE	CTX-6	L4/5 IT CTX Glut
180118_CEMBA_mm_P56_P63_RS2_180117_P3_180117_P4_D8_AD006	0.00552821	0.783139	0.0236212	1650786	180117_P3	0.0347776	Bm4B_rep2	MOp	SSp	male	c1	c1_c1	c1_c1_c3	c1_c1_c3_c0	IT-Sup	TRUE	CTX-31	L4/5 IT CTX Glut
180118_CEMBA_mm_P56_P63_RS2_180117_P3_180117_P4_D8_AD007	0.00725513	0.782957	0.0356887	1197934	180117_P4	-0.506214	Tm6B	SSp	SC	male	c14	c14_c0	c14_c0_c0	c14_c0_c0_c0	ET	TRUE	CTX-13	L5 ET CTX Glut
180118_CEMBA_mm_P56_P63_RS2_180117_P3_180117_P4_D8_AD012	0.00497713	0.784887	0.0207687	1404095	180117_P4	-0.277122	Tf7B	SSp	SC	female	c3	c3_c0	c3_c0_c0	c3_c0_c0_c1	IT-Deep	TRUE	CTX-43	L6 IT CTX Glut
180118_CEMBA_mm_P56_P63_RS2_180117_P3_180117_P4_D9_AD001	0.00555	0.771618	0.0242427	1237980	180117_P3	-0.380388	Bm3C_rep1	MOp	SSp	male	c3	c3_c7	c3_c7_c0	c3_c7_c0_c0	IT-Deep	TRUE	CTX-39	L6 IT CTX Glut
180118_CEMBA_mm_P56_P63_RS2_180117_P3_180117_P4_D9_AD004	0.00545201	0.760329	0.0231418	1659720	180117_P3	0.0425643	Bm4B_rep1	MOp	SSp	male	c1	c1_c0	c1_c0_c1	c1_c0_c1_c0	IT-Sup	TRUE	CTX-44	L2/3 IT CTX Glut
180118_CEMBA_mm_P56_P63_RS2_180117_P3_180117_P4_D9_AD006	0.00504482	0.782452	0.0208328	1961468	180117_P3	0.283558	Bm4B_rep2	MOp	SSp	male	c1	c1_c1	c1_c1_c3	c1_c1_c3_c2	IT-Sup	TRUE	CTX-2	L4/5 IT CTX Glut
180118_CEMBA_mm_P56_P63_RS2_180117_P3_180117_P4_D9_AD007	0.00647184	0.7841	0.0317187	1842618	180117_P4	0.114995	Tm6B	SSp	SC	male	c14	c14_c5	c14_c5_c0	c14_c5_c0_c0	ET	TRUE	CTX-13	L5 ET CTX Glut
180118_CEMBA_mm_P56_P63_RS2_180117_P3_180117_P4_D9_AD008	0.00491465	0.763937	0.020562	1842725	180117_P4	0.115079	Tm7B	SSp	SC	male	c1	c1_c0	c1_c0_c4	c1_c0_c4_c0	IT-Sup	TRUE	CTX-0	L2/3 IT CTX Glut
180118_CEMBA_mm_P56_P63_RS2_180117_P3_180117_P4_D9_AD012	0.00626377	0.777598	0.0280985	3453883	180117_P4	1.02146	Tf7B	SSp	SC	female	c14	c14_c3	c14_c3_c4	c14_c3_c4_c4	ET	TRUE	CTX-13	L5 ET CTX Glut
180118_CEMBA_mm_P56_P63_RS2_180117_P3_180117_P4_E10_AD001	0.00620006	0.76314	0.0282252	2580146	180117_P3	0.679077	Bm3C_rep1	MOp	SSp	male	c14	c14_c6	c14_c6_c0	c14_c6_c0_c0	ET	TRUE	CTX-13	L5 ET CTX Glut
180118_CEMBA_mm_P56_P63_RS2_180117_P3_180117_P4_E10_AD004	0.00593935	0.773496	0.0263303	1390171	180117_P3	-0.213113	Bm4B_rep1	MOp	SSp	male	c3	c3_c7	c3_c7_c0	c3_c7_c0_c0	IT-Deep	TRUE	CTX-39	L6 IT CTX Glut
180118_CEMBA_mm_P56_P63_RS2_180117_P3_180117_P4_E10_AD006	0.00572088	0.782297	0.0254955	1400086	180117_P3	-0.20286	Bm4B_rep2	MOp	SSp	male	c1	c1_c0	c1_c0_c1	c1_c0_c1_c3	IT-Sup	TRUE	CTX-0	L2/3 IT CTX Glut
180118_CEMBA_mm_P56_P63_RS2_180117_P3_180117_P4_E10_AD007	0.0070605	0.761448	0.0332088	1340132	180117_P4	-0.344387	Tm6B	SSp	SC	male	c14	c14_c0	c14_c0_c0	c14_c0_c0_c0	ET	TRUE	CTX-13	L5 ET CTX Glut
180118_CEMBA_mm_P56_P63_RS2_180117_P3_180117_P4_E10_AD010	0.00680017	0.776891	0.0327809	1345615	180117_P4	-0.338497	Tf6B	SSp	SC	female	c14	c14_c0	c14_c0_c0	c14_c0_c0_c0	ET	TRUE	CTX-13	L5 ET CTX Glut
180118_CEMBA_mm_P56_P63_RS2_180117_P3_180117_P4_E10_AD012	0.00664457	0.785288	0.0336982	1347911	180117_P4	-0.336037	Tf7B	SSp	SC	female	c14	c14_c9	c14_c9_c0	c14_c9_c0_c0	ET	TRUE	CTX-52	L5 ET CTX Glut
180118_CEMBA_mm_P56_P63_RS2_180117_P3_180117_P4_E11_AD004	0.00510196	0.767394	0.0224237	1401781	180117_P3	-0.201115	Bm4B_rep1	MOp	SSp	male	c1	c1_c0	c1_c0_c1	c1_c0_c1_c3	IT-Sup	TRUE	CTX-0	L2/3 IT CTX Glut
180118_CEMBA_mm_P56_P63_RS2_180117_P3_180117_P4_E11_AD006	0.00529447	0.750973	0.0214102	1446872	180117_P3	-0.155438	Bm4B_rep2	MOp	SSp	male	c1	c1_c0	c1_c0_c1	c1_c0_c1_c0	IT-Sup	TRUE	CTX-0	L2/3 IT CTX Glut
180118_CEMBA_mm_P56_P63_RS2_180117_P3_180117_P4_E11_AD007	0.00700044	0.770415	0.0330473	1381316	180117_P4	-0.300719	Tm6B	SSp	SC	male	c14	c14_c0	c14_c0_c0	c14_c0_c0_c0	ET	TRUE	CTX-13	L5 ET CTX Glut
180118_CEMBA_mm_P56_P63_RS2_180117_P3_180117_P4_E11_AD008	0.00620461	0.756582	0.0281042	1254001	180117_P4	-0.440224	Tm7B	SSp	SC	male	c14	c14_c0	c14_c0_c0	c14_c0_c0_c1	ET	TRUE	CTX-13	L5 ET CTX Glut
180118_CEMBA_mm_P56_P63_RS2_180117_P3_180117_P4_E12_AD001	0.00588828	0.762342	0.0260486	2135304	180117_P3	0.406066	Bm3C_rep1	MOp	SSp	male	c1	c1_c5	c1_c5_c2	c1_c5_c2_c1	IT-Sup	TRUE	CTX-6	L4/5 IT CTX Glut
180118_CEMBA_mm_P56_P63_RS2_180117_P3_180117_P4_E12_AD004	0.00565251	0.777846	0.0249606	2666610	180117_P3	0.726631	Bm4B_rep1	MOp	SSp	male	c1	c1_c0	c1_c0_c1	c1_c0_c1_c3	IT-Sup	TRUE	CTX-0	L2/3 IT CTX Glut
180118_CEMBA_mm_P56_P63_RS2_180117_P3_180117_P4_E12_AD006	0.00611938	0.790633	0.0269957	2510420	180117_P3	0.639553	Bm4B_rep2	MOp	SSp	male	c3	c3_c0	c3_c0_c1	c3_c0_c1_c0	IT-Deep	TRUE	CTX-4	L6 IT CTX Glut
180118_CEMBA_mm_P56_P63_RS2_180117_P3_180117_P4_E12_AD007	0.007217	0.773156	0.035758	2473686	180117_P4	0.5399	Tm6B	SSp	SC	male	c14	c14_c3	c14_c3_c0	c14_c3_c0_c0	ET	TRUE	CTX-13	L5 ET CTX Glut
180118_CEMBA_mm_P56_P63_RS2_180117_P3_180117_P4_E12_AD008	0.00518428	0.748576	0.0200285	2026985	180117_P4	0.252573	Tm7B	SSp	SC	male	c1	c1_c0	c1_c0_c0	c1_c0_c0_c0	IT-Sup	TRUE	CTX-0	L2/3 IT CTX Glut
180118_CEMBA_mm_P56_P63_RS2_180117_P3_180117_P4_E12_AD010	0.00662228	0.787998	0.0301697	2261654	180117_P4	0.410616	Tf6B	SSp	SC	female	c14	c14_c6	c14_c6_c3	c14_c6_c3_c0	ET	TRUE	CTX-13	L5 ET CTX Glut
180118_CEMBA_mm_P56_P63_RS2_180117_P3_180117_P4_E12_AD012	0.00699953	0.768341	0.0333663	2171580	180117_P4	0.351983	Tf7B	SSp	SC	female	c14	c14_c0	c14_c0_c0	c14_c0_c0_c0	ET	TRUE	CTX-13	L5 ET CTX Glut
180118_CEMBA_mm_P56_P63_RS2_180117_P3_180117_P4_E1_AD001	0.00484286	0.770339	0.020014	1459870	180117_P3	-0.142536	Bm3C_rep1	MOp	SSp	male	c1	c1_c1	c1_c1_c3	c1_c1_c3_c1	IT-Sup	TRUE	CTX-2	L4/5 IT CTX Glut
180118_CEMBA_mm_P56_P63_RS2_180117_P3_180117_P4_E1_AD002	0.00534232	0.765564	0.0262747	1358933	180117_P3	-0.245901	Bm3C_rep2	MOp	SSp	male	c1	c1_c0	c1_c0_c1	c1_c0_c1_c3	IT-Sup	TRUE	CTX-3	L4/5 IT CTX Glut
180118_CEMBA_mm_P56_P63_RS2_180117_P3_180117_P4_E1_AD004	0.00498092	0.754692	0.0202775	1481667	180117_P3	-0.121154	Bm4B_rep1	MOp	SSp	male	c1	c1_c0	c1_c0_c1	c1_c0_c1_c1	IT-Sup	TRUE	CTX-44	L2/3 IT CTX Glut
180118_CEMBA_mm_P56_P63_RS2_180117_P3_180117_P4_E1_AD006	0.00629432	0.759571	0.0272619	1534860	180117_P3	-0.0702685	Bm4B_rep2	MOp	SSp	male	c1	c1_c0	c1_c0_c1	c1_c0_c1_c0	IT-Sup	TRUE	CTX-0	L2/3 IT CTX Glut
180118_CEMBA_mm_P56_P63_RS2_180117_P3_180117_P4_E1_AD007	0.00680615	0.779683	0.0316217	1541486	180117_P4	-0.14244	Tm6B	SSp	SC	male	c14	c14_c5	c14_c5_c1	c14_c5_c1_c0	ET	TRUE	CTX-13	L5 ET CTX Glut
180118_CEMBA_mm_P56_P63_RS2_180117_P3_180117_P4_E1_AD008	0.00730213	0.782358	0.0349975	1496099	180117_P4	-0.185557	Tm7B	SSp	SC	male	c14	c14_c0	c14_c0_c0	c14_c0_c0_c0	ET	TRUE	CTX-13	L5 ET CTX Glut
180118_CEMBA_mm_P56_P63_RS2_180117_P3_180117_P4_E1_AD010	0.00699683	0.780297	0.0319923	1505369	180117_P4	-0.176645	Tf6B	SSp	SC	female	c14	c14_c6	c14_c6_c1	c14_c6_c1_c0	ET	TRUE	CTX-13	L5 ET CTX Glut
180118_CEMBA_mm_P56_P63_RS2_180117_P3_180117_P4_E1_AD012	0.00589297	0.780203	0.0256204	2722477	180117_P4	0.678158	Tf7B	SSp	SC	female	c2	c2_c6	c2_c6_c0	c2_c6_c0_c2	CT_L6b	TRUE	CTX-13	L5 ET CTX Glut
180118_CEMBA_mm_P56_P63_RS2_180117_P3_180117_P4_E2_AD001	0.00610758	0.772784	0.0274271	1452051	180117_P3	-0.150283	Bm3C_rep1	MOp	SSp	male	c3	c3_c7	c3_c7_c0	c3_c7_c0_c1	IT-Deep	TRUE	CTX-39	L6 IT CTX Glut
180118_CEMBA_mm_P56_P63_RS2_180117_P3_180117_P4_E2_AD002	0.00538597	0.778806	0.0210571	1545065	180117_P3	-0.060708	Bm3C_rep2	MOp	SSp	male	c3	c3_c0	c3_c0_c1	c3_c0_c1_c1	IT-Deep	TRUE	CTX-10	L6 IT CTX Glut
180118_CEMBA_mm_P56_P63_RS2_180117_P3_180117_P4_E2_AD004	0.00496557	0.767306	0.0198343	1589262	180117_P3	-0.0200186	Bm4B_rep1	MOp	SSp	male	c1	c1_c0	c1_c0_c1	c1_c0_c1_c1	IT-Sup	TRUE	CTX-44	L2/3 IT CTX Glut
180118_CEMBA_mm_P56_P63_RS2_180117_P3_180117_P4_E2_AD006	0.00514069	0.77454	0.0209915	1602092	180117_P3	-0.00841854	Bm4B_rep2	MOp	SSp	male	c1	c1_c1	c1_c1_c3	c1_c1_c3_c0	IT-Sup	TRUE	CTX-31	L4/5 IT CTX Glut
180118_CEMBA_mm_P56_P63_RS2_180117_P3_180117_P4_E2_AD007	0.00723322	0.771081	0.0349593	1577676	180117_P4	-0.108961	Tm6B	SSp	SC	male	c14	c14_c0	c14_c0_c0	c14_c0_c0_c0	ET	TRUE	CTX-13	L5 ET CTX Glut
180118_CEMBA_mm_P56_P63_RS2_180117_P3_180117_P4_E2_AD008	0.00598555	0.770638	0.0274791	1564178	180117_P4	-0.121358	Tm7B	SSp	SC	male	c14	c14_c5	c14_c5_c1	c14_c5_c1_c0	ET	TRUE	CTX-13	L5 ET CTX Glut
180118_CEMBA_mm_P56_P63_RS2_180117_P3_180117_P4_E2_AD010	0.00672618	0.78214	0.0298097	1622212	180117_P4	-0.0687998	Tf6B	SSp	SC	female	c14	c14_c4	c14_c4_c1	c14_c4_c1_c0	ET	TRUE	CTX-13	L5 ET CTX Glut
180118_CEMBA_mm_P56_P63_RS2_180117_P3_180117_P4_E2_AD012	0.00730775	0.793665	0.0356342	1522308	180117_P4	-0.160502	Tf7B	SSp	SC	female	c14	c14_c0	c14_c0_c0	c14_c0_c0_c0	ET	TRUE	CTX-13	L5 ET CTX Glut
180118_CEMBA_mm_P56_P63_RS2_180117_P3_180117_P4_E3_AD002	0.005376	0.764434	0.0216669	1191347	180117_P3	-0.435782	Bm3C_rep2	MOp	SSp	male	c1	c1_c1	c1_c1_c3	c1_c1_c3_c0	IT-Sup	TRUE	CTX-2	L4/5 IT CTX Glut
180118_CEMBA_mm_P56_P63_RS2_180117_P3_180117_P4_E3_AD004	0.00538887	0.759454	0.0227256	1309838	180117_P3	-0.298987	Bm4B_rep1	MOp	SSp	male	c1	c1_c0	c1_c0_c1	c1_c0_c1_c0	IT-Sup	TRUE	CTX-0	L2/3 IT CTX Glut
180118_CEMBA_mm_P56_P63_RS2_180117_P3_180117_P4_E3_AD006	0.00597547	0.767802	0.025719	1269291	180117_P3	-0.344353	Bm4B_rep2	MOp	SSp	male	c1	c1_c0	c1_c0_c1	c1_c0_c1_c0	IT-Sup	TRUE	CTX-0	L2/3 IT CTX Glut
180118_CEMBA_mm_P56_P63_RS2_180117_P3_180117_P4_E3_AD007	0.00682308	0.763832	0.0333245	1246409	180117_P4	-0.448985	Tm6B	SSp	SC	male	c14	c14_c0	c14_c0_c0	c14_c0_c0_c0	ET	TRUE	CTX-13	L5 ET CTX Glut
180118_CEMBA_mm_P56_P63_RS2_180117_P3_180117_P4_E3_AD008	0.00616612	0.781324	0.0310874	1134164	180117_P4	-0.585133	Tm7B	SSp	SC	male	c14	c14_c0	c14_c0_c0	c14_c0_c0_c0	ET	TRUE	CTX-13	L5 ET CTX Glut
180118_CEMBA_mm_P56_P63_RS2_180117_P3_180117_P4_E3_AD010	0.0071425	0.795971	0.0304441	1263914	180117_P4	-0.428864	Tf6B	SSp	SC	female	c3	c3_c4	c3_c4_c1	c3_c4_c1_c0	IT-Deep	TRUE	CTX-9	L5 IT CTX Glut
180118_CEMBA_mm_P56_P63_RS2_180117_P3_180117_P4_E5_AD001	0.00663726	0.793577	0.0325456	1244530	180117_P3	-0.372775	Bm3C_rep1	MOp	SSp	male	c3	c3_c3	c3_c3_c0	c3_c3_c0_c1	IT-Deep	TRUE	CTX-9	L5 IT CTX Glut
180118_CEMBA_mm_P56_P63_RS2_180117_P3_180117_P4_E5_AD002	0.00590621	0.775381	0.0253997	1474668	180117_P3	-0.127985	Bm3C_rep2	MOp	SSp	male	c3	c3_c0	c3_c0_c1	c3_c0_c1_c1	IT-Deep	TRUE	CTX-10	L6 IT CTX Glut
180118_CEMBA_mm_P56_P63_RS2_180117_P3_180117_P4_E5_AD004	0.00522881	0.769865	0.0217662	1525870	180117_P3	-0.0787435	Bm4B_rep1	MOp	SSp	male	c1	c1_c1	c1_c1_c3	c1_c1_c3_c1	IT-Sup	TRUE	CTX-2	L4/5 IT CTX Glut
180118_CEMBA_mm_P56_P63_RS2_180117_P3_180117_P4_E5_AD007	0.00680675	0.770529	0.0311707	1445453	180117_P4	-0.235241	Tm6B	SSp	SC	male	c14	c14_c0	c14_c0_c0	c14_c0_c0_c1	ET	TRUE	CTX-13	L5 ET CTX Glut
180118_CEMBA_mm_P56_P63_RS2_180117_P3_180117_P4_E5_AD008	0.00695141	0.780561	0.0327064	1464744	180117_P4	-0.216114	Tm7B	SSp	SC	male	c14	c14_c0	c14_c0_c0	c14_c0_c0_c1	ET	TRUE	CTX-13	L5 ET CTX Glut
180118_CEMBA_mm_P56_P63_RS2_180117_P3_180117_P4_E5_AD010	0.00619554	0.767369	0.0273101	2745039	180117_P4	0.690064	Tf6B	SSp	SC	female	c14	c14_c0	c14_c0_c0	c14_c0_c0_c0	ET	TRUE	CTX-13	L5 ET CTX Glut
180118_CEMBA_mm_P56_P63_RS2_180117_P3_180117_P4_E6_AD001	0.00481174	0.765418	0.0190815	1235081	180117_P3	-0.38377	Bm3C_rep1	MOp	SSp	male	c1	c1_c0	c1_c0_c1	c1_c0_c1_c1	IT-Sup	TRUE	CTX-44	L2/3 IT CTX Glut
180118_CEMBA_mm_P56_P63_RS2_180117_P3_180117_P4_E6_AD004	0.00637859	0.788347	0.0303301	1598494	180117_P3	-0.0116622	Bm4B_rep1	MOp	SSp	male	c3	c3_c3	c3_c3_c0	c3_c3_c0_c1	IT-Deep	TRUE	CTX-9	L5 IT CTX Glut
180118_CEMBA_mm_P56_P63_RS2_180117_P3_180117_P4_E6_AD006	0.00591581	0.771022	0.0264473	1657025	180117_P3	0.0402198	Bm4B_rep2	MOp	SSp	male	c3	c3_c7	c3_c7_c0	c3_c7_c0_c0	IT-Deep	TRUE	CTX-39	L6 IT CTX Glut
180118_CEMBA_mm_P56_P63_RS2_180117_P3_180117_P4_E6_AD007	0.00635415	0.7766	0.0319792	1561298	180117_P4	-0.124016	Tm6B	SSp	SC	male	c14	c14_c0	c14_c0_c0	c14_c0_c0_c0	ET	TRUE	CTX-13	L5 ET CTX Glut
180118_CEMBA_mm_P56_P63_RS2_180117_P3_180117_P4_E6_AD008	0.00553316	0.77689	0.0250665	2853257	180117_P4	0.745847	Tm7B	SSp	SC	male	c14	c14_c4	c14_c4_c1	c14_c4_c1_c0	ET	TRUE	CTX-13	L5 ET CTX Glut
180118_CEMBA_mm_P56_P63_RS2_180117_P3_180117_P4_E6_AD010	0.00587092	0.784381	0.02619	1576549	180117_P4	-0.109992	Tf6B	SSp	SC	female	c3	c3_c4	c3_c4_c3	c3_c4_c3_c2	IT-Deep	TRUE	CTX-9	L5 IT CTX Glut
180118_CEMBA_mm_P56_P63_RS2_180117_P3_180117_P4_E6_AD012	0.00582085	0.779139	0.0263425	2673934	180117_P4	0.652202	Tf7B	SSp	SC	female	c2	c2_c1	c2_c1_c0	c2_c1_c0_c0	CT_L6b	TRUE	CTX-13	L5 ET CTX Glut
180118_CEMBA_mm_P56_P63_RS2_180117_P3_180117_P4_E7_AD004	0.0055299	0.75625	0.0246468	1250046	180117_P3	-0.366394	Bm4B_rep1	MOp	SSp	male	c1	c1_c0	c1_c0_c1	c1_c0_c1_c0	IT-Sup	TRUE	CTX-0	L2/3 IT CTX Glut
180118_CEMBA_mm_P56_P63_RS2_180117_P3_180117_P4_E7_AD006	0.00565689	0.787363	0.0237013	1501143	180117_P3	-0.102314	Bm4B_rep2	MOp	SSp	male	c3	c3_c0	c3_c0_c1	c3_c0_c1_c0	IT-Deep	TRUE	CTX-10	L6 IT CTX Glut
180118_CEMBA_mm_P56_P63_RS2_180117_P3_180117_P4_E7_AD007	0.00619856	0.767068	0.0280879	2933553	180117_P4	0.785887	Tm6B	SSp	SC	male	c14	c14_c0	c14_c0_c0	c14_c0_c0_c1	ET	TRUE	CTX-13	L5 ET CTX Glut
180118_CEMBA_mm_P56_P63_RS2_180117_P3_180117_P4_E7_AD008	0.00578626	0.790092	0.02534	1119404	180117_P4	-0.604031	Tm7B	SSp	SC	male	c3	c3_c1	c3_c1_c3	c3_c1_c3_c1	IT-Deep	TRUE	CTX-4	L6 IT CTX Glut
180118_CEMBA_mm_P56_P63_RS2_180117_P3_180117_P4_E7_AD010	0.00724212	0.766314	0.0337906	1411375	180117_P4	-0.269661	Tf6B	SSp	SC	female	c14	c14_c0	c14_c0_c0	c14_c0_c0_c0	ET	TRUE	CTX-13	L5 ET CTX Glut
180118_CEMBA_mm_P56_P63_RS2_180117_P3_180117_P4_E7_AD012	0.00748229	0.783176	0.0380284	1388380	180117_P4	-0.29336	Tf7B	SSp	SC	female	c14	c14_c9	c14_c9_c0	c14_c9_c0_c0	ET	TRUE	CTX-52	L5 ET CTX Glut
180118_CEMBA_mm_P56_P63_RS2_180117_P3_180117_P4_E8_AD001	0.00553508	0.756885	0.0253441	1464547	180117_P3	-0.137921	Bm3C_rep1	MOp	SSp	male	c3	c3_c5	c3_c5_c0	c3_c5_c0_c1	IT-Deep	TRUE	CTX-39	L6 IT CTX Glut
180118_CEMBA_mm_P56_P63_RS2_180117_P3_180117_P4_E8_AD002	0.00540714	0.771101	0.0237469	1654624	180117_P3	0.0381279	Bm3C_rep2	MOp	SSp	male	c1	c1_c1	c1_c1_c3	c1_c1_c3_c1	IT-Sup	TRUE	CTX-3	L4/5 IT CTX Glut
180118_CEMBA_mm_P56_P63_RS2_180117_P3_180117_P4_E8_AD004	0.00584485	0.771694	0.0248902	1579675	180117_P3	-0.0287478	Bm4B_rep1	MOp	SSp	male	c1	c1_c0	c1_c0_c1	c1_c0_c1_c3	IT-Sup	TRUE	CTX-0	L2/3 IT CTX Glut
180118_CEMBA_mm_P56_P63_RS2_180117_P3_180117_P4_E8_AD006	0.00660909	0.766468	0.0302863	1762882	180117_P3	0.12956	Bm4B_rep2	MOp	SSp	male	c3	c3_c3	c3_c3_c0	c3_c3_c0_c2	IT-Deep	TRUE	CTX-9	L5 IT CTX Glut
180118_CEMBA_mm_P56_P63_RS2_180117_P3_180117_P4_E8_AD007	0.00682032	0.77902	0.0332372	1691617	180117_P4	-0.00835925	Tm6B	SSp	SC	male	c14	c14_c0	c14_c0_c0	c14_c0_c0_c0	ET	TRUE	CTX-13	L5 ET CTX Glut
180118_CEMBA_mm_P56_P63_RS2_180117_P3_180117_P4_E8_AD008	0.0071432	0.78522	0.0337339	1602581	180117_P4	-0.0863649	Tm7B	SSp	SC	male	c14	c14_c0	c14_c0_c0	c14_c0_c0_c1	ET	TRUE	CTX-13	L5 ET CTX Glut
180118_CEMBA_mm_P56_P63_RS2_180117_P3_180117_P4_E8_AD010	0.00618721	0.78158	0.0285843	1707475	180117_P4	0.00510224	Tf6B	SSp	SC	female	c14	c14_c4	c14_c4_c1	c14_c4_c1_c1	ET	TRUE	CTX-13	L5 ET CTX Glut
180118_CEMBA_mm_P56_P63_RS2_180117_P3_180117_P4_E8_AD012	0.00676687	0.758869	0.0315383	1521842	180117_P4	-0.160944	Tf7B	SSp	SC	female	c14	c14_c0	c14_c0_c0	c14_c0_c0_c0	ET	TRUE	CTX-13	L5 ET CTX Glut
180118_CEMBA_mm_P56_P63_RS2_180117_P3_180117_P4_E9_AD001	0.00559108	0.744935	0.0255224	1086980	180117_P3	-0.56805	Bm3C_rep1	MOp	SSp	male	c1	c1_c0	c1_c0_c1	c1_c0_c1_c0	IT-Sup	TRUE	CTX-0	L2/3 IT CTX Glut
180118_CEMBA_mm_P56_P63_RS2_180117_P3_180117_P4_E9_AD004	0.00631722	0.785978	0.0310356	1396497	180117_P3	-0.206563	Bm4B_rep1	MOp	SSp	male	c3	c3_c3	c3_c3_c0	c3_c3_c0_c1	IT-Deep	TRUE	CTX-9	L5 IT CTX Glut
180118_CEMBA_mm_P56_P63_RS2_180117_P3_180117_P4_E9_AD006	0.00576986	0.766108	0.0252188	1383504	180117_P3	-0.220049	Bm4B_rep2	MOp	SSp	male	c1	c1_c0	c1_c0_c1	c1_c0_c1_c0	IT-Sup	TRUE	CTX-0	L2/3 IT CTX Glut
180118_CEMBA_mm_P56_P63_RS2_180117_P3_180117_P4_E9_AD008	0.00683192	0.771171	0.0330097	1291981	180117_P4	-0.397177	Tm7B	SSp	SC	male	c14	c14_c0	c14_c0_c0	c14_c0_c0_c0	ET	TRUE	CTX-13	L5 ET CTX Glut
180118_CEMBA_mm_P56_P63_RS2_180117_P3_180117_P4_E9_AD010	0.00602684	0.765805	0.0278688	2647435	180117_P4	0.637833	Tf6B	SSp	SC	female	c14	c14_c3	c14_c3_c0	c14_c3_c0_c0	ET	TRUE	CTX-13	L5 ET CTX Glut
180118_CEMBA_mm_P56_P63_RS2_180117_P3_180117_P4_E9_AD012	0.00555733	0.757805	0.0263359	1313363	180117_P4	-0.373496	Tf7B	SSp	SC	female	c14	c14_c0	c14_c0_c0	c14_c0_c0_c1	ET	TRUE	CTX-13	L5 ET CTX Glut
180118_CEMBA_mm_P56_P63_RS2_180117_P3_180117_P4_F10_AD004	0.00543151	0.766883	0.0234717	1270470	180117_P3	-0.343013	Bm4B_rep1	MOp	SSp	male	c1	c1_c0	c1_c0_c1	c1_c0_c1_c3	IT-Sup	TRUE	CTX-0	L2/3 IT CTX Glut
180118_CEMBA_mm_P56_P63_RS2_180117_P3_180117_P4_F10_AD006	0.00619711	0.783688	0.0290551	2653289	180117_P3	0.719406	Bm4B_rep2	MOp	SSp	male	c3	c3_c3	c3_c3_c1	c3_c3_c1_c0	IT-Deep	TRUE	CTX-30	L6 CT CTX Glut
180118_CEMBA_mm_P56_P63_RS2_180117_P3_180117_P4_F10_AD007	0.00696598	0.780512	0.0328416	1222995	180117_P4	-0.476344	Tm6B	SSp	SC	male	c14	c14_c0	c14_c0_c0	c14_c0_c0_c1	ET	TRUE	CTX-13	L5 ET CTX Glut
180118_CEMBA_mm_P56_P63_RS2_180117_P3_180117_P4_F10_AD008	0.00543056	0.758278	0.0224353	1190494	180117_P4	-0.515202	Tm7B	SSp	SC	male	c1	c1_c0	c1_c0_c0	c1_c0_c0_c0	IT-Sup	TRUE	CTX-0	L2/3 IT CTX Glut
180118_CEMBA_mm_P56_P63_RS2_180117_P3_180117_P4_F10_AD010	0.00675604	0.77999	0.0315558	1040612	180117_P4	-0.70933	Tf6B	SSp	SC	female	c14	c14_c0	c14_c0_c0	c14_c0_c0_c0	ET	TRUE	CTX-13	L5 ET CTX Glut
180118_CEMBA_mm_P56_P63_RS2_180117_P3_180117_P4_F10_AD012	0.00731213	0.78492	0.0337703	1230401	180117_P4	-0.467634	Tf7B	SSp	SC	female	c14	c14_c0	c14_c0_c0	c14_c0_c0_c0	ET	TRUE	CTX-13	L5 ET CTX Glut
180118_CEMBA_mm_P56_P63_RS2_180117_P3_180117_P4_F11_AD001	0.006113	0.763164	0.027014	1369325	180117_P3	-0.234911	Bm3C_rep1	MOp	SSp	male	c1	c1_c5	c1_c5_c2	c1_c5_c2_c0	IT-Sup	TRUE	CTX-6	L4/5 IT CTX Glut
180118_CEMBA_mm_P56_P63_RS2_180117_P3_180117_P4_F11_AD004	0.00522147	0.754829	0.0229786	1026316	180117_P3	-0.650901	Bm4B_rep1	MOp	SSp	male	c1	c1_c0	c1_c0_c1	c1_c0_c1_c0	IT-Sup	TRUE	CTX-0	L2/3 IT CTX Glut
180118_CEMBA_mm_P56_P63_RS2_180117_P3_180117_P4_F11_AD006	0.00526976	0.784202	0.0209763	1811887	180117_P3	0.169117	Bm4B_rep2	MOp	SSp	male	c3	c3_c7	c3_c7_c2	c3_c7_c2_c1	IT-Deep	TRUE	CTX-39	L6 IT CTX Glut
180118_CEMBA_mm_P56_P63_RS2_180117_P3_180117_P4_F11_AD007	0.00668096	0.768647	0.0317095	1904912	180117_P4	0.162962	Tm6B	SSp	SC	male	c14	c14_c0	c14_c0_c0	c14_c0_c0_c0	ET	TRUE	CTX-13	L5 ET CTX Glut
180118_CEMBA_mm_P56_P63_RS2_180117_P3_180117_P4_F11_AD008	0.00724081	0.788376	0.0348842	1636480	180117_P4	-0.0561662	Tm7B	SSp	SC	male	c14	c14_c3	c14_c3_c0	c14_c3_c0_c0	ET	TRUE	CTX-13	L5 ET CTX Glut
180118_CEMBA_mm_P56_P63_RS2_180117_P3_180117_P4_F11_AD010	0.00629952	0.770727	0.0275037	3775681	180117_P4	1.14997	Tf6B	SSp	SC	female	c14	c14_c0	c14_c0_c0	c14_c0_c0_c0	ET	TRUE	CTX-13	L5 ET CTX Glut
180118_CEMBA_mm_P56_P63_RS2_180117_P3_180117_P4_F11_AD012	0.00579434	0.765275	0.0256305	1389018	180117_P4	-0.292697	Tf7B	SSp	SC	female	c14	c14_c0	c14_c0_c0	c14_c0_c0_c1	ET	TRUE	CTX-13	L5 ET CTX Glut
180118_CEMBA_mm_P56_P63_RS2_180117_P3_180117_P4_F12_AD001	0.00546093	0.784712	0.0245778	1264039	180117_P3	-0.350335	Bm3C_rep1	MOp	SSp	male	c1	c1_c2	c1_c2_c6	c1_c2_c6_c0	IT-Sup	TRUE	CTX-11	L4/5 IT CTX Glut
180118_CEMBA_mm_P56_P63_RS2_180117_P3_180117_P4_F12_AD004	0.00530628	0.777357	0.0214053	2829391	180117_P3	0.812116	Bm4B_rep1	MOp	SSp	male	c3	c3_c0	c3_c0_c1	c3_c0_c1_c1	IT-Deep	TRUE	CTX-10	L6 IT CTX Glut
180118_CEMBA_mm_P56_P63_RS2_180117_P3_180117_P4_F12_AD006	0.00578473	0.784333	0.0260621	2530781	180117_P3	0.651207	Bm4B_rep2	MOp	SSp	male	c3	c3_c0	c3_c0_c1	c3_c0_c1_c0	IT-Deep	TRUE	CTX-10	L6 IT CTX Glut
180118_CEMBA_mm_P56_P63_RS2_180117_P3_180117_P4_F12_AD007	0.0068229	0.780812	0.0322772	2381433	180117_P4	0.485068	Tm6B	SSp	SC	male	c14	c14_c5	c14_c5_c0	c14_c5_c0_c1	ET	TRUE	CTX-13	L5 ET CTX Glut
180118_CEMBA_mm_P56_P63_RS2_180117_P3_180117_P4_F12_AD010	0.00636458	0.785093	0.0295271	2397157	180117_P4	0.494562	Tf6B	SSp	SC	female	c14	c14_c4	c14_c4_c1	c14_c4_c1_c0	ET	TRUE	CTX-13	L5 ET CTX Glut
180118_CEMBA_mm_P56_P63_RS2_180117_P3_180117_P4_F12_AD012	0.00682428	0.77783	0.0329418	2143985	180117_P4	0.333533	Tf7B	SSp	SC	female	c14	c14_c0	c14_c0_c0	c14_c0_c0_c0	ET	TRUE	CTX-13	L5 ET CTX Glut
180118_CEMBA_mm_P56_P63_RS2_180117_P3_180117_P4_F1_AD001	0.00727712	0.793952	0.034112	1444577	180117_P3	-0.157728	Bm3C_rep1	MOp	SSp	male	c3	c3_c7	c3_c7_c0	c3_c7_c0_c1	IT-Deep	TRUE	CTX-39	L6 IT CTX Glut
180118_CEMBA_mm_P56_P63_RS2_180117_P3_180117_P4_F1_AD002	0.00524292	0.750652	0.0203747	1469771	180117_P3	-0.132784	Bm3C_rep2	MOp	SSp	male	c1	c1_c0	c1_c0_c1	c1_c0_c1_c1	IT-Sup	TRUE	CTX-44	L2/3 IT CTX Glut
180118_CEMBA_mm_P56_P63_RS2_180117_P3_180117_P4_F1_AD004	0.00665883	0.786889	0.0304984	1570461	180117_P3	-0.0371874	Bm4B_rep1	MOp	SSp	male	c3	c3_c7	c3_c7_c0	c3_c7_c0_c0	IT-Deep	TRUE	CTX-39	L6 IT CTX Glut
180118_CEMBA_mm_P56_P63_RS2_180117_P3_180117_P4_F1_AD006	0.00603772	0.779519	0.0255691	1597518	180117_P3	-0.0125434	Bm4B_rep2	MOp	SSp	male	c3	c3_c0	c3_c0_c0	c3_c0_c0_c2	IT-Deep	TRUE	CTX-28	L5 IT CTX Glut
180118_CEMBA_mm_P56_P63_RS2_180117_P3_180117_P4_F1_AD007	0.0065033	0.761664	0.03108	1499069	180117_P4	-0.182695	Tm6B	SSp	SC	male	c14	c14_c0	c14_c0_c0	c14_c0_c0_c1	ET	TRUE	CTX-13	L5 ET CTX Glut
180118_CEMBA_mm_P56_P63_RS2_180117_P3_180117_P4_F1_AD010	0.00653584	0.794129	0.0299276	1370352	180117_P4	-0.312216	Tf6B	SSp	SC	female	c14	c14_c3	c14_c3_c2	c14_c3_c2_c0	ET	TRUE	CTX-13	L5 ET CTX Glut
180118_CEMBA_mm_P56_P63_RS2_180117_P3_180117_P4_F1_AD012	0.00758004	0.790939	0.0356497	1550176	180117_P4	-0.13433	Tf7B	SSp	SC	female	c14	c14_c3	c14_c3_c0	c14_c3_c0_c0	ET	TRUE	CTX-13	L5 ET CTX Glut
180118_CEMBA_mm_P56_P63_RS2_180117_P3_180117_P4_F2_AD002	0.0061669	0.757269	0.0261972	777261	180117_P3	-1.0519	Bm3C_rep2	MOp	SSp	male	c3	c3_c7	c3_c7_c0	c3_c7_c0_c0	IT-Deep	TRUE	CTX-39	L6 IT CTX Glut
180118_CEMBA_mm_P56_P63_RS2_180117_P3_180117_P4_F2_AD006	0.00582578	0.786663	0.0235489	857781	180117_P3	-0.909694	Bm4B_rep2	MOp	SSp	male	c3	c3_c0	c3_c0_c1	c3_c0_c1_c1	IT-Deep	TRUE	CTX-10	L6 IT CTX Glut
180118_CEMBA_mm_P56_P63_RS2_180117_P3_180117_P4_F2_AD007	0.0066376	0.768484	0.0325689	838054	180117_P4	-1.02165	Tm6B	SSp	SC	male	c14	c14_c0	c14_c0_c0	c14_c0_c0_c0	ET	TRUE	CTX-13	L5 ET CTX Glut
180118_CEMBA_mm_P56_P63_RS2_180117_P3_180117_P4_F2_AD008	0.00517783	0.769045	0.0204788	754027	180117_P4	-1.17407	Tm7B	SSp	SC	male	c1	c1_c0	c1_c0_c4	c1_c0_c4_c0	IT-Sup	TRUE	CTX-0	L2/3 IT CTX Glut
180118_CEMBA_mm_P56_P63_RS2_180117_P3_180117_P4_F2_AD010	0.00624416	0.780229	0.0273205	803235	180117_P4	-1.08287	Tf6B	SSp	SC	female	c3	c3_c4	c3_c4_c0	c3_c4_c0_c1	IT-Deep	TRUE	CTX-9	L5 IT CTX Glut
180118_CEMBA_mm_P56_P63_RS2_180117_P3_180117_P4_F2_AD012	0.00652915	0.784836	0.0292702	807211	180117_P4	-1.07574	Tf7B	SSp	SC	female	c14	c14_c4	c14_c4_c1	c14_c4_c1_c0	ET	TRUE	CTX-13	L5 ET CTX Glut
180118_CEMBA_mm_P56_P63_RS2_180117_P3_180117_P4_F3_AD001	0.00580106	0.776383	0.025713	2223075	180117_P3	0.464181	Bm3C_rep1	MOp	SSp	male	c3	c3_c3	c3_c3_c0	c3_c3_c0_c0	IT-Deep	TRUE	CTX-30	L6 CT CTX Glut
180118_CEMBA_mm_P56_P63_RS2_180117_P3_180117_P4_F3_AD002	0.00540472	0.756855	0.0221168	1116859	180117_P3	-0.528928	Bm3C_rep2	MOp	SSp	male	c1	c1_c0	c1_c0_c1	c1_c0_c1_c0	IT-Sup	TRUE	CTX-44	L2/3 IT CTX Glut
180118_CEMBA_mm_P56_P63_RS2_180117_P3_180117_P4_F3_AD004	0.00514357	0.77118	0.0199451	1210673	180117_P3	-0.412566	Bm4B_rep1	MOp	SSp	male	c1	c1_c1	c1_c1_c3	c1_c1_c3_c1	IT-Sup	TRUE	CTX-2	L4/5 IT CTX Glut
180118_CEMBA_mm_P56_P63_RS2_180117_P3_180117_P4_F3_AD006	0.005773	0.766786	0.0254397	1273830	180117_P3	-0.339203	Bm4B_rep2	MOp	SSp	male	c1	c1_c0	c1_c0_c1	c1_c0_c1_c0	IT-Sup	TRUE	CTX-0	L2/3 IT CTX Glut
180118_CEMBA_mm_P56_P63_RS2_180117_P3_180117_P4_F3_AD007	0.00615387	0.759886	0.0283579	1043483	180117_P4	-0.705355	Tm6B	SSp	SC	male	c14	c14_c5	c14_c5_c1	c14_c5_c1_c0	ET	TRUE	CTX-13	L5 ET CTX Glut
180118_CEMBA_mm_P56_P63_RS2_180117_P3_180117_P4_F3_AD008	0.00750723	0.789354	0.0369586	1081902	180117_P4	-0.653192	Tm7B	SSp	SC	male	c14	c14_c3	c14_c3_c0	c14_c3_c0_c0	ET	TRUE	CTX-13	L5 ET CTX Glut
180118_CEMBA_mm_P56_P63_RS2_180117_P3_180117_P4_F3_AD010	0.00638236	0.764479	0.029672	1180178	180117_P4	-0.527758	Tf6B	SSp	SC	female	c14	c14_c0	c14_c0_c0	c14_c0_c0_c0	ET	TRUE	CTX-13	L5 ET CTX Glut
180118_CEMBA_mm_P56_P63_RS2_180117_P3_180117_P4_F3_AD012	0.00698356	0.787698	0.0350997	1150605	180117_P4	-0.56437	Tf7B	SSp	SC	female	c14	c14_c0	c14_c0_c0	c14_c0_c0_c0	ET	TRUE	CTX-13	L5 ET CTX Glut
180118_CEMBA_mm_P56_P63_RS2_180117_P3_180117_P4_F4_AD001	0.00538986	0.772247	0.0235646	1507368	180117_P3	-0.0963439	Bm3C_rep1	MOp	SSp	male	c1	c1_c0	c1_c0_c1	c1_c0_c1_c3	IT-Sup	TRUE	CTX-0	L2/3 IT CTX Glut
180118_CEMBA_mm_P56_P63_RS2_180117_P3_180117_P4_F4_AD004	0.00515791	0.776936	0.0206454	1930260	180117_P3	0.26042	Bm4B_rep1	MOp	SSp	male	c1	c1_c1	c1_c1_c3	c1_c1_c3_c1	IT-Sup	TRUE	CTX-2	L4/5 IT CTX Glut
180118_CEMBA_mm_P56_P63_RS2_180117_P3_180117_P4_F4_AD006	0.00521625	0.771342	0.0212463	1920925	180117_P3	0.253426	Bm4B_rep2	MOp	SSp	male	c1	c1_c1	c1_c1_c3	c1_c1_c3_c0	IT-Sup	TRUE	CTX-6	L4/5 IT CTX Glut
180118_CEMBA_mm_P56_P63_RS2_180117_P3_180117_P4_F4_AD007	0.0051211	0.760995	0.0200496	3649415	180117_P4	1.1009	Tm6B	SSp	SC	male	c14	c14_c5	c14_c5_c0	c14_c5_c0_c1	ET	TRUE	CTX-13	L5 ET CTX Glut
180118_CEMBA_mm_P56_P63_RS2_180117_P3_180117_P4_F4_AD010	0.00498537	0.760747	0.0202423	1774505	180117_P4	0.0606544	Tf6B	SSp	SC	female	c1	c1_c0	c1_c0_c0	c1_c0_c0_c0	IT-Sup	TRUE	CTX-0	L2/3 IT CTX Glut
180118_CEMBA_mm_P56_P63_RS2_180117_P3_180117_P4_F5_AD001	0.00587551	0.781605	0.0266895	1351710	180117_P3	-0.25359	Bm3C_rep1	MOp	SSp	male	c3	c3_c7	c3_c7_c0	c3_c7_c0_c1	IT-Deep	TRUE	CTX-39	L6 IT CTX Glut
180118_CEMBA_mm_P56_P63_RS2_180117_P3_180117_P4_F5_AD002	0.00528961	0.758401	0.0223618	1545872	180117_P3	-0.0599547	Bm3C_rep2	MOp	SSp	male	c1	c1_c0	c1_c0_c1	c1_c0_c1_c0	IT-Sup	TRUE	CTX-44	L2/3 IT CTX Glut
180118_CEMBA_mm_P56_P63_RS2_180117_P3_180117_P4_F5_AD004	0.00475829	0.770385	0.0189786	1676652	180117_P3	0.0572077	Bm4B_rep1	MOp	SSp	male	c1	c1_c1	c1_c1_c3	c1_c1_c3_c2	IT-Sup	TRUE	CTX-2	L4/5 IT CTX Glut
180118_CEMBA_mm_P56_P63_RS2_180117_P3_180117_P4_F5_AD006	0.00536407	0.774243	0.0215509	1647823	180117_P3	0.0321857	Bm4B_rep2	MOp	SSp	male	c1	c1_c1	c1_c1_c3	c1_c1_c3_c0	IT-Sup	TRUE	CTX-2	L4/5 IT CTX Glut
180118_CEMBA_mm_P56_P63_RS2_180117_P3_180117_P4_F5_AD007	0.00644496	0.78023	0.0309399	1624316	180117_P4	-0.0669299	Tm6B	SSp	SC	male	c14	c14_c5	c14_c5_c1	c14_c5_c1_c0	ET	TRUE	CTX-13	L5 ET CTX Glut
180118_CEMBA_mm_P56_P63_RS2_180117_P3_180117_P4_F5_AD008	0.00644202	0.795502	0.03036	1470020	180117_P4	-0.210926	Tm7B	SSp	SC	male	c14	c14_c3	c14_c3_c4	c14_c3_c4_c4	ET	TRUE	CTX-13	L5 ET CTX Glut
180118_CEMBA_mm_P56_P63_RS2_180117_P3_180117_P4_F5_AD010	0.00701598	0.786982	0.0319092	1723332	180117_P4	0.0184385	Tf6B	SSp	SC	female	c14	c14_c5	c14_c5_c0	c14_c5_c0_c1	ET	TRUE	CTX-13	L5 ET CTX Glut
180118_CEMBA_mm_P56_P63_RS2_180117_P3_180117_P4_F5_AD012	0.00498159	0.767597	0.0199673	2095485	180117_P4	0.300522	Tf7B	SSp	SC	female	c1	c1_c0	c1_c0_c0	c1_c0_c0_c0	IT-Sup	TRUE	CTX-28	L5 IT CTX Glut
180118_CEMBA_mm_P56_P63_RS2_180117_P3_180117_P4_F6_AD001	0.00555421	0.75441	0.0229114	1607615	180117_P3	-0.0034536	Bm3C_rep1	MOp	SSp	male	c1	c1_c0	c1_c0_c1	c1_c0_c1_c4	IT-Sup	TRUE	CTX-0	L2/3 IT CTX Glut
180118_CEMBA_mm_P56_P63_RS2_180117_P3_180117_P4_F6_AD002	0.00580012	0.776332	0.0248872	1754796	180117_P3	0.122928	Bm3C_rep2	MOp	SSp	male	c3	c3_c0	c3_c0_c1	c3_c0_c1_c0	IT-Deep	TRUE	CTX-10	L6 IT CTX Glut
180118_CEMBA_mm_P56_P63_RS2_180117_P3_180117_P4_F6_AD004	0.00523288	0.764853	0.0210517	3894214	180117_P3	1.27296	Bm4B_rep1	MOp	SSp	male	c1	c1_c0	c1_c0_c0	c1_c0_c0_c0	IT-Sup	TRUE	CTX-2	L4/5 IT CTX Glut
180118_CEMBA_mm_P56_P63_RS2_180117_P3_180117_P4_F6_AD006	0.00591047	0.760854	0.0258062	1978666	180117_P3	0.296153	Bm4B_rep2	MOp	SSp	male	c1	c1_c0	c1_c0_c1	c1_c0_c1_c0	IT-Sup	TRUE	CTX-0	L2/3 IT CTX Glut
180118_CEMBA_mm_P56_P63_RS2_180117_P3_180117_P4_F6_AD007	0.00614513	0.782198	0.0294809	1926950	180117_P4	0.179557	Tm6B	SSp	SC	male	c14	c14_c5	c14_c5_c1	c14_c5_c1_c0	ET	TRUE	CTX-13	L5 ET CTX Glut
180118_CEMBA_mm_P56_P63_RS2_180117_P3_180117_P4_F6_AD008	0.00673564	0.779185	0.0322493	1760081	180117_P4	0.0488796	Tm7B	SSp	SC	male	c14	c14_c0	c14_c0_c0	c14_c0_c0_c1	ET	TRUE	CTX-13	L5 ET CTX Glut
180118_CEMBA_mm_P56_P63_RS2_180117_P3_180117_P4_F7_AD004	0.00596978	0.769947	0.0268128	1361130	180117_P3	-0.243571	Bm4B_rep1	MOp	SSp	male	c1	c1_c5	c1_c5_c2	c1_c5_c2_c0	IT-Sup	TRUE	CTX-8	L4/5 IT CTX Glut
180118_CEMBA_mm_P56_P63_RS2_180117_P3_180117_P4_F7_AD006	0.00536969	0.755707	0.0230598	1466763	180117_P3	-0.13574	Bm4B_rep2	MOp	SSp	male	c1	c1_c0	c1_c0_c1	c1_c0_c1_c0	IT-Sup	TRUE	CTX-0	L2/3 IT CTX Glut
180118_CEMBA_mm_P56_P63_RS2_180117_P3_180117_P4_F7_AD007	0.00643726	0.756927	0.0296544	1546499	180117_P4	-0.137756	Tm6B	SSp	SC	male	c14	c14_c0	c14_c0_c0	c14_c0_c0_c0	ET	TRUE	CTX-13	L5 ET CTX Glut
180118_CEMBA_mm_P56_P63_RS2_180117_P3_180117_P4_F7_AD008	0.00664517	0.784382	0.0323831	1348343	180117_P4	-0.335575	Tm7B	SSp	SC	male	c14	c14_c6	c14_c6_c0	c14_c6_c0_c1	ET	TRUE	CTX-13	L5 ET CTX Glut
180118_CEMBA_mm_P56_P63_RS2_180117_P3_180117_P4_F7_AD010	0.00670987	0.766461	0.0304518	1529412	180117_P4	-0.153785	Tf6B	SSp	SC	female	c14	c14_c0	c14_c0_c0	c14_c0_c0_c0	ET	TRUE	CTX-13	L5 ET CTX Glut
180118_CEMBA_mm_P56_P63_RS2_180117_P3_180117_P4_F7_AD012	0.00508644	0.791411	0.0197129	1349254	180117_P4	-0.3346	Tf7B	SSp	SC	female	c3	c3_c0	c3_c0_c0	c3_c0_c0_c1	IT-Deep	TRUE	CTX-43	L6 IT CTX Glut
180118_CEMBA_mm_P56_P63_RS2_180117_P3_180117_P4_F8_AD001	0.00510622	0.793669	0.0222914	892833	180117_P3	-0.851913	Bm3C_rep1	MOp	SSp	male	c1	c1_c0	c1_c0_c1	c1_c0_c1_c3	IT-Sup	TRUE	CTX-0	L2/3 IT CTX Glut
180118_CEMBA_mm_P56_P63_RS2_180117_P3_180117_P4_F8_AD004	0.00538951	0.755006	0.0246228	2343104	180117_P3	0.540045	Bm4B_rep1	MOp	SSp	male	c1	c1_c0	c1_c0_c0	c1_c0_c0_c0	IT-Sup	TRUE	CTX-0	L2/3 IT CTX Glut
180118_CEMBA_mm_P56_P63_RS2_180117_P3_180117_P4_F8_AD006	0.00557243	0.780228	0.0243571	2353012	180117_P3	0.546133	Bm4B_rep2	MOp	SSp	male	c1	c1_c1	c1_c1_c3	c1_c1_c3_c1	IT-Sup	TRUE	CTX-2	L4/5 IT CTX Glut
180118_CEMBA_mm_P56_P63_RS2_180117_P3_180117_P4_F8_AD007	0.00711228	0.761898	0.0344368	2227752	180117_P4	0.388826	Tm6B	SSp	SC	male	c14	c14_c0	c14_c0_c0	c14_c0_c0_c0	ET	TRUE	CTX-13	L5 ET CTX Glut
180118_CEMBA_mm_P56_P63_RS2_180117_P3_180117_P4_F8_AD010	0.00620522	0.783621	0.0279383	2261259	180117_P4	0.410364	Tf6B	SSp	SC	female	c3	c3_c4	c3_c4_c3	c3_c4_c3_c0	IT-Deep	TRUE	CTX-9	L5 IT CTX Glut
180118_CEMBA_mm_P56_P63_RS2_180117_P3_180117_P4_F8_AD012	0.00700039	0.784873	0.0327737	2159980	180117_P4	0.344256	Tf7B	SSp	SC	female	c14	c14_c0	c14_c0_c0	c14_c0_c0_c1	ET	TRUE	CTX-13	L5 ET CTX Glut
180118_CEMBA_mm_P56_P63_RS2_180117_P3_180117_P4_F9_AD001	0.00547717	0.775872	0.0229452	1353077	180117_P3	-0.252132	Bm3C_rep1	MOp	SSp	male	c1	c1_c2	c1_c2_c6	c1_c2_c6_c0	IT-Sup	TRUE	CTX-6	L4/5 IT CTX Glut
180118_CEMBA_mm_P56_P63_RS2_180117_P3_180117_P4_F9_AD004	0.0064233	0.781068	0.0289868	1677331	180117_P3	0.0577919	Bm4B_rep1	MOp	SSp	male	c3	c3_c7	c3_c7_c0	c3_c7_c0_c0	IT-Deep	TRUE	CTX-39	L6 IT CTX Glut
180118_CEMBA_mm_P56_P63_RS2_180117_P3_180117_P4_F9_AD006	0.00569525	0.767803	0.0248249	1828403	180117_P3	0.182209	Bm4B_rep2	MOp	SSp	male	c1	c1_c5	c1_c5_c2	c1_c5_c2_c1	IT-Sup	TRUE	CTX-6	L4/5 IT CTX Glut
180118_CEMBA_mm_P56_P63_RS2_180117_P3_180117_P4_F9_AD007	0.00671849	0.786449	0.0314242	1620759	180117_P4	-0.0700926	Tm6B	SSp	SC	male	c14	c14_c0	c14_c0_c0	c14_c0_c0_c0	ET	TRUE	CTX-13	L5 ET CTX Glut
180118_CEMBA_mm_P56_P63_RS2_180117_P3_180117_P4_F9_AD008	0.00706268	0.779855	0.0336938	1651935	180117_P4	-0.0426053	Tm7B	SSp	SC	male	c14	c14_c5	c14_c5_c1	c14_c5_c1_c0	ET	TRUE	CTX-13	L5 ET CTX Glut
180118_CEMBA_mm_P56_P63_RS2_180117_P3_180117_P4_F9_AD010	0.00668241	0.789169	0.0303872	1752300	180117_P4	0.0424876	Tf6B	SSp	SC	female	c14	c14_c4	c14_c4_c2	c14_c4_c2_c1	ET	TRUE	CTX-13	L5 ET CTX Glut
180118_CEMBA_mm_P56_P63_RS2_180117_P3_180117_P4_F9_AD012	0.00668991	0.773537	0.0321598	1615816	180117_P4	-0.0744993	Tf7B	SSp	SC	female	c14	c14_c0	c14_c0_c0	c14_c0_c0_c1	ET	TRUE	CTX-13	L5 ET CTX Glut
180118_CEMBA_mm_P56_P63_RS2_180117_P3_180117_P4_G10_AD001	0.00633409	0.785447	0.0277535	1452569	180117_P3	-0.149769	Bm3C_rep1	MOp	SSp	male	c3	c3_c0	c3_c0_c1	c3_c0_c1_c1	IT-Deep	TRUE	CTX-43	L6 IT CTX Glut
180118_CEMBA_mm_P56_P63_RS2_180117_P3_180117_P4_G10_AD007	0.00679279	0.773109	0.032346	1691298	180117_P4	-0.00863133	Tm6B	SSp	SC	male	c14	c14_c0	c14_c0_c0	c14_c0_c0_c0	ET	TRUE	CTX-13	L5 ET CTX Glut
180118_CEMBA_mm_P56_P63_RS2_180117_P3_180117_P4_G10_AD008	0.00696644	0.780782	0.03379	1849590	180117_P4	0.120443	Tm7B	SSp	SC	male	c14	c14_c0	c14_c0_c0	c14_c0_c0_c0	ET	TRUE	CTX-13	L5 ET CTX Glut
180118_CEMBA_mm_P56_P63_RS2_180117_P3_180117_P4_G10_AD010	0.00590878	0.793634	0.0249964	1625530	180117_P4	-0.065852	Tf6B	SSp	SC	female	c14	c14_c4	c14_c4_c1	c14_c4_c1_c1	ET	TRUE	CTX-13	L5 ET CTX Glut
180118_CEMBA_mm_P56_P63_RS2_180117_P3_180117_P4_G11_AD001	0.00689246	0.785813	0.0325596	1693685	180117_P3	0.07179	Bm3C_rep1	MOp	SSp	male	c14	c14_c5	c14_c5_c0	c14_c5_c0_c1	ET	TRUE	CTX-13	L5 ET CTX Glut
180118_CEMBA_mm_P56_P63_RS2_180117_P3_180117_P4_G11_AD004	0.00547365	0.760621	0.0234403	1796750	180117_P3	0.157014	Bm4B_rep1	MOp	SSp	male	c1	c1_c0	c1_c0_c1	c1_c0_c1_c3	IT-Sup	TRUE	CTX-0	L2/3 IT CTX Glut
180118_CEMBA_mm_P56_P63_RS2_180117_P3_180117_P4_G11_AD007	0.00744714	0.77858	0.0353888	1756657	180117_P4	0.0460703	Tm6B	SSp	SC	male	c14	c14_c0	c14_c0_c0	c14_c0_c0_c0	ET	TRUE	CTX-13	L5 ET CTX Glut
180118_CEMBA_mm_P56_P63_RS2_180117_P3_180117_P4_G11_AD008	0.00697941	0.777458	0.0346179	1744398	180117_P4	0.035967	Tm7B	SSp	SC	male	c14	c14_c0	c14_c0_c0	c14_c0_c0_c0	ET	TRUE	CTX-13	L5 ET CTX Glut
180118_CEMBA_mm_P56_P63_RS2_180117_P3_180117_P4_G11_AD010	0.00704568	0.794589	0.0326732	1910649	180117_P4	0.167301	Tf6B	SSp	SC	female	c3	c3_c3	c3_c3_c0	c3_c3_c0_c1	IT-Deep	TRUE	CTX-9	L5 IT CTX Glut
180118_CEMBA_mm_P56_P63_RS2_180117_P3_180117_P4_G11_AD012	0.0063568	0.776789	0.029898	1778794	180117_P4	0.0641372	Tf7B	SSp	SC	female	c14	c14_c0	c14_c0_c0	c14_c0_c0_c1	ET	TRUE	CTX-13	L5 ET CTX Glut
180118_CEMBA_mm_P56_P63_RS2_180117_P3_180117_P4_G12_AD004	0.00527625	0.77045	0.0218312	2281785	180117_P3	0.501787	Bm4B_rep1	MOp	SSp	male	c1	c1_c8	c1_c8_c0	c1_c8_c0_c1	IT-Sup	TRUE	CTX-6	L4/5 IT CTX Glut
180118_CEMBA_mm_P56_P63_RS2_180117_P3_180117_P4_G12_AD007	0.00680708	0.773164	0.0326339	2109670	180117_P4	0.310255	Tm6B	SSp	SC	male	c14	c14_c0	c14_c0_c0	c14_c0_c0_c0	ET	TRUE	CTX-13	L5 ET CTX Glut
180118_CEMBA_mm_P56_P63_RS2_180117_P3_180117_P4_G12_AD008	0.00712367	0.787889	0.0346434	1437250	180117_P4	-0.243451	Tm7B	SSp	SC	male	c14	c14_c0	c14_c0_c0	c14_c0_c0_c1	ET	TRUE	CTX-13	L5 ET CTX Glut
180118_CEMBA_mm_P56_P63_RS2_180117_P3_180117_P4_G12_AD010	0.00636976	0.781906	0.0288987	2224153	180117_P4	0.386494	Tf6B	SSp	SC	female	c14	c14_c4	c14_c4_c1	c14_c4_c1_c0	ET	TRUE	CTX-13	L5 ET CTX Glut
180118_CEMBA_mm_P56_P63_RS2_180117_P3_180117_P4_G1_AD001	0.00491723	0.750481	0.0186695	1116120	180117_P3	-0.529883	Bm3C_rep1	MOp	SSp	male	c1	c1_c0	c1_c0_c1	c1_c0_c1_c0	IT-Sup	TRUE	CTX-44	L2/3 IT CTX Glut
180118_CEMBA_mm_P56_P63_RS2_180117_P3_180117_P4_G1_AD002	0.00554915	0.76265	0.0229848	1612806	180117_P3	0.00119737	Bm3C_rep2	MOp	SSp	male	c1	c1_c8	c1_c8_c0	c1_c8_c0_c1	IT-Sup	TRUE	CTX-6	L4/5 IT CTX Glut
180118_CEMBA_mm_P56_P63_RS2_180117_P3_180117_P4_G1_AD004	0.00622973	0.782173	0.027793	1692065	180117_P3	0.0704094	Bm4B_rep1	MOp	SSp	male	c3	c3_c7	c3_c7_c2	c3_c7_c2_c1	IT-Deep	TRUE	CTX-39	L6 IT CTX Glut
180118_CEMBA_mm_P56_P63_RS2_180117_P3_180117_P4_G1_AD006	0.00591128	0.789103	0.0277349	1666618	180117_P3	0.0485479	Bm4B_rep2	MOp	SSp	male	c3	c3_c3	c3_c3_c0	c3_c3_c0_c2	IT-Deep	TRUE	CTX-9	L5 IT CTX Glut
180118_CEMBA_mm_P56_P63_RS2_180117_P3_180117_P4_G1_AD007	0.00722516	0.773764	0.0352568	1682261	180117_P4	-0.0163607	Tm6B	SSp	SC	male	c14	c14_c0	c14_c0_c0	c14_c0_c0_c1	ET	TRUE	CTX-13	L5 ET CTX Glut
180118_CEMBA_mm_P56_P63_RS2_180117_P3_180117_P4_G1_AD008	0.00648416	0.773278	0.0312058	1445198	180117_P4	-0.235495	Tm7B	SSp	SC	male	c14	c14_c5	c14_c5_c2	c14_c5_c2_c0	ET	TRUE	CTX-13	L5 ET CTX Glut
180118_CEMBA_mm_P56_P63_RS2_180117_P3_180117_P4_G1_AD010	0.00565072	0.784496	0.024101	2996699	180117_P4	0.816612	Tf6B	SSp	SC	female	c3	c3_c0	c3_c0_c1	c3_c0_c1_c2	IT-Deep	TRUE	CTX-39	L6 IT CTX Glut
180118_CEMBA_mm_P56_P63_RS2_180117_P3_180117_P4_G2_AD001	0.00572272	0.766219	0.0251072	1072543	180117_P3	-0.58734	Bm3C_rep1	MOp	SSp	male	c3	c3_c7	c3_c7_c3	c3_c7_c3_c0	IT-Deep	TRUE	CTX-39	L6 IT CTX Glut
180118_CEMBA_mm_P56_P63_RS2_180117_P3_180117_P4_G2_AD002	0.00522094	0.772052	0.022135	1565602	180117_P3	-0.041658	Bm3C_rep2	MOp	SSp	male	c1	c1_c1	c1_c1_c3	c1_c1_c3_c1	IT-Sup	TRUE	CTX-2	L4/5 IT CTX Glut
180118_CEMBA_mm_P56_P63_RS2_180117_P3_180117_P4_G2_AD004	0.00552573	0.759194	0.0225587	1682784	180117_P3	0.0624745	Bm4B_rep1	MOp	SSp	male	c1	c1_c0	c1_c0_c1	c1_c0_c1_c0	IT-Sup	TRUE	CTX-44	L2/3 IT CTX Glut
180118_CEMBA_mm_P56_P63_RS2_180117_P3_180117_P4_G2_AD006	0.00496523	0.769514	0.019454	1779627	180117_P3	0.143199	Bm4B_rep2	MOp	SSp	male	c1	c1_c1	c1_c1_c3	c1_c1_c3_c1	IT-Sup	TRUE	CTX-2	L4/5 IT CTX Glut
180118_CEMBA_mm_P56_P63_RS2_180117_P3_180117_P4_G2_AD007	0.0067698	0.760279	0.0337388	1671268	180117_P4	-0.0258191	Tm6B	SSp	SC	male	c14	c14_c0	c14_c0_c0	c14_c0_c0_c0	ET	TRUE	CTX-13	L5 ET CTX Glut
180118_CEMBA_mm_P56_P63_RS2_180117_P3_180117_P4_G2_AD008	0.00511892	0.760632	0.0197383	3013868	180117_P4	0.824854	Tm7B	SSp	SC	male	c14	c14_c0	c14_c0_c0	c14_c0_c0_c1	ET	TRUE	CTX-13	L5 ET CTX Glut
180118_CEMBA_mm_P56_P63_RS2_180117_P3_180117_P4_G2_AD010	0.00557193	0.76105	0.0217275	3225917	180117_P4	0.922947	Tf6B	SSp	SC	female	c14	c14_c0	c14_c0_c0	c14_c0_c0_c0	ET	TRUE	CTX-13	L5 ET CTX Glut
180118_CEMBA_mm_P56_P63_RS2_180117_P3_180117_P4_G2_AD012	0.00609848	0.769592	0.0273841	1616887	180117_P4	-0.0735434	Tf7B	SSp	SC	female	c14	c14_c5	c14_c5_c1	c14_c5_c1_c0	ET	TRUE	CTX-13	L5 ET CTX Glut
180118_CEMBA_mm_P56_P63_RS2_180117_P3_180117_P4_G3_AD001	0.00519551	0.763382	0.0225517	976358	180117_P3	-0.722893	Bm3C_rep1	MOp	SSp	male	c1	c1_c0	c1_c0_c1	c1_c0_c1_c1	IT-Sup	TRUE	CTX-44	L2/3 IT CTX Glut
180118_CEMBA_mm_P56_P63_RS2_180117_P3_180117_P4_G3_AD002	0.00616793	0.788562	0.0273389	1315248	180117_P3	-0.293041	Bm3C_rep2	MOp	SSp	male	c26	c26_c3	c26_c3_c1	c26_c3_c1_c0	CLA	TRUE	CTX-21	CLA-EPd-CTX Car3 Glut
180118_CEMBA_mm_P56_P63_RS2_180117_P3_180117_P4_G3_AD004	0.00534132	0.763197	0.0206054	1475574	180117_P3	-0.127099	Bm4B_rep1	MOp	SSp	male	c1	c1_c0	c1_c0_c1	c1_c0_c1_c1	IT-Sup	TRUE	CTX-44	L2/3 IT CTX Glut
180118_CEMBA_mm_P56_P63_RS2_180117_P3_180117_P4_G3_AD006	0.00676165	0.78421	0.0307417	1486572	180117_P3	-0.116386	Bm4B_rep2	MOp	SSp	male	c3	c3_c7	c3_c7_c0	c3_c7_c0_c0	IT-Deep	TRUE	CTX-39	L6 IT CTX Glut
180118_CEMBA_mm_P56_P63_RS2_180117_P3_180117_P4_G3_AD007	0.00587891	0.783556	0.0275301	1476951	180117_P4	-0.20414	Tm6B	SSp	SC	male	c14	c14_c5	c14_c5_c1	c14_c5_c1_c0	ET	TRUE	CTX-13	L5 ET CTX Glut
180118_CEMBA_mm_P56_P63_RS2_180117_P3_180117_P4_G3_AD012	0.00679389	0.792092	0.0308703	1413319	180117_P4	-0.267675	Tf7B	SSp	SC	female	c14	c14_c4	c14_c4_c1	c14_c4_c1_c0	ET	TRUE	CTX-13	L5 ET CTX Glut
180118_CEMBA_mm_P56_P63_RS2_180117_P3_180117_P4_G4_AD001	0.00492017	0.765926	0.0208971	2098883	180117_P3	0.381246	Bm3C_rep1	MOp	SSp	male	c1	c1_c0	c1_c0_c0	c1_c0_c0_c0	IT-Sup	TRUE	CTX-44	L2/3 IT CTX Glut
180118_CEMBA_mm_P56_P63_RS2_180117_P3_180117_P4_G4_AD002	0.00588551	0.76973	0.0281213	1234555	180117_P3	-0.384384	Bm3C_rep2	MOp	SSp	male	c3	c3_c7	c3_c7_c0	c3_c7_c0_c0	IT-Deep	TRUE	CTX-39	L6 IT CTX Glut
180118_CEMBA_mm_P56_P63_RS2_180117_P3_180117_P4_G4_AD004	0.00472292	0.770169	0.0206441	1572131	180117_P3	-0.0356541	Bm4B_rep1	MOp	SSp	male	c1	c1_c1	c1_c1_c3	c1_c1_c3_c2	IT-Sup	TRUE	CTX-2	L4/5 IT CTX Glut
180118_CEMBA_mm_P56_P63_RS2_180117_P3_180117_P4_G4_AD006	0.00633652	0.788944	0.0303235	1538763	180117_P3	-0.0666045	Bm4B_rep2	MOp	SSp	male	c3	c3_c3	c3_c3_c0	c3_c3_c0_c0	IT-Deep	TRUE	CTX-9	L5 IT CTX Glut
180118_CEMBA_mm_P56_P63_RS2_180117_P3_180117_P4_G4_AD007	0.00571408	0.749819	0.0250985	1505312	180117_P4	-0.1767	Tm6B	SSp	SC	male	c1	c1_c0	c1_c0_c0	c1_c0_c0_c0	IT-Sup	TRUE	CTX-0	L2/3 IT CTX Glut
180118_CEMBA_mm_P56_P63_RS2_180117_P3_180117_P4_G4_AD010	0.00536504	0.769101	0.0205794	2928618	180117_P4	0.783458	Tf6B	SSp	SC	female	c14	c14_c0	c14_c0_c0	c14_c0_c0_c0	ET	TRUE	CTX-13	L5 ET CTX Glut
180118_CEMBA_mm_P56_P63_RS2_180117_P3_180117_P4_G4_AD012	0.00566721	0.770808	0.0248327	2719651	180117_P4	0.676659	Tf7B	SSp	SC	female	c2	c2_c0	c2_c0_c0	c2_c0_c0_c1	CT_L6b	TRUE	CTX-13	L5 ET CTX Glut
180118_CEMBA_mm_P56_P63_RS2_180117_P3_180117_P4_G5_AD001	0.00577826	0.777856	0.0251545	1269056	180117_P3	-0.34462	Bm3C_rep1	MOp	SSp	male	c3	c3_c0	c3_c0_c1	c3_c0_c1_c2	IT-Deep	TRUE	CTX-43	L6 IT CTX Glut
180118_CEMBA_mm_P56_P63_RS2_180117_P3_180117_P4_G5_AD002	0.00777001	0.79624	0.0402451	1515659	180117_P3	-0.0884303	Bm3C_rep2	MOp	SSp	male	c3	c3_c3	c3_c3_c0	c3_c3_c0_c1	IT-Deep	TRUE	CTX-9	L5 IT CTX Glut
180118_CEMBA_mm_P56_P63_RS2_180117_P3_180117_P4_G5_AD004	0.0053913	0.753057	0.02262	1662338	180117_P3	0.0448382	Bm4B_rep1	MOp	SSp	male	c1	c1_c0	c1_c0_c1	c1_c0_c1_c0	IT-Sup	TRUE	CTX-0	L2/3 IT CTX Glut
180118_CEMBA_mm_P56_P63_RS2_180117_P3_180117_P4_G5_AD006	0.00529412	0.773677	0.0222985	1744406	180117_P3	0.11436	Bm4B_rep2	MOp	SSp	male	c1	c1_c1	c1_c1_c3	c1_c1_c3_c1	IT-Sup	TRUE	CTX-2	L4/5 IT CTX Glut
180118_CEMBA_mm_P56_P63_RS2_180117_P3_180117_P4_G5_AD007	0.00697018	0.790681	0.0336337	1697377	180117_P4	-0.00345518	Tm6B	SSp	SC	male	c14	c14_c3	c14_c3_c0	c14_c3_c0_c0	ET	TRUE	CTX-13	L5 ET CTX Glut
180118_CEMBA_mm_P56_P63_RS2_180117_P3_180117_P4_G5_AD008	0.00612783	0.766356	0.0291733	1514681	180117_P4	-0.167748	Tm7B	SSp	SC	male	c14	c14_c0	c14_c0_c0	c14_c0_c0_c1	ET	TRUE	CTX-13	L5 ET CTX Glut
180118_CEMBA_mm_P56_P63_RS2_180117_P3_180117_P4_G5_AD010	0.00719276	0.773631	0.0324472	1495839	180117_P4	-0.185807	Tf6B	SSp	SC	female	c14	c14_c6	c14_c6_c0	c14_c6_c0_c1	ET	TRUE	CTX-13	L5 ET CTX Glut
180118_CEMBA_mm_P56_P63_RS2_180117_P3_180117_P4_G5_AD012	0.00323903	0.700032	0.00449372	1463690	180117_P4	-0.217152	Tf7B	SSp	SC	female	c15	c15_c4	c15_c4_c1	c15_c4_c1_c0	MGC	FALSE
180118_CEMBA_mm_P56_P63_RS2_180117_P3_180117_P4_G6_AD001	0.00535883	0.757003	0.0212572	1303955	180117_P3	-0.305481	Bm3C_rep1	MOp	SSp	male	c1	c1_c0	c1_c0_c1	c1_c0_c1_c1	IT-Sup	TRUE	CTX-44	L2/3 IT CTX Glut
180118_CEMBA_mm_P56_P63_RS2_180117_P3_180117_P4_G6_AD002	0.00700497	0.785021	0.0340663	1695072	180117_P3	0.072971	Bm3C_rep2	MOp	SSp	male	c3	c3_c3	c3_c3_c0	c3_c3_c0_c1	IT-Deep	TRUE	CTX-9	L5 IT CTX Glut
180118_CEMBA_mm_P56_P63_RS2_180117_P3_180117_P4_G6_AD004	0.00509937	0.778449	0.0209877	1631774	180117_P3	0.0180657	Bm4B_rep1	MOp	SSp	male	c1	c1_c0	c1_c0_c1	c1_c0_c1_c0	IT-Sup	TRUE	CTX-44	L2/3 IT CTX Glut
180118_CEMBA_mm_P56_P63_RS2_180117_P3_180117_P4_G6_AD006	0.00604579	0.784131	0.0274673	1813650	180117_P3	0.170521	Bm4B_rep2	MOp	SSp	male	c3	c3_c7	c3_c7_c0	c3_c7_c0_c0	IT-Deep	TRUE	CTX-39	L6 IT CTX Glut
180118_CEMBA_mm_P56_P63_RS2_180117_P3_180117_P4_G6_AD007	0.00676341	0.77438	0.0326039	1846726	180117_P4	0.118208	Tm6B	SSp	SC	male	c14	c14_c0	c14_c0_c0	c14_c0_c0_c1	ET	TRUE	CTX-13	L5 ET CTX Glut
180118_CEMBA_mm_P56_P63_RS2_180117_P3_180117_P4_G6_AD008	0.00662394	0.772856	0.0315367	1624134	180117_P4	-0.0670915	Tm7B	SSp	SC	male	c14	c14_c5	c14_c5_c1	c14_c5_c1_c0	ET	TRUE	CTX-13	L5 ET CTX Glut
180118_CEMBA_mm_P56_P63_RS2_180117_P3_180117_P4_G6_AD010	0.00666973	0.787451	0.0318121	1787256	180117_P4	0.0709841	Tf6B	SSp	SC	female	c14	c14_c4	c14_c4_c2	c14_c4_c2_c0	ET	TRUE	CTX-13	L5 ET CTX Glut
180118_CEMBA_mm_P56_P63_RS2_180117_P3_180117_P4_G6_AD012	0.00671364	0.769962	0.0313517	1637133	180117_P4	-0.0555907	Tf7B	SSp	SC	female	c14	c14_c0	c14_c0_c0	c14_c0_c0_c1	ET	TRUE	CTX-13	L5 ET CTX Glut
180118_CEMBA_mm_P56_P63_RS2_180117_P3_180117_P4_G7_AD001	0.00352388	0.741875	0.00710411	2416697	180117_P3	0.584661	Bm3C_rep1	MOp	SSp	male	c10	c10_c0	c10_c0_c0	c10_c0_c0_c0	ASC	FALSE
180118_CEMBA_mm_P56_P63_RS2_180117_P3_180117_P4_G7_AD004	0.00509006	0.785213	0.0237995	1275267	180117_P3	-0.337576	Bm4B_rep1	MOp	SSp	male	c3	c3_c3	c3_c3_c1	c3_c3_c1_c0	IT-Deep	TRUE	CTX-9	L5 IT CTX Glut
180118_CEMBA_mm_P56_P63_RS2_180117_P3_180117_P4_G7_AD006	0.00550851	0.762573	0.0248775	2820349	180117_P3	0.807498	Bm4B_rep2	MOp	SSp	male	c1	c1_c0	c1_c0_c0	c1_c0_c0_c0	IT-Sup	TRUE	CTX-12	L2/3 IT CTX Glut
180118_CEMBA_mm_P56_P63_RS2_180117_P3_180117_P4_G7_AD007	0.00610968	0.77268	0.0278124	1451523	180117_P4	-0.229195	Tm6B	SSp	SC	male	c14	c14_c5	c14_c5_c1	c14_c5_c1_c0	ET	TRUE	CTX-13	L5 ET CTX Glut
180118_CEMBA_mm_P56_P63_RS2_180117_P3_180117_P4_G7_AD008	0.0051254	0.762314	0.0214512	2542238	180117_P4	0.579337	Tm7B	SSp	SC	male	c14	c14_c0	c14_c0_c0	c14_c0_c0_c1	ET	TRUE	CTX-13	L5 ET CTX Glut
180118_CEMBA_mm_P56_P63_RS2_180117_P3_180117_P4_G7_AD010	0.00672483	0.774966	0.0317026	1197221	180117_P4	-0.507073	Tf6B	SSp	SC	female	c14	c14_c0	c14_c0_c0	c14_c0_c0_c0	ET	TRUE	CTX-13	L5 ET CTX Glut
180118_CEMBA_mm_P56_P63_RS2_180117_P3_180117_P4_G7_AD012	0.00698932	0.782925	0.033278	1280495	180117_P4	-0.410061	Tf7B	SSp	SC	female	c14	c14_c3	c14_c3_c2	c14_c3_c2_c0	ET	TRUE	CTX-13	L5 ET CTX Glut
180118_CEMBA_mm_P56_P63_RS2_180117_P3_180117_P4_G8_AD001	0.00628677	0.771135	0.0258319	2784940	180117_P3	0.789271	Bm3C_rep1	MOp	SSp	male	c3	c3_c7	c3_c7_c3	c3_c7_c3_c0	IT-Deep	TRUE	CTX-39	L6 IT CTX Glut
180118_CEMBA_mm_P56_P63_RS2_180117_P3_180117_P4_G8_AD006	0.00500809	0.770177	0.0202533	2163801	180117_P3	0.425192	Bm4B_rep2	MOp	SSp	male	c1	c1_c1	c1_c1_c3	c1_c1_c3_c0	IT-Sup	TRUE	CTX-2	L4/5 IT CTX Glut
180118_CEMBA_mm_P56_P63_RS2_180117_P3_180117_P4_G8_AD007	0.00709428	0.777139	0.0341016	1926648	180117_P4	0.179331	Tm6B	SSp	SC	male	c14	c14_c0	c14_c0_c0	c14_c0_c0_c0	ET	TRUE	CTX-13	L5 ET CTX Glut
180118_CEMBA_mm_P56_P63_RS2_180117_P3_180117_P4_G8_AD008	0.00780986	0.797019	0.038765	1785719	180117_P4	0.0697429	Tm7B	SSp	SC	male	c14	c14_c0	c14_c0_c0	c14_c0_c0_c0	ET	TRUE	CTX-13	L5 ET CTX Glut
180118_CEMBA_mm_P56_P63_RS2_180117_P3_180117_P4_G8_AD010	0.00505193	0.753996	0.0195495	1980026	180117_P4	0.218757	Tf6B	SSp	SC	female	c1	c1_c0	c1_c0_c0	c1_c0_c0_c0	IT-Sup	TRUE	CTX-0	L2/3 IT CTX Glut
180118_CEMBA_mm_P56_P63_RS2_180117_P3_180117_P4_G8_AD012	0.0065907	0.762069	0.0313837	1845999	180117_P4	0.11764	Tf7B	SSp	SC	female	c14	c14_c0	c14_c0_c0	c14_c0_c0_c1	ET	TRUE	CTX-13	L5 ET CTX Glut
180118_CEMBA_mm_P56_P63_RS2_180117_P3_180117_P4_G9_AD004	0.00510926	0.772327	0.0200391	2230450	180117_P3	0.468959	Bm4B_rep1	MOp	SSp	male	c1	c1_c1	c1_c1_c3	c1_c1_c3_c0	IT-Sup	TRUE	CTX-3	L4/5 IT CTX Glut
180118_CEMBA_mm_P56_P63_RS2_180117_P3_180117_P4_G9_AD007	0.00717053	0.762532	0.0357781	2147380	180117_P4	0.335815	Tm6B	SSp	SC	male	c14	c14_c0	c14_c0_c0	c14_c0_c0_c0	ET	TRUE	CTX-13	L5 ET CTX Glut
180118_CEMBA_mm_P56_P63_RS2_180117_P3_180117_P4_G9_AD008	0.00605243	0.778274	0.0275094	4110565	180117_P4	1.27257	Tm7B	SSp	SC	male	c2	c2_c3	c2_c3_c3	c2_c3_c3_c0	CT_L6b	TRUE	CTX-13	L5 ET CTX Glut
180118_CEMBA_mm_P56_P63_RS2_180117_P3_180117_P4_G9_AD010	0.00526368	0.768365	0.0204456	2279321	180117_P4	0.421842	Tf6B	SSp	SC	female	c1	c1_c0	c1_c0_c2	c1_c0_c2_c4	IT-Sup	TRUE	CTX-19	L2/3 IT CTX Glut
180118_CEMBA_mm_P56_P63_RS2_180117_P3_180117_P4_G9_AD012	0.0065273	0.773091	0.0301001	1974571	180117_P4	0.214777	Tf7B	SSp	SC	female	c14	c14_c0	c14_c0_c0	c14_c0_c0_c0	ET	TRUE	CTX-13	L5 ET CTX Glut
180118_CEMBA_mm_P56_P63_RS2_180117_P3_180117_P4_H10_AD004	0.00613953	0.768071	0.0277861	1143549	180117_P3	-0.494857	Bm4B_rep1	MOp	SSp	male	c1	c1_c0	c1_c0_c0	c1_c0_c0_c0	IT-Sup	TRUE	CTX-0	L2/3 IT CTX Glut
180118_CEMBA_mm_P56_P63_RS2_180117_P3_180117_P4_H10_AD007	0.00672591	0.763152	0.0313538	1629622	180117_P4	-0.0622249	Tm6B	SSp	SC	male	c14	c14_c0	c14_c0_c0	c14_c0_c0_c1	ET	TRUE	CTX-13	L5 ET CTX Glut
180118_CEMBA_mm_P56_P63_RS2_180117_P3_180117_P4_H10_AD010	0.00653017	0.793996	0.0287023	1785299	180117_P4	0.0694035	Tf6B	SSp	SC	female	c3	c3_c4	c3_c4_c3	c3_c4_c3_c1	IT-Deep	TRUE	CTX-9	L5 IT CTX Glut
180118_CEMBA_mm_P56_P63_RS2_180117_P3_180117_P4_H10_AD012	0.00630389	0.7838	0.0299688	1629988	180117_P4	-0.0619009	Tf7B	SSp	SC	female	c14	c14_c0	c14_c0_c0	c14_c0_c0_c1	ET	TRUE	CTX-13	L5 ET CTX Glut
180118_CEMBA_mm_P56_P63_RS2_180117_P3_180117_P4_H11_AD007	0.00712636	0.774541	0.0346375	1821753	180117_P4	0.0985652	Tm6B	SSp	SC	male	c14	c14_c0	c14_c0_c0	c14_c0_c0_c1	ET	TRUE	CTX-13	L5 ET CTX Glut
180118_CEMBA_mm_P56_P63_RS2_180117_P3_180117_P4_H11_AD008	0.00609241	0.781401	0.0280417	1518709	180117_P4	-0.163917	Tm7B	SSp	SC	male	c14	c14_c5	c14_c5_c1	c14_c5_c1_c0	ET	TRUE	CTX-13	L5 ET CTX Glut
180118_CEMBA_mm_P56_P63_RS2_180117_P3_180117_P4_H11_AD010	0.00641752	0.775037	0.0291321	1706516	180117_P4	0.00429173	Tf6B	SSp	SC	female	c14	c14_c0	c14_c0_c0	c14_c0_c0_c1	ET	TRUE	CTX-13	L5 ET CTX Glut
180118_CEMBA_mm_P56_P63_RS2_180117_P3_180117_P4_H11_AD012	0.00696574	0.789065	0.0317868	1481084	180117_P4	-0.200109	Tf7B	SSp	SC	female	c14	c14_c0	c14_c0_c0	c14_c0_c0_c1	ET	TRUE	CTX-13	L5 ET CTX Glut
180118_CEMBA_mm_P56_P63_RS2_180117_P3_180117_P4_H12_AD008	0.00670974	0.763883	0.0325906	1639990	180117_P4	-0.0530752	Tm7B	SSp	SC	male	c14	c14_c0	c14_c0_c0	c14_c0_c0_c0	ET	TRUE	CTX-13	L5 ET CTX Glut
180118_CEMBA_mm_P56_P63_RS2_180117_P3_180117_P4_H12_AD010	0.00611009	0.758296	0.0284355	1860678	180117_P4	0.129066	Tf6B	SSp	SC	female	c14	c14_c5	c14_c5_c1	c14_c5_c1_c0	ET	TRUE	CTX-13	L5 ET CTX Glut
180118_CEMBA_mm_P56_P63_RS2_180117_P3_180117_P4_H12_AD012	0.00675128	0.779027	0.0304562	764379	180117_P4	-1.1544	Tf7B	SSp	SC	female	c14	c14_c5	c14_c5_c1	c14_c5_c1_c0	ET	TRUE	CTX-13	L5 ET CTX Glut
180118_CEMBA_mm_P56_P63_RS2_180117_P3_180117_P4_H1_AD001	0.00660156	0.776629	0.0301335	1153378	180117_P3	-0.48251	Bm3C_rep1	MOp	SSp	male	c26	c26_c3	c26_c3_c2	c26_c3_c2_c0	CLA	TRUE	CTX-21	CLA-EPd-CTX Car3 Glut
180118_CEMBA_mm_P56_P63_RS2_180117_P3_180117_P4_H1_AD002	0.00567664	0.767256	0.0246905	1499327	180117_P3	-0.10406	Bm3C_rep2	MOp	SSp	male	c1	c1_c0	c1_c0_c1	c1_c0_c1_c3	IT-Sup	TRUE	CTX-0	L2/3 IT CTX Glut
180118_CEMBA_mm_P56_P63_RS2_180117_P3_180117_P4_H1_AD004	0.00597279	0.771172	0.0270931	1017309	180117_P3	-0.663618	Bm4B_rep1	MOp	SSp	male	c1	c1_c5	c1_c5_c2	c1_c5_c2_c0	IT-Sup	TRUE	CTX-6	L4/5 IT CTX Glut
180118_CEMBA_mm_P56_P63_RS2_180117_P3_180117_P4_H1_AD006	0.00492091	0.76662	0.0196059	1332708	180117_P3	-0.274015	Bm4B_rep2	MOp	SSp	male	c1	c1_c1	c1_c1_c3	c1_c1_c3_c0	IT-Sup	TRUE	CTX-3	L4/5 IT CTX Glut
180118_CEMBA_mm_P56_P63_RS2_180117_P3_180117_P4_H1_AD007	0.00692542	0.782263	0.0332077	1357807	180117_P4	-0.325484	Tm6B	SSp	SC	male	c14	c14_c0	c14_c0_c0	c14_c0_c0_c0	ET	TRUE	CTX-13	L5 ET CTX Glut
180118_CEMBA_mm_P56_P63_RS2_180117_P3_180117_P4_H1_AD008	0.00665119	0.757759	0.0321922	1400824	180117_P4	-0.280487	Tm7B	SSp	SC	male	c14	c14_c0	c14_c0_c0	c14_c0_c0_c0	ET	TRUE	CTX-13	L5 ET CTX Glut
180118_CEMBA_mm_P56_P63_RS2_180117_P3_180117_P4_H1_AD010	0.00658477	0.786003	0.0310969	1300577	180117_P4	-0.38761	Tf6B	SSp	SC	female	c14	c14_c6	c14_c6_c0	c14_c6_c0_c0	ET	TRUE	CTX-13	L5 ET CTX Glut
180118_CEMBA_mm_P56_P63_RS2_180117_P3_180117_P4_H1_AD012	0.00632875	0.780736	0.0292899	1316537	180117_P4	-0.370014	Tf7B	SSp	SC	female	c14	c14_c0	c14_c0_c0	c14_c0_c0_c0	ET	TRUE	CTX-52	L5 ET CTX Glut
180118_CEMBA_mm_P56_P63_RS2_180117_P3_180117_P4_H2_AD002	0.00642396	0.780767	0.0295181	3795259	180117_P3	1.23582	Bm3C_rep2	MOp	SSp	male	c3	c3_c3	c3_c3_c0	c3_c3_c0_c1	IT-Deep	TRUE	CTX-9	L5 IT CTX Glut
180118_CEMBA_mm_P56_P63_RS2_180117_P3_180117_P4_H2_AD004	0.00617097	0.769122	0.0272892	1899005	180117_P3	0.236868	Bm4B_rep1	MOp	SSp	male	c1	c1_c5	c1_c5_c2	c1_c5_c2_c0	IT-Sup	TRUE	CTX-6	L4/5 IT CTX Glut
180118_CEMBA_mm_P56_P63_RS2_180117_P3_180117_P4_H2_AD006	0.00749176	0.774965	0.0361134	1775655	180117_P3	0.139976	Bm4B_rep2	MOp	SSp	male	c3	c3_c3	c3_c3_c0	c3_c3_c0_c1	IT-Deep	TRUE	CTX-9	L5 IT CTX Glut
180118_CEMBA_mm_P56_P63_RS2_180117_P3_180117_P4_H2_AD007	0.00743142	0.773519	0.0349842	1873902	180117_P4	0.139283	Tm6B	SSp	SC	male	c14	c14_c0	c14_c0_c0	c14_c0_c0_c0	ET	TRUE	CTX-13	L5 ET CTX Glut
180118_CEMBA_mm_P56_P63_RS2_180117_P3_180117_P4_H2_AD008	0.0069725	0.77957	0.0333349	1770150	180117_P4	0.0571094	Tm7B	SSp	SC	male	c14	c14_c0	c14_c0_c0	c14_c0_c0_c0	ET	TRUE	CTX-13	L5 ET CTX Glut
180118_CEMBA_mm_P56_P63_RS2_180117_P3_180117_P4_H2_AD010	0.00636479	0.769502	0.0289355	1680825	180117_P4	-0.0175927	Tf6B	SSp	SC	female	c14	c14_c5	c14_c5_c1	c14_c5_c1_c0	ET	TRUE	CTX-13	L5 ET CTX Glut
180118_CEMBA_mm_P56_P63_RS2_180117_P3_180117_P4_H2_AD012	0.00684776	0.766554	0.0308998	1669140	180117_P4	-0.0276572	Tf7B	SSp	SC	female	c14	c14_c0	c14_c0_c0	c14_c0_c0_c0	ET	TRUE	CTX-13	L5 ET CTX Glut
180118_CEMBA_mm_P56_P63_RS2_180117_P3_180117_P4_H3_AD001	0.0054324	0.76129	0.0228986	1329238	180117_P3	-0.277776	Bm3C_rep1	MOp	SSp	male	c1	c1_c0	c1_c0_c1	c1_c0_c1_c0	IT-Sup	TRUE	CTX-0	L2/3 IT CTX Glut
180118_CEMBA_mm_P56_P63_RS2_180117_P3_180117_P4_H3_AD002	0.0056616	0.751783	0.023906	1682353	180117_P3	0.0621049	Bm3C_rep2	MOp	SSp	male	c1	c1_c0	c1_c0_c1	c1_c0_c1_c0	IT-Sup	TRUE	CTX-0	L2/3 IT CTX Glut
180118_CEMBA_mm_P56_P63_RS2_180117_P3_180117_P4_H3_AD004	0.00626277	0.785508	0.0293688	1578830	180117_P3	-0.0295197	Bm4B_rep1	MOp	SSp	male	c3	c3_c3	c3_c3_c0	c3_c3_c0_c0	IT-Deep	TRUE	CTX-9	L5 IT CTX Glut
180118_CEMBA_mm_P56_P63_RS2_180117_P3_180117_P4_H3_AD006	0.00545386	0.768905	0.0219937	2990442	180117_P3	0.891983	Bm4B_rep2	MOp	SSp	male	c1	c1_c0	c1_c0_c0	c1_c0_c0_c0	IT-Sup	TRUE	CTX-0	L2/3 IT CTX Glut
180118_CEMBA_mm_P56_P63_RS2_180117_P3_180117_P4_H3_AD007	0.0062877	0.772247	0.029402	1608958	180117_P4	-0.0806355	Tm6B	SSp	SC	male	c14	c14_c5	c14_c5_c1	c14_c5_c1_c0	ET	TRUE	CTX-13	L5 ET CTX Glut
180118_CEMBA_mm_P56_P63_RS2_180117_P3_180117_P4_H3_AD008	0.006687	0.781051	0.0315743	1471599	180117_P4	-0.209378	Tm7B	SSp	SC	male	c14	c14_c0	c14_c0_c0	c14_c0_c0_c0	ET	TRUE	CTX-13	L5 ET CTX Glut
180118_CEMBA_mm_P56_P63_RS2_180117_P3_180117_P4_H3_AD010	0.00612941	0.802149	0.0289906	1490363	180117_P4	-0.191098	Tf6B	SSp	SC	female	c3	c3_c4	c3_c4_c4	c3_c4_c4_c0	IT-Deep	TRUE	CTX-9	L5 IT CTX Glut
180118_CEMBA_mm_P56_P63_RS2_180117_P3_180117_P4_H4_AD001	0.00561415	0.791133	0.0231382	1686773	180117_P3	0.0658903	Bm3C_rep1	MOp	SSp	male	c3	c3_c7	c3_c7_c0	c3_c7_c0_c1	IT-Deep	TRUE	CTX-39	L6 IT CTX Glut
180118_CEMBA_mm_P56_P63_RS2_180117_P3_180117_P4_H4_AD002	0.00563408	0.762401	0.0243335	1821187	180117_P3	0.176504	Bm3C_rep2	MOp	SSp	male	c1	c1_c8	c1_c8_c1	c1_c8_c1_c0	IT-Sup	TRUE	CTX-6	L4/5 IT CTX Glut
180118_CEMBA_mm_P56_P63_RS2_180117_P3_180117_P4_H4_AD004	0.00534207	0.760634	0.0212726	1797026	180117_P3	0.157236	Bm4B_rep1	MOp	SSp	male	c1	c1_c0	c1_c0_c1	c1_c0_c1_c1	IT-Sup	TRUE	CTX-44	L2/3 IT CTX Glut
180118_CEMBA_mm_P56_P63_RS2_180117_P3_180117_P4_H4_AD006	0.00552389	0.757551	0.0239642	1828701	180117_P3	0.182444	Bm4B_rep2	MOp	SSp	male	c1	c1_c0	c1_c0_c1	c1_c0_c1_c0	IT-Sup	TRUE	CTX-0	L2/3 IT CTX Glut
180118_CEMBA_mm_P56_P63_RS2_180117_P3_180117_P4_H4_AD010	0.00622666	0.80076	0.0283698	1701447	180117_P4	0	Tf6B	SSp	SC	female	c3	c3_c4	c3_c4_c0	c3_c4_c0_c1	IT-Deep	TRUE	CTX-9	L5 IT CTX Glut
180118_CEMBA_mm_P56_P63_RS2_180117_P3_180117_P4_H4_AD012	0.00683299	0.786021	0.0321182	3475396	180117_P4	1.03042	Tf7B	SSp	SC	female	c14	c14_c0	c14_c0_c0	c14_c0_c0_c1	ET	TRUE	CTX-13	L5 ET CTX Glut
180118_CEMBA_mm_P56_P63_RS2_180117_P3_180117_P4_H5_AD001	0.005817	0.789116	0.0246593	1391917	180117_P3	-0.211302	Bm3C_rep1	MOp	SSp	male	c3	c3_c7	c3_c7_c0	c3_c7_c0_c1	IT-Deep	TRUE	CTX-10	L6 IT CTX Glut
180118_CEMBA_mm_P56_P63_RS2_180117_P3_180117_P4_H5_AD002	0.00563062	0.767496	0.0248121	1370753	180117_P3	-0.233407	Bm3C_rep2	MOp	SSp	male	c3	c3_c7	c3_c7_c2	c3_c7_c2_c0	IT-Deep	TRUE	CTX-39	L6 IT CTX Glut
180118_CEMBA_mm_P56_P63_RS2_180117_P3_180117_P4_H5_AD004	0.00546052	0.755555	0.0231751	965129	180117_P3	-0.739582	Bm4B_rep1	MOp	SSp	male	c1	c1_c0	c1_c0_c1	c1_c0_c1_c3	IT-Sup	TRUE	CTX-0	L2/3 IT CTX Glut
180118_CEMBA_mm_P56_P63_RS2_180117_P3_180117_P4_H5_AD006	0.00514339	0.781506	0.0212411	1680140	180117_P3	0.0602059	Bm4B_rep2	MOp	SSp	male	c3	c3_c0	c3_c0_c1	c3_c0_c1_c1	IT-Deep	TRUE	CTX-10	L6 IT CTX Glut
180118_CEMBA_mm_P56_P63_RS2_180117_P3_180117_P4_H5_AD007	0.00740738	0.775282	0.0351221	1302803	180117_P4	-0.385143	Tm6B	SSp	SC	male	c14	c14_c0	c14_c0_c0	c14_c0_c0_c0	ET	TRUE	CTX-13	L5 ET CTX Glut
180118_CEMBA_mm_P56_P63_RS2_180117_P3_180117_P4_H5_AD008	0.00612453	0.771608	0.0286408	1529012	180117_P4	-0.154162	Tm7B	SSp	SC	male	c14	c14_c5	c14_c5_c1	c14_c5_c1_c0	ET	TRUE	CTX-13	L5 ET CTX Glut
180118_CEMBA_mm_P56_P63_RS2_180117_P3_180117_P4_H5_AD010	0.00700001	0.782832	0.0325463	819142	180117_P4	-1.05458	Tf6B	SSp	SC	female	c14	c14_c0	c14_c0_c0	c14_c0_c0_c0	ET	TRUE	CTX-13	L5 ET CTX Glut
180118_CEMBA_mm_P56_P63_RS2_180117_P3_180117_P4_H5_AD012	0.00594075	0.786886	0.028247	1390479	180117_P4	-0.29118	Tf7B	SSp	SC	female	c14	c14_c0	c14_c0_c0	c14_c0_c0_c1	ET	TRUE	CTX-13	L5 ET CTX Glut
180118_CEMBA_mm_P56_P63_RS2_180117_P3_180117_P4_H6_AD001	0.00573066	0.77122	0.0250326	3423543	180117_P3	1.08711	Bm3C_rep1	MOp	SSp	male	c1	c1_c5	c1_c5_c2	c1_c5_c2_c0	IT-Sup	TRUE	CTX-6	L4/5 IT CTX Glut
180118_CEMBA_mm_P56_P63_RS2_180117_P3_180117_P4_H6_AD004	0.00548312	0.766118	0.0236659	1950524	180117_P3	0.275486	Bm4B_rep1	MOp	SSp	male	c1	c1_c0	c1_c0_c1	c1_c0_c1_c0	IT-Sup	TRUE	CTX-0	L2/3 IT CTX Glut
180118_CEMBA_mm_P56_P63_RS2_180117_P3_180117_P4_H6_AD006	0.00553233	0.770713	0.0219119	1925184	180117_P3	0.256621	Bm4B_rep2	MOp	SSp	male	c1	c1_c1	c1_c1_c3	c1_c1_c3_c0	IT-Sup	TRUE	CTX-2	L4/5 IT CTX Glut
180118_CEMBA_mm_P56_P63_RS2_180117_P3_180117_P4_H6_AD007	0.00660153	0.768416	0.0319651	1845203	180117_P4	0.117017	Tm6B	SSp	SC	male	c14	c14_c0	c14_c0_c0	c14_c0_c0_c0	ET	TRUE	CTX-13	L5 ET CTX Glut
180118_CEMBA_mm_P56_P63_RS2_180117_P3_180117_P4_H6_AD008	0.0068715	0.781738	0.033556	1791794	180117_P4	0.0746426	Tm7B	SSp	SC	male	c14	c14_c0	c14_c0_c0	c14_c0_c0_c1	ET	TRUE	CTX-13	L5 ET CTX Glut
180118_CEMBA_mm_P56_P63_RS2_180117_P3_180117_P4_H6_AD010	0.00597099	0.756932	0.0265803	2033056	180117_P4	0.256888	Tf6B	SSp	SC	female	c14	c14_c0	c14_c0_c0	c14_c0_c0_c1	ET	TRUE	CTX-13	L5 ET CTX Glut
180118_CEMBA_mm_P56_P63_RS2_180117_P3_180117_P4_H6_AD012	0.00649468	0.777862	0.0308415	2000667	180117_P4	0.233719	Tf7B	SSp	SC	female	c14	c14_c0	c14_c0_c0	c14_c0_c0_c1	ET	TRUE	CTX-13	L5 ET CTX Glut
180118_CEMBA_mm_P56_P63_RS2_180117_P3_180117_P4_H7_AD001	0.0059475	0.747503	0.0242635	1140181	180117_P3	-0.499113	Bm3C_rep1	MOp	SSp	male	c1	c1_c0	c1_c0_c1	c1_c0_c1_c4	IT-Sup	TRUE	CTX-0	L2/3 IT CTX Glut
180118_CEMBA_mm_P56_P63_RS2_180117_P3_180117_P4_H7_AD004	0.0053813	0.769101	0.023878	1222407	180117_P3	-0.398651	Bm4B_rep1	MOp	SSp	male	c1	c1_c1	c1_c1_c3	c1_c1_c3_c1	IT-Sup	TRUE	CTX-3	L4/5 IT CTX Glut
180118_CEMBA_mm_P56_P63_RS2_180117_P3_180117_P4_H7_AD007	0.00520765	0.767404	0.0239793	2582188	180117_P4	0.601832	Tm6B	SSp	SC	male	c14	c14_c0	c14_c0_c0	c14_c0_c0_c0	ET	TRUE	CTX-13	L5 ET CTX Glut
180118_CEMBA_mm_P56_P63_RS2_180117_P3_180117_P4_H7_AD008	0.0065363	0.774913	0.03136	1259030	180117_P4	-0.43445	Tm7B	SSp	SC	male	c14	c14_c0	c14_c0_c1	c14_c0_c1_c0	ET	TRUE	CTX-13	L5 ET CTX Glut
180118_CEMBA_mm_P56_P63_RS2_180117_P3_180117_P4_H7_AD010	0.0062404	0.789517	0.0302816	1419692	180117_P4	-0.261184	Tf6B	SSp	SC	female	c14	c14_c5	c14_c5_c1	c14_c5_c1_c0	ET	TRUE	CTX-13	L5 ET CTX Glut
180118_CEMBA_mm_P56_P63_RS2_180117_P3_180117_P4_H7_AD012	0.00636819	0.772774	0.0305873	1310094	180117_P4	-0.377092	Tf7B	SSp	SC	female	c14	c14_c0	c14_c0_c0	c14_c0_c0_c0	ET	TRUE	CTX-13	L5 ET CTX Glut
180118_CEMBA_mm_P56_P63_RS2_180117_P3_180117_P4_H8_AD004	0.00657487	0.781916	0.0315944	2065995	180117_P3	0.358461	Bm4B_rep1	MOp	SSp	male	c14	c14_c5	c14_c5_c0	c14_c5_c0_c1	ET	TRUE	CTX-13	L5 ET CTX Glut
180118_CEMBA_mm_P56_P63_RS2_180117_P3_180117_P4_H8_AD007	0.00631807	0.798281	0.0310573	2284522	180117_P4	0.42513	Tm6B	SSp	SC	male	c14	c14_c0	c14_c0_c0	c14_c0_c0_c0	ET	TRUE	CTX-13	L5 ET CTX Glut
180118_CEMBA_mm_P56_P63_RS2_180117_P3_180117_P4_H8_AD008	0.00574006	0.786152	0.0270085	4417759	180117_P4	1.37655	Tm7B	SSp	SC	male	c14	c14_c0	c14_c0_c0	c14_c0_c0_c0	ET	TRUE	CTX-13	L5 ET CTX Glut
180118_CEMBA_mm_P56_P63_RS2_180117_P3_180117_P4_H8_AD010	0.0067712	0.762612	0.0309629	2360505	180117_P4	0.472333	Tf6B	SSp	SC	female	c14	c14_c0	c14_c0_c0	c14_c0_c0_c0	ET	TRUE	CTX-13	L5 ET CTX Glut
180118_CEMBA_mm_P56_P63_RS2_180117_P3_180117_P4_H8_AD012	0.00679871	0.780058	0.0326657	2054767	180117_P4	0.272213	Tf7B	SSp	SC	female	c14	c14_c0	c14_c0_c0	c14_c0_c0_c0	ET	TRUE	CTX-13	L5 ET CTX Glut
180118_CEMBA_mm_P56_P63_RS2_180117_P3_180117_P4_H9_AD001	0.00714206	0.784195	0.0360723	1487191	180117_P3	-0.115786	Bm3C_rep1	MOp	SSp	male	c3	c3_c3	c3_c3_c0	c3_c3_c0_c1	IT-Deep	TRUE	CTX-9	L5 IT CTX Glut
180118_CEMBA_mm_P56_P63_RS2_180117_P3_180117_P4_H9_AD004	0.00531599	0.764397	0.0221965	2295900	180117_P3	0.510684	Bm4B_rep1	MOp	SSp	male	c1	c1_c1	c1_c1_c3	c1_c1_c3_c0	IT-Sup	TRUE	CTX-2	L4/5 IT CTX Glut
180118_CEMBA_mm_P56_P63_RS2_180117_P3_180117_P4_H9_AD007	0.00694047	0.770034	0.0333074	1386796	180117_P4	-0.295007	Tm6B	SSp	SC	male	c14	c14_c0	c14_c0_c0	c14_c0_c0_c0	ET	TRUE	CTX-13	L5 ET CTX Glut
180118_CEMBA_mm_P56_P63_RS2_180117_P3_180117_P4_H9_AD010	0.00632387	0.772283	0.0300132	2260298	180117_P4	0.409751	Tf6B	SSp	SC	female	c14	c14_c0	c14_c0_c0	c14_c0_c0_c1	ET	TRUE	CTX-13	L5 ET CTX Glut
180221_CEMBA_mm_P56_P63_RS2_180221_P1_180221_P2_A12_AD001	0.00512936	0.746952	0.0234138	1069475	180221_P1	0.180896	Pm6B	SSp	STR	male	c1	c1_c0	c1_c0_c0	c1_c0_c0_c0	IT-Sup	FALSE	CTX-0	L2/3 IT CTX Glut
180221_CEMBA_mm_P56_P63_RS2_180221_P1_180221_P2_A12_AD002	0.00593616	0.783192	0.0268142	1127711	180221_P1	0.257391	Pm7B	SSp	STR	male	c3	c3_c0	c3_c0_c1	c3_c0_c1_c0	IT-Deep	TRUE	CTX-10	L6 IT CTX Glut
180221_CEMBA_mm_P56_P63_RS2_180221_P1_180221_P2_A12_AD004	0.00677838	0.771855	0.032174	1149770	180221_P1	0.285339	Pf6B	SSp	STR	female	c3	c3_c3	c3_c3_c0	c3_c3_c0_c1	IT-Deep	FALSE	CTX-9	L5 IT CTX Glut
180221_CEMBA_mm_P56_P63_RS2_180221_P1_180221_P2_A12_AD006	0.00404656	0.764266	0.0166154	965382	180221_P1	0.0331653	Pf7B	SSp	STR	female	c1	c1_c1	c1_c1_c2	c1_c1_c2_c2	IT-Sup	FALSE	CTX-31	L4/5 IT CTX Glut
180221_CEMBA_mm_P56_P63_RS2_180221_P1_180221_P2_A1_AD001	0.00509377	0.769337	0.021388	714865	180221_P1	-0.400264	Pm6B	SSp	STR	male	c3	c3_c1	c3_c1_c3	c3_c1_c3_c0	IT-Deep	FALSE	CTX-39	L6 IT CTX Glut
180221_CEMBA_mm_P56_P63_RS2_180221_P1_180221_P2_A1_AD002	0.0056128	0.766142	0.0257583	683630	180221_P1	-0.464719	Pm7B	SSp	STR	male	c3	c3_c3	c3_c3_c0	c3_c3_c0_c0	IT-Deep	TRUE	CTX-9	L5 IT CTX Glut
180221_CEMBA_mm_P56_P63_RS2_180221_P1_180221_P2_A1_AD006	0.00558753	0.781138	0.0241529	786287	180221_P1	-0.262879	Pf7B	SSp	STR	female	c3	c3_c1	c3_c1_c0	c3_c1_c0_c0	IT-Deep	FALSE	CTX-4	L6 IT CTX Glut
180221_CEMBA_mm_P56_P63_RS2_180221_P1_180221_P2_A2_AD001	0.00448709	0.740562	0.0174604	622853	180221_P1	-0.599043	Pm6B	SSp	STR	male	c2	c2_c0	c2_c0_c0	c2_c0_c0_c1	CT_L6b	FALSE	CTX-29	L6 CT CTX Glut
180221_CEMBA_mm_P56_P63_RS2_180221_P1_180221_P2_A2_AD002	0.00467332	0.740431	0.0186468	1119141	180221_P1	0.246385	Pm7B	SSp	STR	male	c1	c1_c0	c1_c0_c0	c1_c0_c0_c0	IT-Sup	TRUE	CTX-6	L4/5 IT CTX Glut
180221_CEMBA_mm_P56_P63_RS2_180221_P1_180221_P2_A2_AD004	0.00496111	0.749663	0.018775	683107	180221_P1	-0.465823	Pf6B	SSp	STR	female	c1	c1_c8	c1_c8_c1	c1_c8_c1_c0	IT-Sup	FALSE	CTX-6	L4/5 IT CTX Glut
180221_CEMBA_mm_P56_P63_RS2_180221_P1_180221_P2_A5_AD004	0.00486855	0.748096	0.0200444	727768	180221_P1	-0.374456	Pf6B	SSp	STR	female	c1	c1_c8	c1_c8_c1	c1_c8_c1_c0	IT-Sup	FALSE	CTX-6	L4/5 IT CTX Glut
180221_CEMBA_mm_P56_P63_RS2_180221_P1_180221_P2_A5_AD006	0.00544184	0.767136	0.0232219	781804	180221_P1	-0.271128	Pf7B	SSp	STR	female	c3	c3_c1	c3_c1_c0	c3_c1_c0_c0	IT-Deep	FALSE	CTX-4	L6 IT CTX Glut
180221_CEMBA_mm_P56_P63_RS2_180221_P1_180221_P2_A6_AD001	0.00440896	0.760998	0.0173683	790966	180221_P1	-0.254319	Pm6B	SSp	STR	male	c1	c1_c1	c1_c1_c2	c1_c1_c2_c0	IT-Sup	FALSE	CTX-31	L4/5 IT CTX Glut
180221_CEMBA_mm_P56_P63_RS2_180221_P1_180221_P2_A6_AD002	0.00559895	0.783269	0.0251601	631869	180221_P1	-0.578309	Pm7B	SSp	STR	male	c3	c3_c1	c3_c1_c0	c3_c1_c0_c2	IT-Deep	TRUE	CTX-28	L5 IT CTX Glut
180221_CEMBA_mm_P56_P63_RS2_180221_P1_180221_P2_A6_AD004	0.00516442	0.780664	0.0206472	802307	180221_P1	-0.23378	Pf6B	SSp	STR	female	c1	c1_c1	c1_c1_c2	c1_c1_c2_c2	IT-Sup	FALSE	CTX-31	L4/5 IT CTX Glut
180221_CEMBA_mm_P56_P63_RS2_180221_P1_180221_P2_A6_AD006	0.0059495	0.794172	0.0276299	746890	180221_P1	-0.337039	Pf7B	SSp	STR	female	c3	c3_c3	c3_c3_c2	c3_c3_c2_c1	IT-Deep	FALSE	CTX-9	L5 IT CTX Glut
180221_CEMBA_mm_P56_P63_RS2_180221_P1_180221_P2_A7_AD001	0.00518503	0.766011	0.023091	714051	180221_P1	-0.401907	Pm6B	SSp	STR	male	c2	c2_c0	c2_c0_c1	c2_c0_c1_c2	CT_L6b	FALSE	CTX-23	L6 CT CTX Glut
180221_CEMBA_mm_P56_P63_RS2_180221_P1_180221_P2_A7_AD002	0.00595659	0.769333	0.0264331	677584	180221_P1	-0.477535	Pm7B	SSp	STR	male	c3	c3_c0	c3_c0_c1	c3_c0_c1_c0	IT-Deep	TRUE	CTX-10	L6 IT CTX Glut
180221_CEMBA_mm_P56_P63_RS2_180221_P1_180221_P2_A7_AD006	0.00559375	0.76158	0.0243668	802245	180221_P1	-0.233892	Pf7B	SSp	STR	female	c3	c3_c3	c3_c3_c1	c3_c3_c1_c0	IT-Deep	FALSE	CTX-9	L5 IT CTX Glut
180221_CEMBA_mm_P56_P63_RS2_180221_P1_180221_P2_A8_AD001	0.00462055	0.779847	0.0182934	1504695	180221_P1	0.673465	Pm6B	SSp	STR	male	c2	c2_c0	c2_c0_c1	c2_c0_c1_c1	CT_L6b	FALSE	CTX-23	L6 CT CTX Glut
180221_CEMBA_mm_P56_P63_RS2_180221_P1_180221_P2_A8_AD002	0.00556704	0.786361	0.0250565	1585214	180221_P1	0.748671	Pm7B	SSp	STR	male	c3	c3_c3	c3_c3_c2	c3_c3_c2_c1	IT-Deep	TRUE	CTX-9	L5 IT CTX Glut
180221_CEMBA_mm_P56_P63_RS2_180221_P1_180221_P2_A8_AD004	0.00532322	0.772658	0.0221993	1659621	180221_P1	0.814847	Pf6B	SSp	STR	female	c3	c3_c3	c3_c3_c1	c3_c3_c1_c0	IT-Deep	FALSE	CTX-9	L5 IT CTX Glut
180221_CEMBA_mm_P56_P63_RS2_180221_P1_180221_P2_A8_AD006	0.00424461	0.761838	0.0151778	1763608	180221_P1	0.902523	Pf7B	SSp	STR	female	c1	c1_c1	c1_c1_c2	c1_c1_c2_c2	IT-Sup	FALSE	CTX-16	L4/5 IT CTX Glut
180221_CEMBA_mm_P56_P63_RS2_180221_P1_180221_P2_A9_AD001	0.00668368	0.760853	0.0340882	1260160	180221_P1	0.4176	Pm6B	SSp	STR	male	c14	c14_c9	c14_c9_c0	c14_c9_c0_c0	ET	FALSE	CTX-52	L5 ET CTX Glut
180221_CEMBA_mm_P56_P63_RS2_180221_P1_180221_P2_A9_AD002	0.00491237	0.743875	0.0201297	1274398	180221_P1	0.433809	Pm7B	SSp	STR	male	c1	c1_c0	c1_c0_c0	c1_c0_c0_c0	IT-Sup	TRUE	CTX-0	L2/3 IT CTX Glut
180221_CEMBA_mm_P56_P63_RS2_180221_P1_180221_P2_A9_AD004	0.00571278	0.743699	0.0225584	1366789	180221_P1	0.534784	Pf6B	SSp	STR	female	c1	c1_c0	c1_c0_c0	c1_c0_c0_c0	IT-Sup	FALSE	CTX-0	L2/3 IT CTX Glut
180221_CEMBA_mm_P56_P63_RS2_180221_P1_180221_P2_A9_AD006	0.00470576	0.760124	0.0180367	1293980	180221_P1	0.455809	Pf7B	SSp	STR	female	c1	c1_c8	c1_c8_c2	c1_c8_c2_c0	IT-Sup	FALSE	CTX-6	L4/5 IT CTX Glut
180221_CEMBA_mm_P56_P63_RS2_180221_P1_180221_P2_B10_AD001	0.00474869	0.735406	0.0187993	852262	180221_P1	-0.146638	Pm6B	SSp	STR	male	c1	c1_c0	c1_c0_c4	c1_c0_c4_c0	IT-Sup	FALSE	CTX-0	L2/3 IT CTX Glut
180221_CEMBA_mm_P56_P63_RS2_180221_P1_180221_P2_B10_AD002	0.00676241	0.818584	0.0333965	784231	180221_P1	-0.266656	Pm7B	SSp	STR	male	c18	c18_c4	c18_c4_c1	c18_c4_c1_c1	CT_L6b	TRUE	CTX-40	L6b CTX Glut
180221_CEMBA_mm_P56_P63_RS2_180221_P1_180221_P2_B10_AD004	0.00707742	0.756117	0.0345765	852697	180221_P1	-0.145901	Pf6B	SSp	STR	female	c14	c14_c0	c14_c0_c0	c14_c0_c0_c0	ET	FALSE	CTX-13	L5 ET CTX Glut
180221_CEMBA_mm_P56_P63_RS2_180221_P1_180221_P2_B10_AD006	0.00616973	0.778113	0.0262304	903306	180221_P1	-0.0627198	Pf7B	SSp	STR	female	c3	c3_c1	c3_c1_c0	c3_c1_c0_c0	IT-Deep	FALSE	CTX-4	L6 IT CTX Glut
180221_CEMBA_mm_P56_P63_RS2_180221_P1_180221_P2_B12_AD001	0.00491432	0.743545	0.0211352	1216186	180221_P1	0.366357	Pm6B	SSp	STR	male	c1	c1_c5	c1_c5_c0	c1_c5_c0_c1	IT-Sup	FALSE	CTX-8	L4/5 IT CTX Glut
180221_CEMBA_mm_P56_P63_RS2_180221_P1_180221_P2_B12_AD002	0.00464434	0.759878	0.0184781	1060844	180221_P1	0.169206	Pm7B	SSp	STR	male	c1	c1_c1	c1_c1_c3	c1_c1_c3_c0	IT-Sup	TRUE	CTX-2	L4/5 IT CTX Glut
180221_CEMBA_mm_P56_P63_RS2_180221_P1_180221_P2_B12_AD004	0.00501027	0.753231	0.0197559	1315021	180221_P1	0.479079	Pf6B	SSp	STR	female	c1	c1_c0	c1_c0_c0	c1_c0_c0_c0	IT-Sup	FALSE	CTX-0	L2/3 IT CTX Glut
180221_CEMBA_mm_P56_P63_RS2_180221_P1_180221_P2_B12_AD006	0.00507673	0.773092	0.0219875	898622	180221_P1	-0.0702202	Pf7B	SSp	STR	female	c3	c3_c3	c3_c3_c1	c3_c3_c1_c0	IT-Deep	FALSE	CTX-9	L5 IT CTX Glut
180221_CEMBA_mm_P56_P63_RS2_180221_P1_180221_P2_B1_AD001	0.00506168	0.750846	0.0217546	1040823	180221_P1	0.141718	Pm6B	SSp	STR	male	c1	c1_c0	c1_c0_c0	c1_c0_c0_c0	IT-Sup	FALSE	CTX-0	L2/3 IT CTX Glut
180221_CEMBA_mm_P56_P63_RS2_180221_P1_180221_P2_B1_AD002	0.00464307	0.744584	0.0182899	1003266	180221_P1	0.0886977	Pm7B	SSp	STR	male	c2	c2_c1	c2_c1_c0	c2_c1_c0_c0	CT_L6b	TRUE	CTX-33	L6 CT CTX Glut
180221_CEMBA_mm_P56_P63_RS2_180221_P1_180221_P2_B1_AD004	0.00545472	0.759564	0.0232041	1016409	180221_P1	0.107475	Pf6B	SSp	STR	female	c1	c1_c0	c1_c0_c0	c1_c0_c0_c0	IT-Sup	FALSE	CTX-0	L2/3 IT CTX Glut
180221_CEMBA_mm_P56_P63_RS2_180221_P1_180221_P2_B1_AD006	0.00562804	0.765119	0.025481	977416	180221_P1	0.0510381	Pf7B	SSp	STR	female	c1	c1_c1	c1_c1_c3	c1_c1_c3_c1	IT-Sup	FALSE	CTX-3	L4/5 IT CTX Glut
180221_CEMBA_mm_P56_P63_RS2_180221_P1_180221_P2_B2_AD001	0.00510961	0.760398	0.0208221	756955	180221_P1	-0.317727	Pm6B	SSp	STR	male	c3	c3_c1	c3_c1_c0	c3_c1_c0_c0	IT-Deep	FALSE	CTX-4	L6 IT CTX Glut
180221_CEMBA_mm_P56_P63_RS2_180221_P1_180221_P2_B2_AD002	0.00536108	0.745291	0.0218384	772801	180221_P1	-0.287838	Pm7B	SSp	STR	male	c1	c1_c5	c1_c5_c2	c1_c5_c2_c1	IT-Sup	TRUE	CTX-8	L4/5 IT CTX Glut
180221_CEMBA_mm_P56_P63_RS2_180221_P1_180221_P2_B2_AD004	0.00536407	0.734259	0.0213474	773661	180221_P1	-0.286233	Pf6B	SSp	STR	female	c1	c1_c0	c1_c0_c0	c1_c0_c0_c0	IT-Sup	FALSE	CTX-0	L2/3 IT CTX Glut
180221_CEMBA_mm_P56_P63_RS2_180221_P1_180221_P2_B2_AD006	0.00497723	0.774038	0.0196806	715643	180221_P1	-0.398695	Pf7B	SSp	STR	female	c3	c3_c3	c3_c3_c1	c3_c3_c1_c0	IT-Deep	FALSE	CTX-9	L5 IT CTX Glut
180221_CEMBA_mm_P56_P63_RS2_180221_P1_180221_P2_B3_AD002	0.00478542	0.733723	0.0187495	887886	180221_P1	-0.0875601	Pm7B	SSp	STR	male	c1	c1_c0	c1_c0_c0	c1_c0_c0_c0	IT-Sup	TRUE	CTX-0	L2/3 IT CTX Glut
180221_CEMBA_mm_P56_P63_RS2_180221_P1_180221_P2_B3_AD004	0.00458936	0.751663	0.0176968	1068224	180221_P1	0.179208	Pf6B	SSp	STR	female	c1	c1_c1	c1_c1_c2	c1_c1_c2_c1	IT-Sup	FALSE	CTX-31	L4/5 IT CTX Glut
180221_CEMBA_mm_P56_P63_RS2_180221_P1_180221_P2_B3_AD006	0.00578816	0.769213	0.0247311	1022177	180221_P1	0.115639	Pf7B	SSp	STR	female	c3	c3_c1	c3_c1_c3	c3_c1_c3_c2	IT-Deep	FALSE	CTX-4	L6 IT CTX Glut
180221_CEMBA_mm_P56_P63_RS2_180221_P1_180221_P2_B5_AD001	0.00533172	0.739427	0.0236308	843178	180221_P1	-0.162097	Pm6B	SSp	STR	male	c1	c1_c0	c1_c0_c0	c1_c0_c0_c0	IT-Sup	FALSE	CTX-0	L2/3 IT CTX Glut
180221_CEMBA_mm_P56_P63_RS2_180221_P1_180221_P2_B5_AD004	0.00484341	0.760853	0.0185171	718164	180221_P1	-0.393621	Pf6B	SSp	STR	female	c2	c2_c4	c2_c4_c4	c2_c4_c4_c0	CT_L6b	FALSE	CTX-29	L6 CT CTX Glut
180221_CEMBA_mm_P56_P63_RS2_180221_P1_180221_P2_B5_AD006	0.00524438	0.727476	0.0217719	1661512	180221_P1	0.81649	Pf7B	SSp	STR	female	c1	c1_c0	c1_c0_c0	c1_c0_c0_c0	IT-Sup	FALSE	CTX-0	L2/3 IT CTX Glut
180221_CEMBA_mm_P56_P63_RS2_180221_P1_180221_P2_B6_AD001	0.00588661	0.756685	0.0276409	658519	180221_P1	-0.51871	Pm6B	SSp	STR	male	c1	c1_c5	c1_c5_c0	c1_c5_c0_c2	IT-Sup	FALSE	CTX-8	L4/5 IT CTX Glut
180221_CEMBA_mm_P56_P63_RS2_180221_P1_180221_P2_B6_AD004	0.00544281	0.737613	0.0228957	652469	180221_P1	-0.532025	Pf6B	SSp	STR	female	c1	c1_c0	c1_c0_c0	c1_c0_c0_c0	IT-Sup	FALSE	CTX-0	L2/3 IT CTX Glut
180221_CEMBA_mm_P56_P63_RS2_180221_P1_180221_P2_B6_AD006	0.00603833	0.791161	0.0263763	711050	180221_P1	-0.407984	Pf7B	SSp	STR	female	c3	c3_c0	c3_c0_c1	c3_c0_c1_c0	IT-Deep	FALSE	CTX-10	L6 IT CTX Glut
180221_CEMBA_mm_P56_P63_RS2_180221_P1_180221_P2_B7_AD001	0.00526341	0.727936	0.0213375	980875	180221_P1	0.0561347	Pm6B	SSp	STR	male	c1	c1_c0	c1_c0_c0	c1_c0_c0_c0	IT-Sup	FALSE	CTX-0	L2/3 IT CTX Glut
180221_CEMBA_mm_P56_P63_RS2_180221_P1_180221_P2_B7_AD002	0.00623719	0.764693	0.031132	860518	180221_P1	-0.132729	Pm7B	SSp	STR	male	c14	c14_c0	c14_c0_c0	c14_c0_c0_c0	ET	TRUE	CTX-13	L5 ET CTX Glut
180221_CEMBA_mm_P56_P63_RS2_180221_P1_180221_P2_B7_AD004	0.00490834	0.744521	0.0199142	1018302	180221_P1	0.110159	Pf6B	SSp	STR	female	c1	c1_c1	c1_c1_c3	c1_c1_c3_c1	IT-Sup	FALSE	CTX-2	L4/5 IT CTX Glut
180221_CEMBA_mm_P56_P63_RS2_180221_P1_180221_P2_B7_AD006	0.00661168	0.767598	0.0303209	804481	180221_P1	-0.229876	Pf7B	SSp	STR	female	c14	c14_c0	c14_c0_c0	c14_c0_c0_c0	ET	FALSE	CTX-13	L5 ET CTX Glut
180221_CEMBA_mm_P56_P63_RS2_180221_P1_180221_P2_B8_AD001	0.00636561	0.767154	0.0296912	1417393	180221_P1	0.587233	Pm6B	SSp	STR	male	c14	c14_c5	c14_c5_c2	c14_c5_c2_c1	ET	FALSE	CTX-13	L5 ET CTX Glut
180221_CEMBA_mm_P56_P63_RS2_180221_P1_180221_P2_B8_AD002	0.00512395	0.774533	0.0195551	1310839	180221_P1	0.474484	Pm7B	SSp	STR	male	c1	c1_c0	c1_c0_c4	c1_c0_c4_c1	IT-Sup	TRUE	CTX-19	L2/3 IT CTX Glut
180221_CEMBA_mm_P56_P63_RS2_180221_P1_180221_P2_B8_AD004	0.00519132	0.762874	0.019152	1229189	180221_P1	0.3817	Pf6B	SSp	STR	female	c1	c1_c1	c1_c1_c3	c1_c1_c3_c1	IT-Sup	FALSE	CTX-2	L4/5 IT CTX Glut
180221_CEMBA_mm_P56_P63_RS2_180221_P1_180221_P2_B8_AD006	0.00593398	0.78804	0.0276143	1323407	180221_P1	0.48825	Pf7B	SSp	STR	female	c2	c2_c3	c2_c3_c0	c2_c3_c0_c0	CT_L6b	FALSE	CTX-30	L6 CT CTX Glut
180221_CEMBA_mm_P56_P63_RS2_180221_P1_180221_P2_B9_AD001	0.00426967	0.760069	0.0166402	1586509	180221_P1	0.749849	Pm6B	SSp	STR	male	c1	c1_c1	c1_c1_c1	c1_c1_c1_c0	IT-Sup	FALSE	CTX-16	L4/5 IT CTX Glut
180221_CEMBA_mm_P56_P63_RS2_180221_P1_180221_P2_B9_AD002	0.00496424	0.74218	0.0217121	1018319	180221_P1	0.110183	Pm7B	SSp	STR	male	c1	c1_c0	c1_c0_c0	c1_c0_c0_c0	IT-Sup	TRUE	CTX-0	L2/3 IT CTX Glut
180221_CEMBA_mm_P56_P63_RS2_180221_P1_180221_P2_B9_AD006	0.00567855	0.782481	0.0251563	1091385	180221_P1	0.210154	Pf7B	SSp	STR	female	c3	c3_c3	c3_c3_c1	c3_c3_c1_c0	IT-Deep	FALSE	CTX-9	L5 IT CTX Glut
180221_CEMBA_mm_P56_P63_RS2_180221_P1_180221_P2_C10_AD002	0.00541902	0.757948	0.0228334	1376084	180221_P1	0.544562	Pm7B	SSp	STR	male	c3	c3_c0	c3_c0_c3	c3_c0_c3_c1	IT-Deep	TRUE	CTX-28	L5 IT CTX Glut
180221_CEMBA_mm_P56_P63_RS2_180221_P1_180221_P2_C10_AD004	0.00468904	0.755468	0.0202486	870890	180221_P1	-0.115444	Pf6B	SSp	STR	female	c2	c2_c1	c2_c1_c0	c2_c1_c0_c1	CT_L6b	FALSE	CTX-33	L6 CT CTX Glut
180221_CEMBA_mm_P56_P63_RS2_180221_P1_180221_P2_C10_AD006	0.00530031	0.754552	0.0206635	836873	180221_P1	-0.172926	Pf7B	SSp	STR	female	c1	c1_c0	c1_c0_c4	c1_c0_c4_c1	IT-Sup	FALSE	CTX-19	L2/3 IT CTX Glut
180221_CEMBA_mm_P56_P63_RS2_180221_P1_180221_P2_C12_AD001	0.00476507	0.756369	0.019396	1472522	180221_P1	0.642283	Pm6B	SSp	STR	male	c1	c1_c0	c1_c0_c4	c1_c0_c4_c0	IT-Sup	FALSE	CTX-19	L2/3 IT CTX Glut
180221_CEMBA_mm_P56_P63_RS2_180221_P1_180221_P2_C12_AD002	0.00489148	0.763862	0.0188349	1448236	180221_P1	0.61829	Pm7B	SSp	STR	male	c1	c1_c8	c1_c8_c2	c1_c8_c2_c0	IT-Sup	TRUE	CTX-6	L4/5 IT CTX Glut
180221_CEMBA_mm_P56_P63_RS2_180221_P1_180221_P2_C12_AD004	0.00571579	0.733223	0.0237869	1606247	180221_P1	0.767687	Pf6B	SSp	STR	female	c1	c1_c0	c1_c0_c0	c1_c0_c0_c0	IT-Sup	FALSE	CTX-0	L2/3 IT CTX Glut
180221_CEMBA_mm_P56_P63_RS2_180221_P1_180221_P2_C12_AD006	0.005208	0.787929	0.0215304	1668845	180221_P1	0.822843	Pf7B	SSp	STR	female	c3	c3_c0	c3_c0_c3	c3_c0_c3_c0	IT-Deep	FALSE	CTX-28	L5 IT CTX Glut
180221_CEMBA_mm_P56_P63_RS2_180221_P1_180221_P2_C2_AD001	0.00477102	0.760412	0.0188025	830654	180221_P1	-0.183687	Pm6B	SSp	STR	male	c3	c3_c0	c3_c0_c0	c3_c0_c0_c1	IT-Deep	FALSE	CTX-43	L6 IT CTX Glut
180221_CEMBA_mm_P56_P63_RS2_180221_P1_180221_P2_C2_AD002	0.00558484	0.767369	0.0244033	751088	180221_P1	-0.328953	Pm7B	SSp	STR	male	c3	c3_c1	c3_c1_c3	c3_c1_c3_c2	IT-Deep	TRUE	CTX-4	L6 IT CTX Glut
180221_CEMBA_mm_P56_P63_RS2_180221_P1_180221_P2_C2_AD004	0.00643643	0.762761	0.0295712	711894	180221_P1	-0.406272	Pf6B	SSp	STR	female	c1	c1_c0	c1_c0_c0	c1_c0_c0_c0	IT-Sup	FALSE	CTX-0	L2/3 IT CTX Glut
180221_CEMBA_mm_P56_P63_RS2_180221_P1_180221_P2_C2_AD006	0.00536659	0.771042	0.0230212	765933	180221_P1	-0.300716	Pf7B	SSp	STR	female	c3	c3_c3	c3_c3_c3	c3_c3_c3_c1	IT-Deep	FALSE	CTX-9	L5 IT CTX Glut
180221_CEMBA_mm_P56_P63_RS2_180221_P1_180221_P2_C3_AD001	0.0051349	0.745233	0.0232481	628476	180221_P1	-0.586077	Pm6B	SSp	STR	male	c1	c1_c0	c1_c0_c0	c1_c0_c0_c0	IT-Sup	FALSE	CTX-0	L2/3 IT CTX Glut
180221_CEMBA_mm_P56_P63_RS2_180221_P1_180221_P2_C6_AD001	0.00469644	0.759758	0.0198946	699443	180221_P1	-0.431728	Pm6B	SSp	STR	male	c1	c1_c0	c1_c0_c4	c1_c0_c4_c1	IT-Sup	FALSE	CTX-19	L2/3 IT CTX Glut
180221_CEMBA_mm_P56_P63_RS2_180221_P1_180221_P2_C6_AD002	0.00537842	0.776815	0.0233683	794219	180221_P1	-0.248398	Pm7B	SSp	STR	male	c3	c3_c1	c3_c1_c0	c3_c1_c0_c0	IT-Deep	TRUE	CTX-4	L6 IT CTX Glut
180221_CEMBA_mm_P56_P63_RS2_180221_P1_180221_P2_C6_AD004	0.00520246	0.769073	0.0207912	798292	180221_P1	-0.241018	Pf6B	SSp	STR	female	c3	c3_c1	c3_c1_c3	c3_c1_c3_c0	IT-Deep	FALSE	CTX-39	L6 IT CTX Glut
180221_CEMBA_mm_P56_P63_RS2_180221_P1_180221_P2_C6_AD006	0.00472334	0.750585	0.0187432	1472528	180221_P1	0.642289	Pf7B	SSp	STR	female	c1	c1_c0	c1_c0_c0	c1_c0_c0_c0	IT-Sup	FALSE	CTX-0	L2/3 IT CTX Glut
180221_CEMBA_mm_P56_P63_RS2_180221_P1_180221_P2_C7_AD001	0.00419091	0.740927	0.0162289	923738	180221_P1	-0.0304509	Pm6B	SSp	STR	male	c1	c1_c1	c1_c1_c0	c1_c1_c0_c1	IT-Sup	FALSE	CTX-16	L4/5 IT CTX Glut
180221_CEMBA_mm_P56_P63_RS2_180221_P1_180221_P2_C7_AD002	0.00540511	0.762194	0.023441	1632126	180221_P1	0.790746	Pm7B	SSp	STR	male	c1	c1_c5	c1_c5_c2	c1_c5_c2_c0	IT-Sup	TRUE	CTX-6	L4/5 IT CTX Glut
180221_CEMBA_mm_P56_P63_RS2_180221_P1_180221_P2_C7_AD004	0.00431815	0.737156	0.014822	951269	180221_P1	0.0119188	Pf6B	SSp	STR	female	c1	c1_c1	c1_c1_c0	c1_c1_c0_c0	IT-Sup	FALSE	CTX-16	L4/5 IT CTX Glut
180221_CEMBA_mm_P56_P63_RS2_180221_P1_180221_P2_C7_AD006	0.00506886	0.769475	0.0195082	1011885	180221_P1	0.101039	Pf7B	SSp	STR	female	c2	c2_c1	c2_c1_c0	c2_c1_c0_c1	CT_L6b	FALSE	CTX-33	L6 CT CTX Glut
180221_CEMBA_mm_P56_P63_RS2_180221_P1_180221_P2_C8_AD001	0.00505218	0.739373	0.0221131	1562225	180221_P1	0.727596	Pm6B	SSp	STR	male	c1	c1_c0	c1_c0_c0	c1_c0_c0_c0	IT-Sup	FALSE	CTX-0	L2/3 IT CTX Glut
180221_CEMBA_mm_P56_P63_RS2_180221_P1_180221_P2_C8_AD002	0.0050212	0.776131	0.0212975	1545526	180221_P1	0.712091	Pm7B	SSp	STR	male	c3	c3_c3	c3_c3_c1	c3_c3_c1_c0	IT-Deep	TRUE	CTX-9	L5 IT CTX Glut
180221_CEMBA_mm_P56_P63_RS2_180221_P1_180221_P2_C8_AD004	0.00534555	0.76567	0.0224779	1288489	180221_P1	0.449674	Pf6B	SSp	STR	female	c1	c1_c5	c1_c5_c2	c1_c5_c2_c1	IT-Sup	FALSE	CTX-8	L4/5 IT CTX Glut
180221_CEMBA_mm_P56_P63_RS2_180221_P1_180221_P2_C8_AD006	0.005337	0.758809	0.0216509	1493717	180221_P1	0.6629	Pf7B	SSp	STR	female	c1	c1_c0	c1_c0_c0	c1_c0_c0_c0	IT-Sup	FALSE	CTX-0	L2/3 IT CTX Glut
180221_CEMBA_mm_P56_P63_RS2_180221_P1_180221_P2_C9_AD001	0.00538492	0.792244	0.0243561	1209987	180221_P1	0.358985	Pm6B	SSp	STR	male	c18	c18_c0	c18_c0_c0	c18_c0_c0_c0	CT_L6b	FALSE	CTX-40	L6b CTX Glut
180221_CEMBA_mm_P56_P63_RS2_180221_P1_180221_P2_C9_AD004	0.00491907	0.776029	0.019475	1305058	180221_P1	0.468107	Pf6B	SSp	STR	female	c2	c2_c1	c2_c1_c3	c2_c1_c3_c1	CT_L6b	FALSE	CTX-33	L6 CT CTX Glut
180221_CEMBA_mm_P56_P63_RS2_180221_P1_180221_P2_D10_AD001	0.00480332	0.719594	0.0184132	909609	180221_P1	-0.0526881	Pm6B	SSp	STR	male	c1	c1_c0	c1_c0_c4	c1_c0_c4_c0	IT-Sup	FALSE	CTX-0	L2/3 IT CTX Glut
180221_CEMBA_mm_P56_P63_RS2_180221_P1_180221_P2_D10_AD002	0.00508477	0.737534	0.0211343	836426	180221_P1	-0.173697	Pm7B	SSp	STR	male	c1	c1_c0	c1_c0_c2	c1_c0_c2_c1	IT-Sup	TRUE	CTX-0	L2/3 IT CTX Glut
180221_CEMBA_mm_P56_P63_RS2_180221_P1_180221_P2_D10_AD004	0.00533824	0.735853	0.0211271	982522	180221_P1	0.0585551	Pf6B	SSp	STR	female	c1	c1_c1	c1_c1_c4	c1_c1_c4_c1	IT-Sup	FALSE	CTX-3	L4/5 IT CTX Glut
180221_CEMBA_mm_P56_P63_RS2_180221_P1_180221_P2_D10_AD006	0.00620996	0.757745	0.0266454	908409	180221_P1	-0.0545926	Pf7B	SSp	STR	female	c3	c3_c0	c3_c0_c1	c3_c0_c1_c0	IT-Deep	FALSE	CTX-10	L6 IT CTX Glut
180221_CEMBA_mm_P56_P63_RS2_180221_P1_180221_P2_D12_AD001	0.00442582	0.763956	0.0173776	931429	180221_P1	-0.0184888	Pm6B	SSp	STR	male	c2	c2_c0	c2_c0_c1	c2_c0_c1_c1	CT_L6b	FALSE	CTX-29	L6 CT CTX Glut
180221_CEMBA_mm_P56_P63_RS2_180221_P1_180221_P2_D12_AD002	0.00606159	0.747066	0.0284361	799901	180221_P1	-0.238113	Pm7B	SSp	STR	male	c14	c14_c0	c14_c0_c0	c14_c0_c0_c0	ET	TRUE	CTX-13	L5 ET CTX Glut
180221_CEMBA_mm_P56_P63_RS2_180221_P1_180221_P2_D12_AD004	0.00546864	0.750793	0.0229306	1010274	180221_P1	0.0987401	Pf6B	SSp	STR	female	c1	c1_c0	c1_c0_c0	c1_c0_c0_c0	IT-Sup	FALSE	CTX-0	L2/3 IT CTX Glut
180221_CEMBA_mm_P56_P63_RS2_180221_P1_180221_P2_D12_AD006	0.00530933	0.775079	0.0217284	889605	180221_P1	-0.0847697	Pf7B	SSp	STR	female	c3	c3_c1	c3_c1_c3	c3_c1_c3_c1	IT-Deep	FALSE	CTX-39	L6 IT CTX Glut
180221_CEMBA_mm_P56_P63_RS2_180221_P1_180221_P2_D1_AD001	0.00466422	0.759618	0.0179278	963716	180221_P1	0.0306735	Pm6B	SSp	STR	male	c1	c1_c1	c1_c1_c2	c1_c1_c2_c2	IT-Sup	FALSE	CTX-31	L4/5 IT CTX Glut
180221_CEMBA_mm_P56_P63_RS2_180221_P1_180221_P2_D1_AD004	0.00566902	0.756573	0.0243068	1005136	180221_P1	0.0913842	Pf6B	SSp	STR	female	c1	c1_c0	c1_c0_c0	c1_c0_c0_c0	IT-Sup	FALSE	CTX-0	L2/3 IT CTX Glut
180221_CEMBA_mm_P56_P63_RS2_180221_P1_180221_P2_D1_AD006	0.00496696	0.755466	0.018902	1021706	180221_P1	0.114974	Pf7B	SSp	STR	female	c1	c1_c5	c1_c5_c0	c1_c5_c0_c0	IT-Sup	FALSE	CTX-8	L4/5 IT CTX Glut
180221_CEMBA_mm_P56_P63_RS2_180221_P1_180221_P2_D2_AD001	0.00528244	0.763589	0.0238112	811202	180221_P1	-0.217873	Pm6B	SSp	STR	male	c3	c3_c1	c3_c1_c0	c3_c1_c0_c0	IT-Deep	FALSE	CTX-4	L6 IT CTX Glut
180221_CEMBA_mm_P56_P63_RS2_180221_P1_180221_P2_D2_AD004	0.00598049	0.780967	0.0260303	820885	180221_P1	-0.200754	Pf6B	SSp	STR	female	c2	c2_c4	c2_c4_c1	c2_c4_c1_c1	CT_L6b	FALSE	CTX-23	L6 CT CTX Glut
180221_CEMBA_mm_P56_P63_RS2_180221_P1_180221_P2_D2_AD006	0.00548528	0.763521	0.0224727	666940	180221_P1	-0.500378	Pf7B	SSp	STR	female	c3	c3_c3	c3_c3_c1	c3_c3_c1_c0	IT-Deep	FALSE	CTX-9	L5 IT CTX Glut
180221_CEMBA_mm_P56_P63_RS2_180221_P1_180221_P2_D3_AD001	0.00423976	0.750715	0.0157701	947043	180221_P1	0.00549534	Pm6B	SSp	STR	male	c1	c1_c1	c1_c1_c2	c1_c1_c2_c1	IT-Sup	FALSE	CTX-31	L4/5 IT CTX Glut
180221_CEMBA_mm_P56_P63_RS2_180221_P1_180221_P2_D3_AD002	0.00707103	0.76743	0.0341836	841058	180221_P1	-0.165729	Pm7B	SSp	STR	male	c14	c14_c0	c14_c0_c0	c14_c0_c0_c0	ET	TRUE	CTX-13	L5 ET CTX Glut
180221_CEMBA_mm_P56_P63_RS2_180221_P1_180221_P2_D3_AD004	0.00575306	0.765538	0.0232434	966218	180221_P1	0.0344141	Pf6B	SSp	STR	female	c3	c3_c0	c3_c0_c1	c3_c0_c1_c0	IT-Deep	FALSE	CTX-10	L6 IT CTX Glut
180221_CEMBA_mm_P56_P63_RS2_180221_P1_180221_P2_D3_AD006	0.00675761	0.763487	0.032784	782355	180221_P1	-0.270111	Pf7B	SSp	STR	female	c14	c14_c3	c14_c3_c0	c14_c3_c0_c0	ET	FALSE	CTX-13	L5 ET CTX Glut
180221_CEMBA_mm_P56_P63_RS2_180221_P1_180221_P2_D5_AD002	0.0047854	0.730849	0.0196215	908377	180221_P1	-0.0546434	Pm7B	SSp	STR	male	c1	c1_c0	c1_c0_c0	c1_c0_c0_c0	IT-Sup	TRUE	CTX-0	L2/3 IT CTX Glut
180221_CEMBA_mm_P56_P63_RS2_180221_P1_180221_P2_D5_AD004	0.0049944	0.750911	0.0229781	969228	180221_P1	0.0389015	Pf6B	SSp	STR	female	c2	c2_c3	c2_c3_c1	c2_c3_c1_c0	CT_L6b	FALSE	CTX-30	L6 CT CTX Glut
180221_CEMBA_mm_P56_P63_RS2_180221_P1_180221_P2_D5_AD006	0.00508811	0.75866	0.0204195	970558	180221_P1	0.0408798	Pf7B	SSp	STR	female	c3	c3_c0	c3_c0_c0	c3_c0_c0_c1	IT-Deep	FALSE	CTX-43	L6 IT CTX Glut
180221_CEMBA_mm_P56_P63_RS2_180221_P1_180221_P2_D8_AD001	0.00485674	0.745032	0.0206619	992474	180221_P1	0.0730947	Pm6B	SSp	STR	male	c1	c1_c0	c1_c0_c0	c1_c0_c0_c0	IT-Sup	FALSE	CTX-0	L2/3 IT CTX Glut
180221_CEMBA_mm_P56_P63_RS2_180221_P1_180221_P2_D8_AD002	0.00479265	0.778942	0.0213587	876458	180221_P1	-0.10625	Pm7B	SSp	STR	male	c2	c2_c0	c2_c0_c4	c2_c0_c4_c2	CT_L6b	TRUE	CTX-29	L6 CT CTX Glut
180221_CEMBA_mm_P56_P63_RS2_180221_P1_180221_P2_D8_AD004	0.00499617	0.7401	0.0224946	1099358	180221_P1	0.220655	Pf6B	SSp	STR	female	c1	c1_c0	c1_c0_c0	c1_c0_c0_c0	IT-Sup	FALSE	CTX-0	L2/3 IT CTX Glut
180221_CEMBA_mm_P56_P63_RS2_180221_P1_180221_P2_D8_AD006	0.00494287	0.772937	0.0194759	1082941	180221_P1	0.198948	Pf7B	SSp	STR	female	c2	c2_c6	c2_c6_c0	c2_c6_c0_c0	CT_L6b	FALSE	CTX-33	L6 CT CTX Glut
180221_CEMBA_mm_P56_P63_RS2_180221_P1_180221_P2_E10_AD001	0.00465961	0.753211	0.0181815	899471	180221_P1	-0.0688578	Pm6B	SSp	STR	male	c2	c2_c0	c2_c0_c1	c2_c0_c1_c0	CT_L6b	FALSE	CTX-29	L6 CT CTX Glut
180221_CEMBA_mm_P56_P63_RS2_180221_P1_180221_P2_E10_AD002	0.00522347	0.749932	0.0209382	740074	180221_P1	-0.350265	Pm7B	SSp	STR	male	c3	c3_c0	c3_c0_c0	c3_c0_c0_c2	IT-Deep	TRUE	CTX-4	L6 IT CTX Glut
180221_CEMBA_mm_P56_P63_RS2_180221_P1_180221_P2_E10_AD004	0.00496378	0.749077	0.0202835	932828	180221_P1	-0.0163235	Pf6B	SSp	STR	female	c11	c11_c0	c11_c0_c1	c11_c0_c1_c1	CGE	FALSE	CTX-26	Lamp5 Gaba
180221_CEMBA_mm_P56_P63_RS2_180221_P1_180221_P2_E10_AD006	0.00672508	0.789405	0.0342947	903278	180221_P1	-0.0627645	Pf7B	SSp	STR	female	c6	c6_c2	c6_c2_c3	c6_c2_c3_c1	MGE	FALSE	CTX-24	Sst Gaba
180221_CEMBA_mm_P56_P63_RS2_180221_P1_180221_P2_E12_AD001	0.00583468	0.754051	0.0266449	987626	180221_P1	0.0660302	Pm6B	SSp	STR	male	c1	c1_c0	c1_c0_c0	c1_c0_c0_c0	IT-Sup	FALSE	CTX-0	L2/3 IT CTX Glut
180221_CEMBA_mm_P56_P63_RS2_180221_P1_180221_P2_E12_AD002	0.00560868	0.78241	0.0239375	673014	180221_P1	-0.487298	Pm7B	SSp	STR	male	c3	c3_c0	c3_c0_c1	c3_c0_c1_c0	IT-Deep	TRUE	CTX-4	L6 IT CTX Glut
180221_CEMBA_mm_P56_P63_RS2_180221_P1_180221_P2_E12_AD004	0.0044982	0.756089	0.0167179	1099030	180221_P1	0.220224	Pf6B	SSp	STR	female	c1	c1_c1	c1_c1_c0	c1_c1_c0_c1	IT-Sup	FALSE	CTX-16	L4/5 IT CTX Glut
180221_CEMBA_mm_P56_P63_RS2_180221_P1_180221_P2_E12_AD006	0.00521241	0.759183	0.0212056	956130	180221_P1	0.0192722	Pf7B	SSp	STR	female	c1	c1_c0	c1_c0_c0	c1_c0_c0_c0	IT-Sup	FALSE	CTX-0	L2/3 IT CTX Glut
180221_CEMBA_mm_P56_P63_RS2_180221_P1_180221_P2_E1_AD001	0.00512365	0.746441	0.0210622	821312	180221_P1	-0.200004	Pm6B	SSp	STR	male	c1	c1_c5	c1_c5_c0	c1_c5_c0_c0	IT-Sup	FALSE	CTX-6	L4/5 IT CTX Glut
180221_CEMBA_mm_P56_P63_RS2_180221_P1_180221_P2_E1_AD002	0.00495476	0.749666	0.0202998	683648	180221_P1	-0.464681	Pm7B	SSp	STR	male	c1	c1_c0	c1_c0_c1	c1_c0_c1_c0	IT-Sup	TRUE	CTX-0	L2/3 IT CTX Glut
180221_CEMBA_mm_P56_P63_RS2_180221_P1_180221_P2_E1_AD004	0.00535103	0.756949	0.0239276	907658	180221_P1	-0.0557858	Pf6B	SSp	STR	female	c11	c11_c0	c11_c0_c0	c11_c0_c0_c0	CGE	FALSE	CTX-26	Lamp5 Gaba
180221_CEMBA_mm_P56_P63_RS2_180221_P1_180221_P2_E1_AD006	0.00508087	0.769025	0.0191476	829993	180221_P1	-0.184835	Pf7B	SSp	STR	female	c2	c2_c0	c2_c0_c0	c2_c0_c0_c0	CT_L6b	FALSE	CTX-29	L6 CT CTX Glut
180221_CEMBA_mm_P56_P63_RS2_180221_P1_180221_P2_E3_AD004	0.00515553	0.739834	0.021307	1364330	180221_P1	0.532186	Pf6B	SSp	STR	female	c1	c1_c0	c1_c0_c0	c1_c0_c0_c0	IT-Sup	FALSE	CTX-0	L2/3 IT CTX Glut
180221_CEMBA_mm_P56_P63_RS2_180221_P1_180221_P2_E3_AD006	0.00505896	0.757894	0.0218296	1142377	180221_P1	0.276032	Pf7B	SSp	STR	female	c1	c1_c5	c1_c5_c2	c1_c5_c2_c0	IT-Sup	FALSE	CTX-9	L5 IT CTX Glut
180221_CEMBA_mm_P56_P63_RS2_180221_P1_180221_P2_E5_AD004	0.00500339	0.742517	0.0225494	727223	180221_P1	-0.375537	Pf6B	SSp	STR	female	c1	c1_c0	c1_c0_c0	c1_c0_c0_c0	IT-Sup	FALSE	CTX-3	L4/5 IT CTX Glut
180221_CEMBA_mm_P56_P63_RS2_180221_P1_180221_P2_E5_AD006	0.00490813	0.7378	0.020042	637868	180221_P1	-0.564677	Pf7B	SSp	STR	female	c1	c1_c0	c1_c0_c1	c1_c0_c1_c0	IT-Sup	FALSE	CTX-0	L2/3 IT CTX Glut
180221_CEMBA_mm_P56_P63_RS2_180221_P1_180221_P2_E6_AD001	0.00487078	0.753724	0.0218991	644153	180221_P1	-0.550531	Pm6B	SSp	STR	male	c1	c1_c0	c1_c0_c1	c1_c0_c1_c0	IT-Sup	FALSE	CTX-0	L2/3 IT CTX Glut
180221_CEMBA_mm_P56_P63_RS2_180221_P1_180221_P2_E6_AD002	0.0047189	0.742654	0.0188608	719194	180221_P1	-0.391554	Pm7B	SSp	STR	male	c1	c1_c5	c1_c5_c0	c1_c5_c0_c1	IT-Sup	TRUE	CTX-8	L4/5 IT CTX Glut
180221_CEMBA_mm_P56_P63_RS2_180221_P1_180221_P2_E6_AD006	0.00495091	0.77727	0.0203214	651934	180221_P1	-0.533209	Pf7B	SSp	STR	female	c2	c2_c4	c2_c4_c2	c2_c4_c2_c1	CT_L6b	FALSE	CTX-29	L6 CT CTX Glut
180221_CEMBA_mm_P56_P63_RS2_180221_P1_180221_P2_E7_AD002	0.00464432	0.745341	0.0189047	784113	180221_P1	-0.266873	Pm7B	SSp	STR	male	c1	c1_c1	c1_c1_c3	c1_c1_c3_c1	IT-Sup	TRUE	CTX-3	L4/5 IT CTX Glut
180221_CEMBA_mm_P56_P63_RS2_180221_P1_180221_P2_E7_AD004	0.00662362	0.795707	0.0339361	847405	180221_P1	-0.154883	Pf6B	SSp	STR	female	c6	c6_c5	c6_c5_c0	c6_c5_c0_c1	MGE	FALSE	CTX-14	Pvalb Gaba
180221_CEMBA_mm_P56_P63_RS2_180221_P1_180221_P2_E7_AD006	0.00467047	0.750636	0.0180202	825019	180221_P1	-0.193507	Pf7B	SSp	STR	female	c1	c1_c1	c1_c1_c2	c1_c1_c2_c2	IT-Sup	FALSE	CTX-31	L4/5 IT CTX Glut
180221_CEMBA_mm_P56_P63_RS2_180221_P1_180221_P2_E8_AD001	0.0054183	0.78602	0.0243009	736332	180221_P1	-0.357578	Pm6B	SSp	STR	male	c3	c3_c3	c3_c3_c3	c3_c3_c3_c0	IT-Deep	FALSE	CTX-9	L5 IT CTX Glut
180221_CEMBA_mm_P56_P63_RS2_180221_P1_180221_P2_E8_AD002	0.00555385	0.788824	0.0252282	658962	180221_P1	-0.517739	Pm7B	SSp	STR	male	c3	c3_c3	c3_c3_c2	c3_c3_c2_c0	IT-Deep	TRUE	CTX-9	L5 IT CTX Glut
180221_CEMBA_mm_P56_P63_RS2_180221_P1_180221_P2_E8_AD004	0.00507142	0.750034	0.0200455	774210	180221_P1	-0.28521	Pf6B	SSp	STR	female	c1	c1_c0	c1_c0_c0	c1_c0_c0_c0	IT-Sup	FALSE	CTX-0	L2/3 IT CTX Glut
180221_CEMBA_mm_P56_P63_RS2_180221_P1_180221_P2_E8_AD006	0.00516057	0.758425	0.020491	774826	180221_P1	-0.284062	Pf7B	SSp	STR	female	c1	c1_c0	c1_c0_c4	c1_c0_c4_c0	IT-Sup	FALSE	CTX-19	L2/3 IT CTX Glut
180221_CEMBA_mm_P56_P63_RS2_180221_P1_180221_P2_E9_AD006	0.00516635	0.761103	0.0196807	666781	180221_P1	-0.500722	Pf7B	SSp	STR	female	c1	c1_c8	c1_c8_c0	c1_c8_c0_c0	IT-Sup	FALSE	CTX-6	L4/5 IT CTX Glut
180221_CEMBA_mm_P56_P63_RS2_180221_P1_180221_P2_F12_AD001	0.00633636	0.799195	0.0305183	1002921	180221_P1	0.0882015	Pm6B	SSp	STR	male	c11	c11_c4	c11_c4_c4	c11_c4_c4_c0	CGE	FALSE	CTX-45	Sncg Gaba
180221_CEMBA_mm_P56_P63_RS2_180221_P1_180221_P2_F12_AD004	0.00519462	0.776783	0.0209566	1089309	180221_P1	0.207407	Pf6B	SSp	STR	female	c3	c3_c1	c3_c1_c0	c3_c1_c0_c0	IT-Deep	FALSE	CTX-4	L6 IT CTX Glut
180221_CEMBA_mm_P56_P63_RS2_180221_P1_180221_P2_F12_AD006	0.00583711	0.778767	0.0251593	890311	180221_P1	-0.0836252	Pf7B	SSp	STR	female	c3	c3_c0	c3_c0_c1	c3_c0_c1_c0	IT-Deep	FALSE	CTX-10	L6 IT CTX Glut
180221_CEMBA_mm_P56_P63_RS2_180221_P1_180221_P2_F1_AD001	0.00469711	0.770678	0.0183188	1127570	180221_P1	0.257211	Pm6B	SSp	STR	male	c2	c2_c0	c2_c0_c1	c2_c0_c1_c1	CT_L6b	FALSE	CTX-29	L6 CT CTX Glut
180221_CEMBA_mm_P56_P63_RS2_180221_P1_180221_P2_F1_AD002	0.00525507	0.771806	0.0233353	885232	180221_P1	-0.091879	Pm7B	SSp	STR	male	c3	c3_c0	c3_c0_c3	c3_c0_c3_c0	IT-Deep	TRUE	CTX-28	L5 IT CTX Glut
180221_CEMBA_mm_P56_P63_RS2_180221_P1_180221_P2_F1_AD004	0.00525742	0.731215	0.0213155	1178093	180221_P1	0.320447	Pf6B	SSp	STR	female	c1	c1_c0	c1_c0_c0	c1_c0_c0_c0	IT-Sup	FALSE	CTX-0	L2/3 IT CTX Glut
180221_CEMBA_mm_P56_P63_RS2_180221_P1_180221_P2_F1_AD006	0.00520273	0.740366	0.0206634	1136543	180221_P1	0.268646	Pf7B	SSp	STR	female	c1	c1_c0	c1_c0_c0	c1_c0_c0_c0	IT-Sup	FALSE	CTX-0	L2/3 IT CTX Glut
180221_CEMBA_mm_P56_P63_RS2_180221_P1_180221_P2_F2_AD001	0.00529003	0.755964	0.0229255	1998123	180221_P1	1.08264	Pm6B	SSp	STR	male	c3	c3_c0	c3_c0_c1	c3_c0_c1_c0	IT-Deep	FALSE	CTX-10	L6 IT CTX Glut
180221_CEMBA_mm_P56_P63_RS2_180221_P1_180221_P2_F2_AD002	0.0054373	0.728056	0.022789	948708	180221_P1	0.00802952	Pm7B	SSp	STR	male	c1	c1_c0	c1_c0_c0	c1_c0_c0_c0	IT-Sup	TRUE	CTX-0	L2/3 IT CTX Glut
180221_CEMBA_mm_P56_P63_RS2_180221_P1_180221_P2_F2_AD004	0.00516005	0.752357	0.0203367	1015482	180221_P1	0.106158	Pf6B	SSp	STR	female	c1	c1_c1	c1_c1_c3	c1_c1_c3_c0	IT-Sup	FALSE	CTX-31	L4/5 IT CTX Glut
180221_CEMBA_mm_P56_P63_RS2_180221_P1_180221_P2_F2_AD006	0.00602842	0.74276	0.0274289	1021626	180221_P1	0.114861	Pf7B	SSp	STR	female	c14	c14_c0	c14_c0_c0	c14_c0_c0_c1	ET	FALSE	CTX-13	L5 ET CTX Glut
180221_CEMBA_mm_P56_P63_RS2_180221_P1_180221_P2_F3_AD001	0.00504019	0.743874	0.0214914	767022	180221_P1	-0.298667	Pm6B	SSp	STR	male	c1	c1_c0	c1_c0_c0	c1_c0_c0_c0	IT-Sup	FALSE	CTX-0	L2/3 IT CTX Glut
180221_CEMBA_mm_P56_P63_RS2_180221_P1_180221_P2_F3_AD004	0.00530271	0.734851	0.0199648	825710	180221_P1	-0.192299	Pf6B	SSp	STR	female	c1	c1_c0	c1_c0_c4	c1_c0_c4_c0	IT-Sup	FALSE	CTX-19	L2/3 IT CTX Glut
180221_CEMBA_mm_P56_P63_RS2_180221_P1_180221_P2_F3_AD006	0.00508252	0.77966	0.0222886	731975	180221_P1	-0.36614	Pf7B	SSp	STR	female	c2	c2_c1	c2_c1_c0	c2_c1_c0_c1	CT_L6b	FALSE	CTX-33	L6 CT CTX Glut
180221_CEMBA_mm_P56_P63_RS2_180221_P1_180221_P2_F5_AD001	0.00484706	0.733796	0.0216729	717899	180221_P1	-0.394154	Pm6B	SSp	STR	male	c1	c1_c0	c1_c0_c0	c1_c0_c0_c0	IT-Sup	FALSE	CTX-0	L2/3 IT CTX Glut
180221_CEMBA_mm_P56_P63_RS2_180221_P1_180221_P2_F5_AD002	0.00491373	0.74524	0.01932	1256174	180221_P1	0.41303	Pm7B	SSp	STR	male	c3	c3_c0	c3_c0_c0	c3_c0_c0_c1	IT-Deep	TRUE	CTX-0	L2/3 IT CTX Glut
180221_CEMBA_mm_P56_P63_RS2_180221_P1_180221_P2_F5_AD004	0.00443436	0.747762	0.0187785	688356	180221_P1	-0.45478	Pf6B	SSp	STR	female	c2	c2_c0	c2_c0_c0	c2_c0_c0_c1	CT_L6b	FALSE	CTX-29	L6 CT CTX Glut
180221_CEMBA_mm_P56_P63_RS2_180221_P1_180221_P2_F5_AD006	0.00494559	0.760313	0.0209835	749063	180221_P1	-0.332848	Pf7B	SSp	STR	female	c3	c3_c0	c3_c0_c0	c3_c0_c0_c1	IT-Deep	FALSE	CTX-28	L5 IT CTX Glut
180221_CEMBA_mm_P56_P63_RS2_180221_P1_180221_P2_F6_AD001	0.00493645	0.775248	0.0223393	1188855	180221_P1	0.333566	Pm6B	SSp	STR	male	c3	c3_c0	c3_c0_c0	c3_c0_c0_c1	IT-Deep	FALSE	CTX-43	L6 IT CTX Glut
180221_CEMBA_mm_P56_P63_RS2_180221_P1_180221_P2_F6_AD002	0.00541262	0.780163	0.0240759	2092216	180221_P1	1.14903	Pm7B	SSp	STR	male	c3	c3_c3	c3_c3_c1	c3_c3_c1_c0	IT-Deep	TRUE	CTX-9	L5 IT CTX Glut
180221_CEMBA_mm_P56_P63_RS2_180221_P1_180221_P2_F6_AD004	0.00388061	0.75124	0.0141659	1024653	180221_P1	0.119129	Pf6B	SSp	STR	female	c1	c1_c1	c1_c1_c0	c1_c1_c0_c0	IT-Sup	FALSE	CTX-16	L4/5 IT CTX Glut
180221_CEMBA_mm_P56_P63_RS2_180221_P1_180221_P2_F6_AD006	0.005652	0.745488	0.026201	1090479	180221_P1	0.208955	Pf7B	SSp	STR	female	c1	c1_c0	c1_c0_c0	c1_c0_c0_c0	IT-Sup	FALSE	CTX-0	L2/3 IT CTX Glut
180221_CEMBA_mm_P56_P63_RS2_180221_P1_180221_P2_F7_AD001	0.00497997	0.73983	0.0233793	902848	180221_P1	-0.0634515	Pm6B	SSp	STR	male	c1	c1_c0	c1_c0_c0	c1_c0_c0_c0	IT-Sup	FALSE	CTX-0	L2/3 IT CTX Glut
180221_CEMBA_mm_P56_P63_RS2_180221_P1_180221_P2_F7_AD002	0.00456061	0.740675	0.0171727	1939306	180221_P1	1.03953	Pm7B	SSp	STR	male	c1	c1_c1	c1_c1_c4	c1_c1_c4_c1	IT-Sup	TRUE	CTX-16	L4/5 IT CTX Glut
180221_CEMBA_mm_P56_P63_RS2_180221_P1_180221_P2_F7_AD006	0.0046972	0.767908	0.0180317	1050976	180221_P1	0.155723	Pf7B	SSp	STR	female	c2	c2_c0	c2_c0_c0	c2_c0_c0_c2	CT_L6b	FALSE	CTX-29	L6 CT CTX Glut
180221_CEMBA_mm_P56_P63_RS2_180221_P1_180221_P2_G1_AD001	0.00547238	0.791465	0.0254848	896000	180221_P1	-0.0744359	Pm6B	SSp	STR	male	c18	c18_c0	c18_c0_c1	c18_c0_c1_c1	CT_L6b	FALSE	CTX-40	L6b CTX Glut
180221_CEMBA_mm_P56_P63_RS2_180221_P1_180221_P2_G1_AD004	0.00611531	0.777525	0.0270666	819756	180221_P1	-0.20274	Pf6B	SSp	STR	female	c3	c3_c1	c3_c1_c0	c3_c1_c0_c2	IT-Deep	FALSE	CTX-28	L5 IT CTX Glut
180221_CEMBA_mm_P56_P63_RS2_180221_P1_180221_P2_G1_AD006	0.00498534	0.775344	0.0208229	836092	180221_P1	-0.174273	Pf7B	SSp	STR	female	c2	c2_c4	c2_c4_c2	c2_c4_c2_c1	CT_L6b	FALSE	CTX-29	L6 CT CTX Glut
180221_CEMBA_mm_P56_P63_RS2_180221_P1_180221_P2_G2_AD001	0.00631465	0.78736	0.0328155	880381	180221_P1	-0.0998066	Pm6B	SSp	STR	male	c6	c6_c2	c6_c2_c2	c6_c2_c2_c0	MGE	FALSE	CTX-14	Pvalb Gaba
180221_CEMBA_mm_P56_P63_RS2_180221_P1_180221_P2_G2_AD002	0.00646902	0.770985	0.0296289	859047	180221_P1	-0.135198	Pm7B	SSp	STR	male	c1	c1_c5	c1_c5_c2	c1_c5_c2_c0	IT-Sup	TRUE	CTX-8	L4/5 IT CTX Glut
180221_CEMBA_mm_P56_P63_RS2_180221_P1_180221_P2_G2_AD004	0.00459495	0.739302	0.0163507	994910	180221_P1	0.0766314	Pf6B	SSp	STR	female	c1	c1_c1	c1_c1_c2	c1_c1_c2_c1	IT-Sup	FALSE	CTX-31	L4/5 IT CTX Glut
180221_CEMBA_mm_P56_P63_RS2_180221_P1_180221_P2_G2_AD006	0.00577265	0.770592	0.0241866	966142	180221_P1	0.0343007	Pf7B	SSp	STR	female	c3	c3_c3	c3_c3_c1	c3_c3_c1_c0	IT-Deep	FALSE	CTX-9	L5 IT CTX Glut
180221_CEMBA_mm_P56_P63_RS2_180221_P1_180221_P2_G3_AD001	0.0055258	0.768931	0.024059	676531	180221_P1	-0.479779	Pm6B	SSp	STR	male	c3	c3_c0	c3_c0_c3	c3_c0_c3_c1	IT-Deep	FALSE	CTX-28	L5 IT CTX Glut
180221_CEMBA_mm_P56_P63_RS2_180221_P1_180221_P2_G3_AD002	0.00495379	0.759641	0.0196206	701545	180221_P1	-0.427399	Pm7B	SSp	STR	male	c3	c3_c0	c3_c0_c0	c3_c0_c0_c1	IT-Deep	TRUE	CTX-43	L6 IT CTX Glut
180221_CEMBA_mm_P56_P63_RS2_180221_P1_180221_P2_G3_AD004	0.00474981	0.751114	0.0183952	824525	180221_P1	-0.194371	Pf6B	SSp	STR	female	c2	c2_c0	c2_c0_c0	c2_c0_c0_c1	CT_L6b	FALSE	CTX-29	L6 CT CTX Glut
180221_CEMBA_mm_P56_P63_RS2_180221_P1_180221_P2_G3_AD006	0.00577119	0.770078	0.025288	853637	180221_P1	-0.144312	Pf7B	SSp	STR	female	c3	c3_c0	c3_c0_c3	c3_c0_c3_c0	IT-Deep	FALSE	CTX-9	L5 IT CTX Glut
180221_CEMBA_mm_P56_P63_RS2_180221_P1_180221_P2_G5_AD001	0.00515026	0.710316	0.0219836	885935	180221_P1	-0.0907337	Pm6B	SSp	STR	male	c1	c1_c0	c1_c0_c0	c1_c0_c0_c0	IT-Sup	FALSE	CTX-0	L2/3 IT CTX Glut
180221_CEMBA_mm_P56_P63_RS2_180221_P1_180221_P2_G5_AD004	0.0051292	0.723583	0.02019	931611	180221_P1	-0.0182069	Pf6B	SSp	STR	female	c1	c1_c0	c1_c0_c0	c1_c0_c0_c0	IT-Sup	FALSE	CTX-19	L2/3 IT CTX Glut
180221_CEMBA_mm_P56_P63_RS2_180221_P1_180221_P2_G5_AD006	0.00429345	0.74908	0.0169509	909054	180221_P1	-0.0535686	Pf7B	SSp	STR	female	c2	c2_c1	c2_c1_c0	c2_c1_c0_c0	CT_L6b	FALSE	CTX-33	L6 CT CTX Glut
180221_CEMBA_mm_P56_P63_RS2_180221_P1_180221_P2_H12_AD001	0.00508486	0.747201	0.0235222	1364578	180221_P1	0.532448	Pm6B	SSp	STR	male	c1	c1_c0	c1_c0_c0	c1_c0_c0_c0	IT-Sup	FALSE	CTX-0	L2/3 IT CTX Glut
180221_CEMBA_mm_P56_P63_RS2_180221_P1_180221_P2_H12_AD004	0.00554097	0.763126	0.0227653	1238788	180221_P1	0.392923	Pf6B	SSp	STR	female	c1	c1_c5	c1_c5_c0	c1_c5_c0_c0	IT-Sup	FALSE	CTX-6	L4/5 IT CTX Glut
180221_CEMBA_mm_P56_P63_RS2_180221_P1_180221_P2_H12_AD006	0.00507823	0.756032	0.0221133	1040536	180221_P1	0.14132	Pf7B	SSp	STR	female	c1	c1_c8	c1_c8_c0	c1_c8_c0_c1	IT-Sup	FALSE	CTX-6	L4/5 IT CTX Glut
180221_CEMBA_mm_P56_P63_RS2_180221_P1_180221_P2_H2_AD001	0.00532657	0.736203	0.0225406	698608	180221_P1	-0.433451	Pm6B	SSp	STR	male	c1	c1_c0	c1_c0_c0	c1_c0_c0_c0	IT-Sup	FALSE	CTX-12	L2/3 IT CTX Glut
180221_CEMBA_mm_P56_P63_RS2_180221_P1_180221_P2_H2_AD004	0.00653944	0.736405	0.0315417	679449	180221_P1	-0.473569	Pf6B	SSp	STR	female	c14	c14_c0	c14_c0_c0	c14_c0_c0_c0	ET	FALSE	CTX-13	L5 ET CTX Glut
180221_CEMBA_mm_P56_P63_RS2_180221_P1_180221_P2_H2_AD006	0.00583862	0.766853	0.0259612	687671	180221_P1	-0.456216	Pf7B	SSp	STR	female	c3	c3_c3	c3_c3_c0	c3_c3_c0_c0	IT-Deep	FALSE	CTX-9	L5 IT CTX Glut
180221_CEMBA_mm_P56_P63_RS2_180221_P1_180221_P2_H3_AD001	0.00468441	0.742975	0.018707	694002	180221_P1	-0.442995	Pm6B	SSp	STR	male	c1	c1_c0	c1_c0_c0	c1_c0_c0_c0	IT-Sup	FALSE	CTX-0	L2/3 IT CTX Glut
180221_CEMBA_mm_P56_P63_RS2_180221_P1_180221_P2_H3_AD002	0.00552997	0.750937	0.0238663	665783	180221_P1	-0.502883	Pm7B	SSp	STR	male	c1	c1_c0	c1_c0_c4	c1_c0_c4_c1	IT-Sup	TRUE	CTX-0	L2/3 IT CTX Glut
180221_CEMBA_mm_P56_P63_RS2_180221_P1_180221_P2_H3_AD004	0.00555726	0.747902	0.0236619	1481314	180221_P1	0.650871	Pf6B	SSp	STR	female	c14	c14_c0	c14_c0_c0	c14_c0_c0_c0	ET	FALSE	CTX-13	L5 ET CTX Glut
180221_CEMBA_mm_P56_P63_RS2_180221_P1_180221_P2_H5_AD002	0.00505969	0.749882	0.0193679	1097430	180221_P1	0.218122	Pm7B	SSp	STR	male	c1	c1_c0	c1_c0_c4	c1_c0_c4_c1	IT-Sup	TRUE	CTX-19	L2/3 IT CTX Glut
180221_CEMBA_mm_P56_P63_RS2_180221_P1_180221_P2_H5_AD004	0.00564273	0.760144	0.0237843	1188924	180221_P1	0.33365	Pf6B	SSp	STR	female	c3	c3_c1	c3_c1_c0	c3_c1_c0_c0	IT-Deep	FALSE	CTX-4	L6 IT CTX Glut
180221_CEMBA_mm_P56_P63_RS2_180221_P1_180221_P2_H5_AD006	0.00484153	0.744443	0.0196863	1136628	180221_P1	0.268754	Pf7B	SSp	STR	female	c1	c1_c5	c1_c5_c0	c1_c5_c0_c0	IT-Sup	FALSE	CTX-8	L4/5 IT CTX Glut
180221_CEMBA_mm_P56_P63_RS2_180221_P1_180221_P2_H6_AD001	0.00486326	0.759135	0.0187582	753685	180221_P1	-0.323973	Pm6B	SSp	STR	male	c1	c1_c1	c1_c1_c2	c1_c1_c2_c2	IT-Sup	FALSE	CTX-31	L4/5 IT CTX Glut
180221_CEMBA_mm_P56_P63_RS2_180221_P1_180221_P2_H6_AD002	0.00515003	0.782964	0.0214536	660379	180221_P1	-0.51464	Pm7B	SSp	STR	male	c3	c3_c0	c3_c0_c1	c3_c0_c1_c0	IT-Deep	TRUE	CTX-10	L6 IT CTX Glut
180221_CEMBA_mm_P56_P63_RS2_180221_P1_180221_P2_H6_AD004	0.00507929	0.753659	0.0202128	1634821	180221_P1	0.793126	Pf6B	SSp	STR	female	c1	c1_c0	c1_c0_c0	c1_c0_c0_c0	IT-Sup	FALSE	CTX-0	L2/3 IT CTX Glut
180221_CEMBA_mm_P56_P63_RS2_180221_P1_180221_P2_H6_AD006	0.00494028	0.781676	0.0216593	653628	180221_P1	-0.529465	Pf7B	SSp	STR	female	c3	c3_c0	c3_c0_c3	c3_c0_c3_c1	IT-Deep	FALSE	CTX-28	L5 IT CTX Glut
180221_CEMBA_mm_P56_P63_RS2_180221_P1_180221_P2_H7_AD004	0.00502638	0.730578	0.020156	718277	180221_P1	-0.393394	Pf6B	SSp	STR	female	c1	c1_c0	c1_c0_c0	c1_c0_c0_c0	IT-Sup	FALSE	CTX-0	L2/3 IT CTX Glut
180221_CEMBA_mm_P56_P63_RS2_180221_P1_180221_P2_H7_AD006	0.00482386	0.752101	0.0191394	766076	180221_P1	-0.300447	Pf7B	SSp	STR	female	c1	c1_c8	c1_c8_c0	c1_c8_c0_c1	IT-Sup	FALSE	CTX-6	L4/5 IT CTX Glut
180221_CEMBA_mm_P56_P63_RS2_180221_P1_180221_P2_H8_AD001	0.00389981	0.743531	0.0143955	917538	180221_P1	-0.0401667	Pm6B	SSp	STR	male	c1	c1_c1	c1_c1_c0	c1_c1_c0_c0	IT-Sup	FALSE	CTX-16	L4/5 IT CTX Glut
180221_CEMBA_mm_P56_P63_RS2_180221_P1_180221_P2_H8_AD002	0.00433234	0.752205	0.01719	2014287	180221_P1	1.09426	Pm7B	SSp	STR	male	c1	c1_c1	c1_c1_c1	c1_c1_c1_c1	IT-Sup	TRUE	CTX-16	L4/5 IT CTX Glut
180221_CEMBA_mm_P56_P63_RS2_180221_P1_180221_P2_H8_AD004	0.00517402	0.760652	0.0210409	1140983	180221_P1	0.274271	Pf6B	SSp	STR	female	c1	c1_c0	c1_c0_c1	c1_c0_c1_c3	IT-Sup	FALSE	CTX-0	L2/3 IT CTX Glut
180221_CEMBA_mm_P56_P63_RS2_180221_P1_180221_P2_H8_AD006	0.00469631	0.77194	0.019152	1085560	180221_P1	0.202433	Pf7B	SSp	STR	female	c1	c1_c8	c1_c8_c2	c1_c8_c2_c0	IT-Sup	FALSE	CTX-6	L4/5 IT CTX Glut
180221_CEMBA_mm_P56_P63_RS2_180221_P1_180221_P2_H9_AD001	0.00472836	0.75064	0.0205408	902985	180221_P1	-0.0632326	Pm6B	SSp	STR	male	c1	c1_c0	c1_c0_c0	c1_c0_c0_c0	IT-Sup	FALSE	CTX-0	L2/3 IT CTX Glut
180221_CEMBA_mm_P56_P63_RS2_180221_P1_180221_P2_H9_AD004	0.00461773	0.751415	0.017075	939842	180221_P1	-0.00551635	Pf6B	SSp	STR	female	c1	c1_c1	c1_c1_c3	c1_c1_c3_c0	IT-Sup	FALSE	CTX-2	L4/5 IT CTX Glut
180221_CEMBA_mm_P56_P63_RS2_180221_P1_180221_P2_H9_AD006	0.00516326	0.75308	0.0212995	1010386	180221_P1	0.0989001	Pf7B	SSp	STR	female	c1	c1_c0	c1_c0_c4	c1_c0_c4_c0	IT-Sup	FALSE	CTX-19	L2/3 IT CTX Glut
180221_CEMBA_mm_P56_P63_RS2_180221_P3_180221_P4_A10_AD002	0.00504264	0.762416	0.0226456	1255480	180221_P3	0.250302	Pm5A	ACA	STR	male	c1	c1_c2	c1_c2_c4	c1_c2_c4_c1	IT-Sup	TRUE	CTX-38	L2/3 IT CTX Glut
180221_CEMBA_mm_P56_P63_RS2_180221_P3_180221_P4_A10_AD004	0.0056015	0.775387	0.0242204	702305	180221_P3	-0.587768	Pf4A	ACA	STR	female	c3	c3_c0	c3_c0_c2	c3_c0_c2_c0	IT-Deep	TRUE	CTX-10	L6 IT CTX Glut
180221_CEMBA_mm_P56_P63_RS2_180221_P3_180221_P4_A10_AD006	0.00622855	0.784194	0.0290627	656960	180221_P3	-0.68406	Pf5A	ACA	STR	female	c14	c14_c1	c14_c1_c0	c14_c1_c0_c1	ET	TRUE	CTX-13	L5 ET CTX Glut
180221_CEMBA_mm_P56_P63_RS2_180221_P3_180221_P4_A12_AD001	0.00447813	0.748656	0.019183	707307	180221_P3	-0.577529	Pm4A	ACA	STR	male	c1	c1_c0	c1_c0_c2	c1_c0_c2_c0	IT-Sup	TRUE	CTX-19	L2/3 IT CTX Glut
180221_CEMBA_mm_P56_P63_RS2_180221_P3_180221_P4_A12_AD002	0.00588295	0.783778	0.02836	960168	180221_P3	-0.136579	Pm5A	ACA	STR	male	c30	c30_c3	c30_c3_c2	c30_c3_c2_c0	RSP	TRUE	CTX-34	L5 IT CTX Glut
180221_CEMBA_mm_P56_P63_RS2_180221_P3_180221_P4_A12_AD004	0.00288979	0.737742	0.00501495	923463	180221_P3	-0.192811	Pf4A	ACA	STR	female	c10	c10_c4	c10_c4_c0	c10_c4_c0_c0	ASC	FALSE
180221_CEMBA_mm_P56_P63_RS2_180221_P3_180221_P4_A12_AD006	0.00506445	0.78149	0.0197913	874560	180221_P3	-0.271308	Pf5A	ACA	STR	female	c3	c3_c0	c3_c0_c2	c3_c0_c2_c0	IT-Deep	TRUE	CTX-10	L6 IT CTX Glut
180221_CEMBA_mm_P56_P63_RS2_180221_P3_180221_P4_A12_AD007	0.00563499	0.784056	0.0274755	843435	180221_P4	-0.19303	Pm3D	AI	STR	male	c14	c14_c6	c14_c6_c2	c14_c6_c2_c0	ET	TRUE	CTX-13	L5 ET CTX Glut
180221_CEMBA_mm_P56_P63_RS2_180221_P3_180221_P4_A12_AD008	0.00487039	0.77384	0.0220845	773312	180221_P4	-0.318256	Pm3D	AI	STR	male	c1	c1_c2	c1_c2_c5	c1_c2_c5_c0	IT-Sup	TRUE	CTX-11	L4/5 IT CTX Glut
180221_CEMBA_mm_P56_P63_RS2_180221_P3_180221_P4_A12_AD012	0.00474532	0.800788	0.0212397	636363	180221_P4	-0.599457	Pf3D	AI	STR	female	c1	c1_c7	c1_c7_c2	c1_c7_c2_c1	IT-Sup	TRUE	CTX-46	L2/3 IT CTX Glut
180221_CEMBA_mm_P56_P63_RS2_180221_P3_180221_P4_A1_AD001	0.00601724	0.799252	0.0280871	1149501	180221_P3	0.12307	Pm4A	ACA	STR	male	c2	c2_c2	c2_c2_c0	c2_c2_c0_c1	CT_L6b	TRUE	CTX-23	L6 CT CTX Glut
180221_CEMBA_mm_P56_P63_RS2_180221_P3_180221_P4_A1_AD002	0.00529948	0.758436	0.0242388	1102376	180221_P3	0.0626789	Pm5A	ACA	STR	male	c1	c1_c0	c1_c0_c2	c1_c0_c2_c2	IT-Sup	TRUE	CTX-38	L2/3 IT CTX Glut
180221_CEMBA_mm_P56_P63_RS2_180221_P3_180221_P4_A1_AD004	0.00433635	0.761852	0.0176142	1260403	180221_P3	0.255948	Pf4A	ACA	STR	female	c1	c1_c0	c1_c0_c2	c1_c0_c2_c0	IT-Sup	TRUE	CTX-19	L2/3 IT CTX Glut
180221_CEMBA_mm_P56_P63_RS2_180221_P3_180221_P4_A1_AD007	0.00522956	0.773183	0.0234566	1227243	180221_P4	0.348042	Pm3D	AI	STR	male	c26	c26_c3	c26_c3_c1	c26_c3_c1_c0	CLA	TRUE	CTX-21	CLA-EPd-CTX Car3 Glut
180221_CEMBA_mm_P56_P63_RS2_180221_P3_180221_P4_A1_AD008	0.00516571	0.780579	0.0235101	1078612	180221_P4	0.161797	Pm3D	AI	STR	male	c1	c1_c2	c1_c2_c0	c1_c2_c0_c0	IT-Sup	TRUE	CTX-11	L4/5 IT CTX Glut
180221_CEMBA_mm_P56_P63_RS2_180221_P3_180221_P4_A2_AD001	0.00514069	0.765125	0.0246468	745269	180221_P3	-0.502104	Pm4A	ACA	STR	male	c1	c1_c2	c1_c2_c4	c1_c2_c4_c1	IT-Sup	TRUE	CTX-3	L4/5 IT CTX Glut
180221_CEMBA_mm_P56_P63_RS2_180221_P3_180221_P4_A2_AD002	0.00539027	0.765782	0.0260326	723564	180221_P3	-0.544745	Pm5A	ACA	STR	male	c1	c1_c2	c1_c2_c4	c1_c2_c4_c1	IT-Sup	TRUE	CTX-3	L4/5 IT CTX Glut
180221_CEMBA_mm_P56_P63_RS2_180221_P3_180221_P4_A2_AD004	0.00453543	0.766158	0.0183126	819834	180221_P3	-0.364534	Pf4A	ACA	STR	female	c3	c3_c7	c3_c7_c1	c3_c7_c1_c1	IT-Deep	TRUE	CTX-39	L6 IT CTX Glut
180221_CEMBA_mm_P56_P63_RS2_180221_P3_180221_P4_A2_AD006	0.00580012	0.772299	0.0259937	680740	180221_P3	-0.632762	Pf5A	ACA	STR	female	c3	c3_c7	c3_c7_c1	c3_c7_c1_c0	IT-Deep	TRUE	CTX-39	L6 IT CTX Glut
180221_CEMBA_mm_P56_P63_RS2_180221_P3_180221_P4_A2_AD008	0.00596052	0.779805	0.0279956	692628	180221_P4	-0.477226	Pm3D	AI	STR	male	c14	c14_c1	c14_c1_c2	c14_c1_c2_c1	ET	TRUE	CTX-13	L5 ET CTX Glut
180221_CEMBA_mm_P56_P63_RS2_180221_P3_180221_P4_A2_AD010	0.00508808	0.763824	0.0218112	660550	180221_P4	-0.545639	Pf3D	AI	STR	female	c1	c1_c2	c1_c2_c3	c1_c2_c3_c2	IT-Sup	TRUE	CTX-11	L4/5 IT CTX Glut
180221_CEMBA_mm_P56_P63_RS2_180221_P3_180221_P4_A2_AD012	0.00559888	0.79933	0.0259874	672271	180221_P4	-0.520264	Pf3D	AI	STR	female	c3	c3_c5	c3_c5_c1	c3_c5_c1_c0	IT-Deep	TRUE	CTX-42	L5/6 IT TPE-ENT Glut
180221_CEMBA_mm_P56_P63_RS2_180221_P3_180221_P4_A3_AD001	0.00524332	0.771276	0.0248203	1043106	180221_P3	-0.0170517	Pm4A	ACA	STR	male	c14	c14_c8	c14_c8_c0	c14_c8_c0_c1	ET	TRUE	CTX-13	L5 ET CTX Glut
180221_CEMBA_mm_P56_P63_RS2_180221_P3_180221_P4_A3_AD002	0.00490641	0.756698	0.0214697	1064470	180221_P3	0.0121978	Pm5A	ACA	STR	male	c1	c1_c2	c1_c2_c4	c1_c2_c4_c1	IT-Sup	TRUE	CTX-3	L4/5 IT CTX Glut
180221_CEMBA_mm_P56_P63_RS2_180221_P3_180221_P4_A3_AD004	0.00447108	0.758717	0.0176812	2225261	180221_P3	1.07604	Pf4A	ACA	STR	female	c14	c14_c1	c14_c1_c0	c14_c1_c0_c1	ET	TRUE	CTX-13	L5 ET CTX Glut
180221_CEMBA_mm_P56_P63_RS2_180221_P3_180221_P4_A3_AD006	0.00480831	0.759745	0.0199137	1098191	180221_P3	0.0571915	Pf5A	ACA	STR	female	c1	c1_c0	c1_c0_c2	c1_c0_c2_c3	IT-Sup	TRUE	CTX-19	L2/3 IT CTX Glut
180221_CEMBA_mm_P56_P63_RS2_180221_P3_180221_P4_A3_AD010	0.00499404	0.763605	0.0221794	1051546	180221_P4	0.125133	Pf3D	AI	STR	female	c1	c1_c2	c1_c2_c5	c1_c2_c5_c0	IT-Sup	TRUE	CTX-11	L4/5 IT CTX Glut
180221_CEMBA_mm_P56_P63_RS2_180221_P3_180221_P4_A3_AD012	0.00596991	0.755208	0.0276036	910726	180221_P4	-0.0822899	Pf3D	AI	STR	female	c3	c3_c5	c3_c5_c0	c3_c5_c0_c1	IT-Deep	TRUE	CTX-9	L5 IT CTX Glut
180221_CEMBA_mm_P56_P63_RS2_180221_P3_180221_P4_A5_AD007	0.00637152	0.764004	0.0313978	641032	180221_P4	-0.588911	Pm3D	AI	STR	male	c14	c14_c6	c14_c6_c2	c14_c6_c2_c0	ET	TRUE	CTX-13	L5 ET CTX Glut
180221_CEMBA_mm_P56_P63_RS2_180221_P3_180221_P4_A6_AD001	0.00589053	0.797373	0.0280431	1273629	180221_P3	0.271008	Pm4A	ACA	STR	male	c14	c14_c1	c14_c1_c0	c14_c1_c0_c0	ET	TRUE	CTX-13	L5 ET CTX Glut
180221_CEMBA_mm_P56_P63_RS2_180221_P3_180221_P4_A6_AD002	0.00510751	0.777633	0.023212	1233667	180221_P3	0.225016	Pm5A	ACA	STR	male	c1	c1_c0	c1_c0_c2	c1_c0_c2_c3	IT-Sup	TRUE	CTX-3	L4/5 IT CTX Glut
180221_CEMBA_mm_P56_P63_RS2_180221_P3_180221_P4_A6_AD004	0.00469008	0.777279	0.0204817	1284698	180221_P3	0.283492	Pf4A	ACA	STR	female	c1	c1_c2	c1_c2_c4	c1_c2_c4_c0	IT-Sup	TRUE	CTX-3	L4/5 IT CTX Glut
180221_CEMBA_mm_P56_P63_RS2_180221_P3_180221_P4_A6_AD006	0.0052985	0.78328	0.0248595	1209406	180221_P3	0.196361	Pf5A	ACA	STR	female	c1	c1_c2	c1_c2_c4	c1_c2_c4_c1	IT-Sup	TRUE	CTX-34	L5 IT CTX Glut
180221_CEMBA_mm_P56_P63_RS2_180221_P3_180221_P4_A6_AD007	0.00506375	0.77444	0.0229007	1331697	180221_P4	0.465887	Pm3D	AI	STR	male	c1	c1_c0	c1_c0_c5	c1_c0_c5_c4	IT-Sup	TRUE	CTX-11	L4/5 IT CTX Glut
180221_CEMBA_mm_P56_P63_RS2_180221_P3_180221_P4_A6_AD010	0.00461727	0.767808	0.0188545	1037612	180221_P4	0.105888	Pf3D	AI	STR	female	c1	c1_c1	c1_c1_c1	c1_c1_c1_c2	IT-Sup	TRUE	CTX-18	L4/5 IT CTX Glut
180221_CEMBA_mm_P56_P63_RS2_180221_P3_180221_P4_A6_AD012	0.00581286	0.775067	0.0265678	1147524	180221_P4	0.251145	Pf3D	AI	STR	female	c1	c1_c2	c1_c2_c2	c1_c2_c2_c3	IT-Sup	TRUE	CTX-11	L4/5 IT CTX Glut
180221_CEMBA_mm_P56_P63_RS2_180221_P3_180221_P4_A7_AD002	0.00512074	0.757018	0.0211498	726587	180221_P3	-0.53873	Pm5A	ACA	STR	male	c3	c3_c7	c3_c7_c1	c3_c7_c1_c2	IT-Deep	TRUE	CTX-39	L6 IT CTX Glut
180221_CEMBA_mm_P56_P63_RS2_180221_P3_180221_P4_A7_AD004	0.00462005	0.759859	0.019301	1046867	180221_P3	-0.0118593	Pf4A	ACA	STR	female	c1	c1_c2	c1_c2_c4	c1_c2_c4_c0	IT-Sup	TRUE	CTX-3	L4/5 IT CTX Glut
180221_CEMBA_mm_P56_P63_RS2_180221_P3_180221_P4_A7_AD006	0.0045218	0.749685	0.0199341	1061269	180221_P3	0.00785287	Pf5A	ACA	STR	female	c1	c1_c0	c1_c0_c2	c1_c0_c2_c3	IT-Sup	TRUE	CTX-19	L2/3 IT CTX Glut
180221_CEMBA_mm_P56_P63_RS2_180221_P3_180221_P4_A7_AD007	0.00496092	0.767088	0.0223344	1100265	180221_P4	0.190472	Pm3D	AI	STR	male	c1	c1_c7	c1_c7_c2	c1_c7_c2_c0	IT-Sup	TRUE	CTX-46	L2/3 IT CTX Glut
180221_CEMBA_mm_P56_P63_RS2_180221_P3_180221_P4_A7_AD008	0.00462005	0.759316	0.0192451	899730	180221_P4	-0.0998149	Pm3D	AI	STR	male	c1	c1_c0	c1_c0_c5	c1_c0_c5_c4	IT-Sup	TRUE	CTX-46	L2/3 IT CTX Glut
180221_CEMBA_mm_P56_P63_RS2_180221_P3_180221_P4_A7_AD010	0.00528877	0.756773	0.0239949	863065	180221_P4	-0.159838	Pf3D	AI	STR	female	c26	c26_c3	c26_c3_c1	c26_c3_c1_c0	CLA	TRUE	CTX-21	CLA-EPd-CTX Car3 Glut
180221_CEMBA_mm_P56_P63_RS2_180221_P3_180221_P4_A7_AD012	0.00523831	0.747216	0.0224926	814411	180221_P4	-0.24355	Pf3D	AI	STR	female	c3	c3_c5	c3_c5_c0	c3_c5_c0_c1	IT-Deep	TRUE	CTX-9	L5 IT CTX Glut
180221_CEMBA_mm_P56_P63_RS2_180221_P3_180221_P4_A8_AD001	0.00558833	0.78208	0.0268981	1791362	180221_P3	0.763119	Pm4A	ACA	STR	male	c1	c1_c2	c1_c2_c4	c1_c2_c4_c0	IT-Sup	TRUE	CTX-3	L4/5 IT CTX Glut
180221_CEMBA_mm_P56_P63_RS2_180221_P3_180221_P4_A8_AD002	0.00555155	0.800736	0.0250235	1632009	180221_P3	0.628711	Pm5A	ACA	STR	male	c2	c2_c2	c2_c2_c0	c2_c2_c0_c1	CT_L6b	TRUE	CTX-23	L6 CT CTX Glut
180221_CEMBA_mm_P56_P63_RS2_180221_P3_180221_P4_A8_AD004	0.00485102	0.781493	0.0204047	1801408	180221_P3	0.771187	Pf4A	ACA	STR	female	c1	c1_c0	c1_c0_c2	c1_c0_c2_c3	IT-Sup	TRUE	CTX-3	L4/5 IT CTX Glut
180221_CEMBA_mm_P56_P63_RS2_180221_P3_180221_P4_A8_AD007	0.00461005	0.761542	0.0196203	1842594	180221_P4	0.934359	Pm3D	AI	STR	male	c1	c1_c1	c1_c1_c1	c1_c1_c1_c1	IT-Sup	TRUE	CTX-2	L4/5 IT CTX Glut
180221_CEMBA_mm_P56_P63_RS2_180221_P3_180221_P4_A9_AD002	0.00479284	0.769898	0.0209534	1436764	180221_P3	0.444886	Pm5A	ACA	STR	male	c1	c1_c2	c1_c2_c4	c1_c2_c4_c0	IT-Sup	TRUE	CTX-3	L4/5 IT CTX Glut
180221_CEMBA_mm_P56_P63_RS2_180221_P3_180221_P4_A9_AD006	0.00562668	0.771741	0.026295	1504625	180221_P3	0.511466	Pf5A	ACA	STR	female	c14	c14_c4	c14_c4_c0	c14_c4_c0_c0	ET	TRUE	CTX-13	L5 ET CTX Glut
180221_CEMBA_mm_P56_P63_RS2_180221_P3_180221_P4_A9_AD008	0.00503466	0.810249	0.0212765	968219	180221_P4	0.00602641	Pm3D	AI	STR	male	c3	c3_c0	c3_c0_c1	c3_c0_c1_c1	IT-Deep	TRUE	CTX-10	L6 IT CTX Glut
180221_CEMBA_mm_P56_P63_RS2_180221_P3_180221_P4_A9_AD012	0.005619	0.776174	0.0235394	1416662	180221_P4	0.555117	Pf3D	AI	STR	female	c1	c1_c2	c1_c2_c0	c1_c2_c0_c0	IT-Sup	TRUE	CTX-11	L4/5 IT CTX Glut
180221_CEMBA_mm_P56_P63_RS2_180221_P3_180221_P4_B10_AD001	0.00470878	0.786952	0.0217462	818488	180221_P3	-0.366904	Pm4A	ACA	STR	male	c14	c14_c8	c14_c8_c0	c14_c8_c0_c0	ET	TRUE	CTX-13	L5 ET CTX Glut
180221_CEMBA_mm_P56_P63_RS2_180221_P3_180221_P4_B10_AD002	0.00545409	0.778368	0.0254356	804021	180221_P3	-0.392632	Pm5A	ACA	STR	male	c2	c2_c2	c2_c2_c0	c2_c2_c0_c1	CT_L6b	TRUE	CTX-23	L6 CT CTX Glut
180221_CEMBA_mm_P56_P63_RS2_180221_P3_180221_P4_B10_AD004	0.00465726	0.756324	0.0190299	886359	180221_P3	-0.251974	Pf4A	ACA	STR	female	c3	c3_c7	c3_c7_c1	c3_c7_c1_c2	IT-Deep	TRUE	CTX-39	L6 IT CTX Glut
180221_CEMBA_mm_P56_P63_RS2_180221_P3_180221_P4_B10_AD007	0.00486852	0.755212	0.0214707	828404	180221_P4	-0.218972	Pm3D	AI	STR	male	c1	c1_c0	c1_c0_c1	c1_c0_c1_c2	IT-Sup	TRUE	CTX-0	L2/3 IT CTX Glut
180221_CEMBA_mm_P56_P63_RS2_180221_P3_180221_P4_B10_AD010	0.00532023	0.755726	0.02445	656818	180221_P4	-0.553813	Pf3D	AI	STR	female	c1	c1_c2	c1_c2_c5	c1_c2_c5_c0	IT-Sup	TRUE	CTX-11	L4/5 IT CTX Glut
180221_CEMBA_mm_P56_P63_RS2_180221_P3_180221_P4_B11_AD006	0.00317577	0.734523	0.00654813	1471004	180221_P3	0.478864	Pf5A	ACA	STR	female	c10	c10_c0	c10_c0_c0	c10_c0_c0_c1	ASC	FALSE
180221_CEMBA_mm_P56_P63_RS2_180221_P3_180221_P4_B12_AD001	0.00449149	0.762169	0.0203391	940934	180221_P3	-0.165772	Pm4A	ACA	STR	male	c1	c1_c2	c1_c2_c4	c1_c2_c4_c0	IT-Sup	TRUE	CTX-3	L4/5 IT CTX Glut
180221_CEMBA_mm_P56_P63_RS2_180221_P3_180221_P4_B12_AD002	0.00468163	0.781347	0.0195975	1179766	180221_P3	0.160563	Pm5A	ACA	STR	male	c3	c3_c7	c3_c7_c1	c3_c7_c1_c1	IT-Deep	TRUE	CTX-39	L6 IT CTX Glut
180221_CEMBA_mm_P56_P63_RS2_180221_P3_180221_P4_B12_AD006	0.00526773	0.786244	0.0216034	1210772	180221_P3	0.19799	Pf5A	ACA	STR	female	c3	c3_c0	c3_c0_c2	c3_c0_c2_c3	IT-Deep	TRUE	CTX-10	L6 IT CTX Glut
180221_CEMBA_mm_P56_P63_RS2_180221_P3_180221_P4_B12_AD007	0.0062051	0.820555	0.0306008	931301	180221_P4	-0.0500595	Pm3D	AI	STR	male	c14	c14_c1	c14_c1_c2	c14_c1_c2_c1	ET	TRUE	CTX-13	L5 ET CTX Glut
180221_CEMBA_mm_P56_P63_RS2_180221_P3_180221_P4_B12_AD010	0.0046473	0.762483	0.0187488	986117	180221_P4	0.0324518	Pf3D	AI	STR	female	c1	c1_c0	c1_c0_c5	c1_c0_c5_c1	IT-Sup	TRUE	CTX-44	L2/3 IT CTX Glut
180221_CEMBA_mm_P56_P63_RS2_180221_P3_180221_P4_B12_AD012	0.0037535	0.743726	0.0106351	3617835	180221_P4	1.90775	Pf3D	AI	STR	female	c14	c14_c1	c14_c1_c1	c14_c1_c1_c0	ET	TRUE	CTX-13	L5 ET CTX Glut
180221_CEMBA_mm_P56_P63_RS2_180221_P3_180221_P4_B1_AD001	0.00554246	0.799193	0.0257219	1056757	180221_P3	0.00170616	Pm4A	ACA	STR	male	c2	c2_c4	c2_c4_c0	c2_c4_c0_c0	CT_L6b	TRUE	CTX-22	L6 CT CTX Glut
180221_CEMBA_mm_P56_P63_RS2_180221_P3_180221_P4_B1_AD004	0.00601022	0.788386	0.0288523	933882	180221_P3	-0.176625	Pf4A	ACA	STR	female	c3	c3_c5	c3_c5_c1	c3_c5_c1_c1	IT-Deep	TRUE	CTX-9	L5 IT CTX Glut
180221_CEMBA_mm_P56_P63_RS2_180221_P3_180221_P4_B1_AD006	0.00590389	0.785309	0.028145	860859	180221_P3	-0.294089	Pf5A	ACA	STR	female	c3	c3_c4	c3_c4_c4	c3_c4_c4_c0	IT-Deep	TRUE	CTX-9	L5 IT CTX Glut
180221_CEMBA_mm_P56_P63_RS2_180221_P3_180221_P4_B1_AD008	0.00491577	0.771992	0.0202253	907075	180221_P4	-0.0880852	Pm3D	AI	STR	male	c3	c3_c2	c3_c2_c5	c3_c2_c5_c1	IT-Deep	TRUE	CTX-10	L6 IT CTX Glut
180221_CEMBA_mm_P56_P63_RS2_180221_P3_180221_P4_B1_AD012	0.00448553	0.764174	0.0188315	809477	180221_P4	-0.252317	Pf3D	AI	STR	female	c1	c1_c0	c1_c0_c5	c1_c0_c5_c1	IT-Sup	TRUE	CTX-44	L2/3 IT CTX Glut
180221_CEMBA_mm_P56_P63_RS2_180221_P3_180221_P4_B2_AD001	0.00516425	0.755422	0.0236329	727327	180221_P3	-0.537261	Pm4A	ACA	STR	male	c3	c3_c7	c3_c7_c3	c3_c7_c3_c0	IT-Deep	TRUE	CTX-39	L6 IT CTX Glut
180221_CEMBA_mm_P56_P63_RS2_180221_P3_180221_P4_B2_AD002	0.00444565	0.763536	0.0185417	813526	180221_P3	-0.375677	Pm5A	ACA	STR	male	c1	c1_c0	c1_c0_c2	c1_c0_c2_c0	IT-Sup	TRUE	CTX-19	L2/3 IT CTX Glut
180221_CEMBA_mm_P56_P63_RS2_180221_P3_180221_P4_B2_AD004	0.00472098	0.765094	0.0191413	718420	180221_P3	-0.555038	Pf4A	ACA	STR	female	c1	c1_c0	c1_c0_c2	c1_c0_c2_c0	IT-Sup	TRUE	CTX-19	L2/3 IT CTX Glut
180221_CEMBA_mm_P56_P63_RS2_180221_P3_180221_P4_B2_AD006	0.0049025	0.746682	0.0199847	754194	180221_P3	-0.48493	Pf5A	ACA	STR	female	c1	c1_c0	c1_c0_c2	c1_c0_c2_c3	IT-Sup	TRUE	CTX-19	L2/3 IT CTX Glut
180221_CEMBA_mm_P56_P63_RS2_180221_P3_180221_P4_B2_AD008	0.00576561	0.757002	0.0272227	745070	180221_P4	-0.371931	Pm3D	AI	STR	male	c26	c26_c3	c26_c3_c2	c26_c3_c2_c0	CLA	TRUE	CTX-21	CLA-EPd-CTX Car3 Glut
180221_CEMBA_mm_P56_P63_RS2_180221_P3_180221_P4_B2_AD012	0.00611385	0.788612	0.0296407	670959	180221_P4	-0.523082	Pf3D	AI	STR	female	c14	c14_c1	c14_c1_c2	c14_c1_c2_c1	ET	TRUE	CTX-13	L5 ET CTX Glut
180221_CEMBA_mm_P56_P63_RS2_180221_P3_180221_P4_B3_AD001	0.00543404	0.770068	0.0232732	894656	180221_P3	-0.238533	Pm4A	ACA	STR	male	c3	c3_c0	c3_c0_c2	c3_c0_c2_c0	IT-Deep	TRUE	CTX-10	L6 IT CTX Glut
180221_CEMBA_mm_P56_P63_RS2_180221_P3_180221_P4_B3_AD002	0.00554309	0.784154	0.0262109	822520	180221_P3	-0.359815	Pm5A	ACA	STR	male	c14	c14_c8	c14_c8_c0	c14_c8_c0_c1	ET	TRUE	CTX-13	L5 ET CTX Glut
180221_CEMBA_mm_P56_P63_RS2_180221_P3_180221_P4_B3_AD007	0.00609143	0.788925	0.0287753	873259	180221_P4	-0.142897	Pm3D	AI	STR	male	c3	c3_c0	c3_c0_c4	c3_c0_c4_c0	IT-Deep	TRUE	CTX-4	L6 IT CTX Glut
180221_CEMBA_mm_P56_P63_RS2_180221_P3_180221_P4_B3_AD012	0.00525168	0.783577	0.0223405	812899	180221_P4	-0.246231	Pf3D	AI	STR	female	c3	c3_c2	c3_c2_c5	c3_c2_c5_c0	IT-Deep	TRUE	CTX-10	L6 IT CTX Glut
180221_CEMBA_mm_P56_P63_RS2_180221_P3_180221_P4_B5_AD004	0.00505094	0.767219	0.0203319	668964	180221_P3	-0.657937	Pf4A	ACA	STR	female	c3	c3_c7	c3_c7_c1	c3_c7_c1_c0	IT-Deep	TRUE	CTX-39	L6 IT CTX Glut
180221_CEMBA_mm_P56_P63_RS2_180221_P3_180221_P4_B6_AD002	0.00492604	0.776617	0.0219454	743148	180221_P3	-0.506216	Pm5A	ACA	STR	male	c1	c1_c0	c1_c0_c2	c1_c0_c2_c2	IT-Sup	TRUE	CTX-3	L4/5 IT CTX Glut
180221_CEMBA_mm_P56_P63_RS2_180221_P3_180221_P4_B6_AD004	0.00497922	0.774827	0.0208567	737233	180221_P3	-0.517745	Pf4A	ACA	STR	female	c1	c1_c0	c1_c0_c2	c1_c0_c2_c0	IT-Sup	TRUE	CTX-19	L2/3 IT CTX Glut
180221_CEMBA_mm_P56_P63_RS2_180221_P3_180221_P4_B6_AD006	0.00501816	0.780276	0.0224637	755333	180221_P3	-0.482753	Pf5A	ACA	STR	female	c1	c1_c2	c1_c2_c4	c1_c2_c4_c0	IT-Sup	TRUE	CTX-3	L4/5 IT CTX Glut
180221_CEMBA_mm_P56_P63_RS2_180221_P3_180221_P4_B6_AD007	0.00585771	0.795363	0.0271926	860753	180221_P4	-0.163708	Pm3D	AI	STR	male	c3	c3_c0	c3_c0_c2	c3_c0_c2_c0	IT-Deep	TRUE	CTX-10	L6 IT CTX Glut
180221_CEMBA_mm_P56_P63_RS2_180221_P3_180221_P4_B6_AD012	0.0051796	0.787811	0.022263	684863	180221_P4	-0.493492	Pf3D	AI	STR	female	c3	c3_c0	c3_c0_c1	c3_c0_c1_c1	IT-Deep	TRUE	CTX-10	L6 IT CTX Glut
180221_CEMBA_mm_P56_P63_RS2_180221_P3_180221_P4_B7_AD001	0.00527678	0.77808	0.0249641	870160	180221_P3	-0.278585	Pm4A	ACA	STR	male	c3	c3_c0	c3_c0_c5	c3_c0_c5_c0	IT-Deep	TRUE	CTX-28	L5 IT CTX Glut
180221_CEMBA_mm_P56_P63_RS2_180221_P3_180221_P4_B7_AD004	0.0049945	0.753728	0.0214213	1897153	180221_P3	0.845899	Pf4A	ACA	STR	female	c1	c1_c0	c1_c0_c2	c1_c0_c2_c2	IT-Sup	TRUE	CTX-19	L2/3 IT CTX Glut
180221_CEMBA_mm_P56_P63_RS2_180221_P3_180221_P4_B7_AD006	0.00489069	0.743179	0.0211883	909890	180221_P3	-0.214173	Pf5A	ACA	STR	female	c1	c1_c0	c1_c0_c2	c1_c0_c2_c4	IT-Sup	TRUE	CTX-19	L2/3 IT CTX Glut
180221_CEMBA_mm_P56_P63_RS2_180221_P3_180221_P4_B7_AD007	0.00633243	0.767223	0.0309409	985692	180221_P4	0.0318299	Pm3D	AI	STR	male	c3	c3_c5	c3_c5_c1	c3_c5_c1_c1	IT-Deep	TRUE	CTX-42	L5/6 IT TPE-ENT Glut
180221_CEMBA_mm_P56_P63_RS2_180221_P3_180221_P4_B7_AD008	0.00544451	0.75129	0.0243047	914797	180221_P4	-0.0758554	Pm3D	AI	STR	male	c1	c1_c2	c1_c2_c2	c1_c2_c2_c2	IT-Sup	TRUE	CTX-11	L4/5 IT CTX Glut
180221_CEMBA_mm_P56_P63_RS2_180221_P3_180221_P4_B7_AD010	0.00499702	0.769834	0.0226495	701942	180221_P4	-0.457955	Pf3D	AI	STR	female	c1	c1_c7	c1_c7_c2	c1_c7_c2_c2	IT-Sup	TRUE	CTX-11	L4/5 IT CTX Glut
180221_CEMBA_mm_P56_P63_RS2_180221_P3_180221_P4_B8_AD001	0.00610208	0.787706	0.0292852	1255831	180221_P3	0.250705	Pm4A	ACA	STR	male	c3	c3_c0	c3_c0_c5	c3_c0_c5_c0	IT-Deep	TRUE	CTX-28	L5 IT CTX Glut
180221_CEMBA_mm_P56_P63_RS2_180221_P3_180221_P4_B8_AD002	0.00501474	0.763502	0.0215114	2548566	180221_P3	1.27175	Pm5A	ACA	STR	male	c14	c14_c3	c14_c3_c3	c14_c3_c3_c0	ET	TRUE	CTX-13	L5 ET CTX Glut
180221_CEMBA_mm_P56_P63_RS2_180221_P3_180221_P4_B8_AD004	0.00539575	0.791308	0.024296	1233652	180221_P3	0.224998	Pf4A	ACA	STR	female	c3	c3_c5	c3_c5_c0	c3_c5_c0_c0	IT-Deep	TRUE	CTX-9	L5 IT CTX Glut
180221_CEMBA_mm_P56_P63_RS2_180221_P3_180221_P4_B8_AD006	0.00623089	0.786856	0.0303423	1352070	180221_P3	0.357232	Pf5A	ACA	STR	female	c30	c30_c0	c30_c0_c0	c30_c0_c0_c1	RSP	TRUE	CTX-34	L5 IT CTX Glut
180221_CEMBA_mm_P56_P63_RS2_180221_P3_180221_P4_B8_AD007	0.0053016	0.796625	0.0239641	1548838	180221_P4	0.683807	Pm3D	AI	STR	male	c2	c2_c4	c2_c4_c2	c2_c4_c2_c2	CT_L6b	TRUE	CTX-29	L6 CT CTX Glut
180221_CEMBA_mm_P56_P63_RS2_180221_P3_180221_P4_B8_AD010	0.00498341	0.794162	0.0217403	625736	180221_P4	-0.623753	Pf3D	AI	STR	female	c3	c3_c0	c3_c0_c4	c3_c0_c4_c2	IT-Deep	TRUE	CTX-28	L5 IT CTX Glut
180221_CEMBA_mm_P56_P63_RS2_180221_P3_180221_P4_B8_AD012	0.00513563	0.760763	0.0220807	980248	180221_P4	0.0238398	Pf3D	AI	STR	female	c1	c1_c0	c1_c0_c1	c1_c0_c1_c2	IT-Sup	TRUE	CTX-0	L2/3 IT CTX Glut
180221_CEMBA_mm_P56_P63_RS2_180221_P3_180221_P4_B9_AD002	0.00551782	0.788806	0.0269176	1127062	180221_P3	0.0946294	Pm5A	ACA	STR	male	c3	c3_c0	c3_c0_c5	c3_c0_c5_c0	IT-Deep	TRUE	CTX-28	L5 IT CTX Glut
180221_CEMBA_mm_P56_P63_RS2_180221_P3_180221_P4_B9_AD004	0.00537576	0.818006	0.0261178	1076188	180221_P3	0.0279926	Pf4A	ACA	STR	female	c2	c2_c3	c2_c3_c2	c2_c3_c2_c0	CT_L6b	TRUE	CTX-30	L6 CT CTX Glut
180221_CEMBA_mm_P56_P63_RS2_180221_P3_180221_P4_B9_AD007	0.00427014	0.761516	0.0191276	1240048	180221_P4	0.363017	Pm3D	AI	STR	male	c1	c1_c1	c1_c1_c1	c1_c1_c1_c1	IT-Sup	TRUE	CTX-2	L4/5 IT CTX Glut
180221_CEMBA_mm_P56_P63_RS2_180221_P3_180221_P4_B9_AD008	0.00610805	0.787404	0.0239845	1088761	180221_P4	0.175308	Pm3D	AI	STR	male	c3	c3_c0	c3_c0_c1	c3_c0_c1_c1	IT-Deep	TRUE	CTX-10	L6 IT CTX Glut
180221_CEMBA_mm_P56_P63_RS2_180221_P3_180221_P4_B9_AD010	0.00544083	0.775476	0.024605	972389	180221_P4	0.0122266	Pf3D	AI	STR	female	c1	c1_c2	c1_c2_c2	c1_c2_c2_c2	IT-Sup	TRUE	CTX-11	L4/5 IT CTX Glut
180221_CEMBA_mm_P56_P63_RS2_180221_P3_180221_P4_B9_AD012	0.00470452	0.782716	0.0198321	1060523	180221_P4	0.137397	Pf3D	AI	STR	female	c1	c1_c2	c1_c2_c3	c1_c2_c3_c2	IT-Sup	TRUE	CTX-11	L4/5 IT CTX Glut
180221_CEMBA_mm_P56_P63_RS2_180221_P3_180221_P4_C10_AD001	0.00577613	0.777343	0.0276347	660570	180221_P3	-0.676154	Pm4A	ACA	STR	male	c1	c1_c2	c1_c2_c4	c1_c2_c4_c0	IT-Sup	TRUE	CTX-3	L4/5 IT CTX Glut
180221_CEMBA_mm_P56_P63_RS2_180221_P3_180221_P4_C10_AD002	0.00526892	0.761944	0.023516	618080	180221_P3	-0.772072	Pm5A	ACA	STR	male	c1	c1_c0	c1_c0_c2	c1_c0_c2_c2	IT-Sup	TRUE	CTX-38	L2/3 IT CTX Glut
180221_CEMBA_mm_P56_P63_RS2_180221_P3_180221_P4_C10_AD004	0.00426829	0.75835	0.0181718	627783	180221_P3	-0.7496	Pf4A	ACA	STR	female	c1	c1_c0	c1_c0_c2	c1_c0_c2_c0	IT-Sup	TRUE	CTX-19	L2/3 IT CTX Glut
180221_CEMBA_mm_P56_P63_RS2_180221_P3_180221_P4_C10_AD006	0.00565865	0.773291	0.0252703	633209	180221_P3	-0.737184	Pf5A	ACA	STR	female	c3	c3_c0	c3_c0_c2	c3_c0_c2_c1	IT-Deep	TRUE	CTX-10	L6 IT CTX Glut
180221_CEMBA_mm_P56_P63_RS2_180221_P3_180221_P4_C10_AD007	0.00541101	0.753534	0.023593	683685	180221_P4	-0.495975	Pm3D	AI	STR	male	c1	c1_c0	c1_c0_c1	c1_c0_c1_c3	IT-Sup	TRUE	CTX-0	L2/3 IT CTX Glut
180221_CEMBA_mm_P56_P63_RS2_180221_P3_180221_P4_C12_AD002	0.00546363	0.780088	0.0246344	1329698	180221_P3	0.333161	Pm5A	ACA	STR	male	c3	c3_c0	c3_c0_c2	c3_c0_c2_c1	IT-Deep	TRUE	CTX-4	L6 IT CTX Glut
180221_CEMBA_mm_P56_P63_RS2_180221_P3_180221_P4_C12_AD004	0.00532133	0.77717	0.0238768	1524800	180221_P3	0.530683	Pf4A	ACA	STR	female	c1	c1_c2	c1_c2_c1	c1_c2_c1_c2	IT-Sup	TRUE	CTX-6	L4/5 IT CTX Glut
180221_CEMBA_mm_P56_P63_RS2_180221_P3_180221_P4_C12_AD006	0.0039776	0.771718	0.0139059	2826642	180221_P3	1.42115	Pf5A	ACA	STR	female	c3	c3_c4	c3_c4_c0	c3_c4_c0_c0	IT-Deep	TRUE	CTX-6	L4/5 IT CTX Glut
180221_CEMBA_mm_P56_P63_RS2_180221_P3_180221_P4_C12_AD008	0.00459414	0.751125	0.0181586	1306609	180221_P4	0.438449	Pm3D	AI	STR	male	c1	c1_c0	c1_c0_c1	c1_c0_c1_c1	IT-Sup	TRUE	CTX-44	L2/3 IT CTX Glut
180221_CEMBA_mm_P56_P63_RS2_180221_P3_180221_P4_C1_AD001	0.00530736	0.785211	0.0254098	1001997	180221_P3	-0.0750593	Pm4A	ACA	STR	male	c14	c14_c8	c14_c8_c0	c14_c8_c0_c0	ET	TRUE	CTX-13	L5 ET CTX Glut
180221_CEMBA_mm_P56_P63_RS2_180221_P3_180221_P4_C1_AD004	0.00556024	0.770847	0.0253563	982669	180221_P3	-0.10316	Pf4A	ACA	STR	female	c3	c3_c0	c3_c0_c5	c3_c0_c5_c0	IT-Deep	TRUE	CTX-28	L5 IT CTX Glut
180221_CEMBA_mm_P56_P63_RS2_180221_P3_180221_P4_C1_AD006	0.00530986	0.759589	0.0229486	912741	180221_P3	-0.20966	Pf5A	ACA	STR	female	c1	c1_c0	c1_c0_c2	c1_c0_c2_c3	IT-Sup	TRUE	CTX-19	L2/3 IT CTX Glut
180221_CEMBA_mm_P56_P63_RS2_180221_P3_180221_P4_C1_AD008	0.00591825	0.773427	0.0269398	819142	180221_P4	-0.235193	Pm3D	AI	STR	male	c3	c3_c0	c3_c0_c1	c3_c0_c1_c1	IT-Deep	TRUE	CTX-10	L6 IT CTX Glut
180221_CEMBA_mm_P56_P63_RS2_180221_P3_180221_P4_C2_AD001	0.00435042	0.744685	0.0179235	779412	180221_P3	-0.437479	Pm4A	ACA	STR	male	c1	c1_c0	c1_c0_c2	c1_c0_c2_c4	IT-Sup	TRUE	CTX-19	L2/3 IT CTX Glut
180221_CEMBA_mm_P56_P63_RS2_180221_P3_180221_P4_C2_AD002	0.00493787	0.768813	0.0228532	753569	180221_P3	-0.486126	Pm5A	ACA	STR	male	c3	c3_c7	c3_c7_c1	c3_c7_c1_c0	IT-Deep	TRUE	CTX-39	L6 IT CTX Glut
180221_CEMBA_mm_P56_P63_RS2_180221_P3_180221_P4_C2_AD004	0.00559412	0.782221	0.0252976	736039	180221_P3	-0.520083	Pf4A	ACA	STR	female	c3	c3_c4	c3_c4_c2	c3_c4_c2_c0	IT-Deep	TRUE	CTX-9	L5 IT CTX Glut
180221_CEMBA_mm_P56_P63_RS2_180221_P3_180221_P4_C2_AD007	0.00504215	0.766014	0.0211128	1399465	180221_P4	0.537497	Pm3D	AI	STR	male	c1	c1_c2	c1_c2_c3	c1_c2_c3_c2	IT-Sup	TRUE	CTX-11	L4/5 IT CTX Glut
180221_CEMBA_mm_P56_P63_RS2_180221_P3_180221_P4_C2_AD008	0.00597253	0.774207	0.0279316	745499	180221_P4	-0.371101	Pm3D	AI	STR	male	c26	c26_c3	c26_c3_c3	c26_c3_c3_c0	CLA	TRUE	CTX-21	CLA-EPd-CTX Car3 Glut
180221_CEMBA_mm_P56_P63_RS2_180221_P3_180221_P4_C2_AD012	0.00582331	0.762651	0.0268554	1193954	180221_P4	0.308368	Pf3D	AI	STR	female	c14	c14_c6	c14_c6_c0	c14_c6_c0_c0	ET	TRUE	CTX-13	L5 ET CTX Glut
180221_CEMBA_mm_P56_P63_RS2_180221_P3_180221_P4_C3_AD001	0.005352	0.780371	0.0270655	1017590	180221_P3	-0.0527811	Pm4A	ACA	STR	male	c30	c30_c3	c30_c3_c0	c30_c3_c0_c0	RSP	TRUE	CTX-34	L5 IT CTX Glut
180221_CEMBA_mm_P56_P63_RS2_180221_P3_180221_P4_C3_AD002	0.0050785	0.774596	0.0236053	1013452	180221_P3	-0.0586598	Pm5A	ACA	STR	male	c1	c1_c2	c1_c2_c4	c1_c2_c4_c0	IT-Sup	TRUE	CTX-3	L4/5 IT CTX Glut
180221_CEMBA_mm_P56_P63_RS2_180221_P3_180221_P4_C3_AD004	0.00505945	0.786467	0.0227888	1087655	180221_P3	0.0432835	Pf4A	ACA	STR	female	c3	c3_c0	c3_c0_c5	c3_c0_c5_c0	IT-Deep	TRUE	CTX-28	L5 IT CTX Glut
180221_CEMBA_mm_P56_P63_RS2_180221_P3_180221_P4_C3_AD007	0.00648434	0.788953	0.0296573	927539	180221_P4	-0.055899	Pm3D	AI	STR	male	c14	c14_c1	c14_c1_c1	c14_c1_c1_c1	ET	TRUE	CTX-13	L5 ET CTX Glut
180221_CEMBA_mm_P56_P63_RS2_180221_P3_180221_P4_C3_AD008	0.00557656	0.772418	0.0253292	1974304	180221_P4	1.03397	Pm3D	AI	STR	male	c26	c26_c3	c26_c3_c1	c26_c3_c1_c1	CLA	TRUE	CTX-21	CLA-EPd-CTX Car3 Glut
180221_CEMBA_mm_P56_P63_RS2_180221_P3_180221_P4_C3_AD010	0.00588239	0.764798	0.0277739	833032	180221_P4	-0.210935	Pf3D	AI	STR	female	c3	c3_c7	c3_c7_c0	c3_c7_c0_c0	IT-Deep	TRUE	CTX-28	L5 IT CTX Glut
180221_CEMBA_mm_P56_P63_RS2_180221_P3_180221_P4_C5_AD004	0.00448832	0.747099	0.0174139	631270	180221_P3	-0.741608	Pf4A	ACA	STR	female	c1	c1_c0	c1_c0_c2	c1_c0_c2_c0	IT-Sup	TRUE	CTX-19	L2/3 IT CTX Glut
180221_CEMBA_mm_P56_P63_RS2_180221_P3_180221_P4_C5_AD007	0.00519155	0.750414	0.0240945	679473	180221_P4	-0.504891	Pm3D	AI	STR	male	c1	c1_c2	c1_c2_c2	c1_c2_c2_c2	IT-Sup	TRUE	CTX-11	L4/5 IT CTX Glut
180221_CEMBA_mm_P56_P63_RS2_180221_P3_180221_P4_C5_AD008	0.0048073	0.747851	0.0192402	1239322	180221_P4	0.362172	Pm3D	AI	STR	male	c1	c1_c0	c1_c0_c1	c1_c0_c1_c2	IT-Sup	TRUE	CTX-2	L4/5 IT CTX Glut
180221_CEMBA_mm_P56_P63_RS2_180221_P3_180221_P4_C5_AD012	0.00479147	0.745364	0.0199233	1080133	180221_P4	0.16383	Pf3D	AI	STR	female	c1	c1_c0	c1_c0_c1	c1_c0_c1_c4	IT-Sup	TRUE	CTX-0	L2/3 IT CTX Glut
180221_CEMBA_mm_P56_P63_RS2_180221_P3_180221_P4_C6_AD001	0.00480398	0.788569	0.0206591	631618	180221_P3	-0.740813	Pm4A	ACA	STR	male	c1	c1_c2	c1_c2_c4	c1_c2_c4_c0	IT-Sup	TRUE	CTX-3	L4/5 IT CTX Glut
180221_CEMBA_mm_P56_P63_RS2_180221_P3_180221_P4_C6_AD004	0.00512378	0.784865	0.026037	658320	180221_P3	-0.681077	Pf4A	ACA	STR	female	c14	c14_c1	c14_c1_c0	c14_c1_c0_c1	ET	TRUE	CTX-13	L5 ET CTX Glut
180221_CEMBA_mm_P56_P63_RS2_180221_P3_180221_P4_C6_AD006	0.00495628	0.755844	0.0209727	673907	180221_P3	-0.647316	Pf5A	ACA	STR	female	c1	c1_c0	c1_c0_c2	c1_c0_c2_c0	IT-Sup	TRUE	CTX-19	L2/3 IT CTX Glut
180221_CEMBA_mm_P56_P63_RS2_180221_P3_180221_P4_C6_AD007	0.00494881	0.779243	0.021797	727398	180221_P4	-0.406562	Pm3D	AI	STR	male	c3	c3_c0	c3_c0_c1	c3_c0_c1_c2	IT-Deep	TRUE	CTX-10	L6 IT CTX Glut
180221_CEMBA_mm_P56_P63_RS2_180221_P3_180221_P4_C6_AD008	0.00524119	0.772304	0.0224932	640578	180221_P4	-0.589933	Pm3D	AI	STR	male	c1	c1_c2	c1_c2_c0	c1_c2_c0_c1	IT-Sup	TRUE	CTX-18	L4/5 IT CTX Glut
180221_CEMBA_mm_P56_P63_RS2_180221_P3_180221_P4_C7_AD004	0.00520621	0.768682	0.0241878	930226	180221_P3	-0.182284	Pf4A	ACA	STR	female	c1	c1_c2	c1_c2_c1	c1_c2_c1_c1	IT-Sup	TRUE	CTX-6	L4/5 IT CTX Glut
180221_CEMBA_mm_P56_P63_RS2_180221_P3_180221_P4_C7_AD006	0.00544512	0.740511	0.023493	1083484	180221_P3	0.0377403	Pf5A	ACA	STR	female	c1	c1_c0	c1_c0_c2	c1_c0_c2_c2	IT-Sup	TRUE	CTX-19	L2/3 IT CTX Glut
180221_CEMBA_mm_P56_P63_RS2_180221_P3_180221_P4_C7_AD007	0.00529944	0.753454	0.0216594	941630	180221_P4	-0.0341467	Pm3D	AI	STR	male	c1	c1_c0	c1_c0_c1	c1_c0_c1_c2	IT-Sup	TRUE	CTX-44	L2/3 IT CTX Glut
180221_CEMBA_mm_P56_P63_RS2_180221_P3_180221_P4_C7_AD008	0.00598246	0.767064	0.0296654	822763	180221_P4	-0.22883	Pm3D	AI	STR	male	c14	c14_c3	c14_c3_c2	c14_c3_c2_c0	ET	TRUE	CTX-13	L5 ET CTX Glut
180221_CEMBA_mm_P56_P63_RS2_180221_P3_180221_P4_C8_AD001	0.00470846	0.752312	0.0189548	1667316	180221_P3	0.65959	Pm4A	ACA	STR	male	c1	c1_c0	c1_c0_c2	c1_c0_c2_c4	IT-Sup	TRUE	CTX-19	L2/3 IT CTX Glut
180221_CEMBA_mm_P56_P63_RS2_180221_P3_180221_P4_C8_AD002	0.00478911	0.771084	0.0218379	1786690	180221_P3	0.759352	Pm5A	ACA	STR	male	c1	c1_c0	c1_c0_c2	c1_c0_c2_c2	IT-Sup	TRUE	CTX-3	L4/5 IT CTX Glut
180221_CEMBA_mm_P56_P63_RS2_180221_P3_180221_P4_C8_AD004	0.00548876	0.795284	0.0247338	1521894	180221_P3	0.52793	Pf4A	ACA	STR	female	c1	c1_c2	c1_c2_c1	c1_c2_c1_c1	IT-Sup	TRUE	CTX-6	L4/5 IT CTX Glut
180221_CEMBA_mm_P56_P63_RS2_180221_P3_180221_P4_C8_AD007	0.00477605	0.757986	0.0181005	4861334	180221_P4	2.33397	Pm3D	AI	STR	male	c14	c14_c1	c14_c1_c2	c14_c1_c2_c1	ET	TRUE	CTX-13	L5 ET CTX Glut
180221_CEMBA_mm_P56_P63_RS2_180221_P3_180221_P4_C8_AD008	0.00541196	0.795525	0.0256122	1349777	180221_P4	0.485342	Pm3D	AI	STR	male	c3	c3_c0	c3_c0_c4	c3_c0_c4_c0	IT-Deep	TRUE	CTX-28	L5 IT CTX Glut
180221_CEMBA_mm_P56_P63_RS2_180221_P3_180221_P4_C8_AD012	0.00586441	0.771296	0.026038	1186891	180221_P4	0.299809	Pf3D	AI	STR	female	c1	c1_c2	c1_c2_c2	c1_c2_c2_c3	IT-Sup	TRUE	CTX-11	L4/5 IT CTX Glut
180221_CEMBA_mm_P56_P63_RS2_180221_P3_180221_P4_C9_AD001	0.0055166	0.790502	0.0259198	1452205	180221_P3	0.460308	Pm4A	ACA	STR	male	c3	c3_c4	c3_c4_c2	c3_c4_c2_c0	IT-Deep	TRUE	CTX-28	L5 IT CTX Glut
180221_CEMBA_mm_P56_P63_RS2_180221_P3_180221_P4_C9_AD002	0.00545308	0.772082	0.0253392	1485403	180221_P3	0.492917	Pm5A	ACA	STR	male	c1	c1_c2	c1_c2_c1	c1_c2_c1_c1	IT-Sup	TRUE	CTX-6	L4/5 IT CTX Glut
180221_CEMBA_mm_P56_P63_RS2_180221_P3_180221_P4_C9_AD004	0.00557261	0.776152	0.0255554	1446883	180221_P3	0.455011	Pf4A	ACA	STR	female	c3	c3_c0	c3_c0_c5	c3_c0_c5_c0	IT-Deep	TRUE	CTX-28	L5 IT CTX Glut
180221_CEMBA_mm_P56_P63_RS2_180221_P3_180221_P4_C9_AD006	0.0049301	0.775699	0.0219142	1444935	180221_P3	0.453067	Pf5A	ACA	STR	female	c1	c1_c2	c1_c2_c4	c1_c2_c4_c1	IT-Sup	TRUE	CTX-3	L4/5 IT CTX Glut
180221_CEMBA_mm_P56_P63_RS2_180221_P3_180221_P4_D10_AD001	0.00496458	0.752071	0.0216254	895048	180221_P3	-0.237901	Pm4A	ACA	STR	male	c1	c1_c0	c1_c0_c2	c1_c0_c2_c3	IT-Sup	TRUE	CTX-3	L4/5 IT CTX Glut
180221_CEMBA_mm_P56_P63_RS2_180221_P3_180221_P4_D10_AD002	0.00450547	0.750368	0.0177891	838991	180221_P3	-0.33121	Pm5A	ACA	STR	male	c1	c1_c0	c1_c0_c2	c1_c0_c2_c0	IT-Sup	TRUE	CTX-19	L2/3 IT CTX Glut
180221_CEMBA_mm_P56_P63_RS2_180221_P3_180221_P4_D10_AD004	0.00515847	0.769135	0.0217155	928753	180221_P3	-0.184571	Pf4A	ACA	STR	female	c3	c3_c0	c3_c0_c2	c3_c0_c2_c0	IT-Deep	TRUE	CTX-10	L6 IT CTX Glut
180221_CEMBA_mm_P56_P63_RS2_180221_P3_180221_P4_D10_AD006	0.00541523	0.750178	0.024511	947651	180221_P3	-0.15551	Pf5A	ACA	STR	female	c1	c1_c0	c1_c0_c2	c1_c0_c2_c2	IT-Sup	TRUE	CTX-38	L2/3 IT CTX Glut
180221_CEMBA_mm_P56_P63_RS2_180221_P3_180221_P4_D10_AD007	0.0042846	0.737472	0.0151109	1696151	180221_P4	0.814886	Pm3D	AI	STR	male	c3	c3_c2	c3_c2_c3	c3_c2_c3_c0	IT-Deep	TRUE	CTX-10	L6 IT CTX Glut
180221_CEMBA_mm_P56_P63_RS2_180221_P3_180221_P4_D10_AD010	0.00567697	0.767898	0.0254879	728188	180221_P4	-0.404996	Pf3D	AI	STR	female	c3	c3_c2	c3_c2_c3	c3_c2_c3_c0	IT-Deep	TRUE	CTX-10	L6 IT CTX Glut
180221_CEMBA_mm_P56_P63_RS2_180221_P3_180221_P4_D12_AD002	0.0057209	0.80312	0.0284565	1381982	180221_P3	0.388801	Pm5A	ACA	STR	male	c3	c3_c4	c3_c4_c2	c3_c4_c2_c0	IT-Deep	TRUE	CTX-9	L5 IT CTX Glut
180221_CEMBA_mm_P56_P63_RS2_180221_P3_180221_P4_D12_AD004	0.00527247	0.794422	0.0234706	1620640	180221_P3	0.618626	Pf4A	ACA	STR	female	c3	c3_c0	c3_c0_c4	c3_c0_c4_c1	IT-Deep	TRUE	CTX-9	L5 IT CTX Glut
180221_CEMBA_mm_P56_P63_RS2_180221_P3_180221_P4_D12_AD006	0.00508658	0.791616	0.0234459	1403028	180221_P3	0.410606	Pf5A	ACA	STR	female	c1	c1_c2	c1_c2_c1	c1_c2_c1_c1	IT-Sup	TRUE	CTX-6	L4/5 IT CTX Glut
180221_CEMBA_mm_P56_P63_RS2_180221_P3_180221_P4_D12_AD007	0.00526284	0.773435	0.023642	1468708	180221_P4	0.607169	Pm3D	AI	STR	male	c1	c1_c2	c1_c2_c2	c1_c2_c2_c2	IT-Sup	TRUE	CTX-11	L4/5 IT CTX Glut
180221_CEMBA_mm_P56_P63_RS2_180221_P3_180221_P4_D12_AD012	0.00586311	0.797495	0.0260991	1116765	180221_P4	0.211947	Pf3D	AI	STR	female	c26	c26_c3	c26_c3_c1	c26_c3_c1_c0	CLA	TRUE	CTX-21	CLA-EPd-CTX Car3 Glut
180221_CEMBA_mm_P56_P63_RS2_180221_P3_180221_P4_D2_AD004	0.00555267	0.791909	0.0252493	1051425	180221_P3	-0.00559157	Pf4A	ACA	STR	female	c3	c3_c5	c3_c5_c2	c3_c5_c2_c0	IT-Deep	TRUE	CTX-9	L5 IT CTX Glut
180221_CEMBA_mm_P56_P63_RS2_180221_P3_180221_P4_D2_AD008	0.0051058	0.773297	0.0239993	952953	180221_P4	-0.0169019	Pm3D	AI	STR	male	c2	c2_c3	c2_c3_c1	c2_c3_c1_c1	CT_L6b	TRUE	CTX-30	L6 CT CTX Glut
180221_CEMBA_mm_P56_P63_RS2_180221_P3_180221_P4_D2_AD010	0.005326	0.77491	0.0224187	834718	180221_P4	-0.208018	Pf3D	AI	STR	female	c26	c26_c3	c26_c3_c2	c26_c3_c2_c0	CLA	TRUE	CTX-21	CLA-EPd-CTX Car3 Glut
180221_CEMBA_mm_P56_P63_RS2_180221_P3_180221_P4_D2_AD012	0.00648424	0.75809	0.0299886	868461	180221_P4	-0.150846	Pf3D	AI	STR	female	c3	c3_c5	c3_c5_c0	c3_c5_c0_c1	IT-Deep	TRUE	CTX-9	L5 IT CTX Glut
180221_CEMBA_mm_P56_P63_RS2_180221_P3_180221_P4_D3_AD001	0.00422621	0.767951	0.0185656	812600	180221_P3	-0.37732	Pm4A	ACA	STR	male	c1	c1_c0	c1_c0_c2	c1_c0_c2_c0	IT-Sup	TRUE	CTX-19	L2/3 IT CTX Glut
180221_CEMBA_mm_P56_P63_RS2_180221_P3_180221_P4_D3_AD002	0.0049762	0.766427	0.0222837	828106	180221_P3	-0.35005	Pm5A	ACA	STR	male	c1	c1_c2	c1_c2_c4	c1_c2_c4_c1	IT-Sup	TRUE	CTX-3	L4/5 IT CTX Glut
180221_CEMBA_mm_P56_P63_RS2_180221_P3_180221_P4_D3_AD004	0.00522669	0.785875	0.0215121	814881	180221_P3	-0.373276	Pf4A	ACA	STR	female	c1	c1_c2	c1_c2_c1	c1_c2_c1_c0	IT-Sup	TRUE	CTX-6	L4/5 IT CTX Glut
180221_CEMBA_mm_P56_P63_RS2_180221_P3_180221_P4_D3_AD006	0.00453992	0.77691	0.0187596	760570	180221_P3	-0.472785	Pf5A	ACA	STR	female	c3	c3_c7	c3_c7_c1	c3_c7_c1_c1	IT-Deep	TRUE	CTX-39	L6 IT CTX Glut
180221_CEMBA_mm_P56_P63_RS2_180221_P3_180221_P4_D3_AD007	0.00491193	0.789273	0.0216218	670960	180221_P4	-0.52308	Pm3D	AI	STR	male	c1	c1_c2	c1_c2_c0	c1_c2_c0_c0	IT-Sup	TRUE	CTX-11	L4/5 IT CTX Glut
180221_CEMBA_mm_P56_P63_RS2_180221_P3_180221_P4_D3_AD008	0.00485776	0.777192	0.0201726	752395	180221_P4	-0.357817	Pm3D	AI	STR	male	c3	c3_c2	c3_c2_c2	c3_c2_c2_c2	IT-Deep	TRUE	CTX-10	L6 IT CTX Glut
180221_CEMBA_mm_P56_P63_RS2_180221_P3_180221_P4_D3_AD010	0.00482469	0.771286	0.0212925	704059	180221_P4	-0.453611	Pf3D	AI	STR	female	c3	c3_c0	c3_c0_c4	c3_c0_c4_c2	IT-Deep	TRUE	CTX-28	L5 IT CTX Glut
180221_CEMBA_mm_P56_P63_RS2_180221_P3_180221_P4_D5_AD002	0.00504819	0.75841	0.0235823	656460	180221_P3	-0.685159	Pm5A	ACA	STR	male	c1	c1_c0	c1_c0_c2	c1_c0_c2_c2	IT-Sup	TRUE	CTX-38	L2/3 IT CTX Glut
180221_CEMBA_mm_P56_P63_RS2_180221_P3_180221_P4_D5_AD004	0.00524717	0.7686	0.0237207	645186	180221_P3	-0.71015	Pf4A	ACA	STR	female	c3	c3_c7	c3_c7_c3	c3_c7_c3_c0	IT-Deep	TRUE	CTX-39	L6 IT CTX Glut
180221_CEMBA_mm_P56_P63_RS2_180221_P3_180221_P4_D5_AD006	0.00511132	0.77862	0.0240632	749945	180221_P3	-0.493081	Pf5A	ACA	STR	female	c30	c30_c3	c30_c3_c0	c30_c3_c0_c0	RSP	TRUE	CTX-34	L5 IT CTX Glut
180221_CEMBA_mm_P56_P63_RS2_180221_P3_180221_P4_D5_AD007	0.00541852	0.77635	0.0254874	725537	180221_P4	-0.410258	Pm3D	AI	STR	male	c26	c26_c3	c26_c3_c1	c26_c3_c1_c0	CLA	TRUE	CTX-21	CLA-EPd-CTX Car3 Glut
180221_CEMBA_mm_P56_P63_RS2_180221_P3_180221_P4_D5_AD008	0.00496754	0.773954	0.0224613	645322	180221_P4	-0.579288	Pm3D	AI	STR	male	c1	c1_c2	c1_c2_c3	c1_c2_c3_c0	IT-Sup	TRUE	CTX-11	L4/5 IT CTX Glut
180221_CEMBA_mm_P56_P63_RS2_180221_P3_180221_P4_D6_AD001	0.00482681	0.789642	0.0220834	1076489	180221_P3	0.0283961	Pm4A	ACA	STR	male	c14	c14_c8	c14_c8_c0	c14_c8_c0_c0	ET	TRUE	CTX-13	L5 ET CTX Glut
180221_CEMBA_mm_P56_P63_RS2_180221_P3_180221_P4_D8_AD001	0.00554136	0.767733	0.0272024	1112078	180221_P3	0.0753205	Pm4A	ACA	STR	male	c1	c1_c2	c1_c2_c4	c1_c2_c4_c0	IT-Sup	TRUE	CTX-3	L4/5 IT CTX Glut
180221_CEMBA_mm_P56_P63_RS2_180221_P3_180221_P4_D8_AD004	0.00518889	0.786853	0.0250641	1280771	180221_P3	0.279075	Pf4A	ACA	STR	female	c14	c14_c1	c14_c1_c0	c14_c1_c0_c2	ET	TRUE	CTX-13	L5 ET CTX Glut
180221_CEMBA_mm_P56_P63_RS2_180221_P3_180221_P4_D8_AD006	0.00435405	0.770476	0.0175967	1196132	180221_P3	0.180439	Pf5A	ACA	STR	female	c1	c1_c0	c1_c0_c2	c1_c0_c2_c4	IT-Sup	TRUE	CTX-19	L2/3 IT CTX Glut
180221_CEMBA_mm_P56_P63_RS2_180221_P3_180221_P4_D8_AD007	0.00531453	0.787268	0.0234934	1869223	180221_P4	0.95506	Pm3D	AI	STR	male	c2	c2_c4	c2_c4_c1	c2_c4_c1_c0	CT_L6b	TRUE	CTX-23	L6 CT CTX Glut
180221_CEMBA_mm_P56_P63_RS2_180221_P3_180221_P4_D8_AD008	0.00598858	0.785759	0.0277543	1224358	180221_P4	0.344647	Pm3D	AI	STR	male	c26	c26_c3	c26_c3_c0	c26_c3_c0_c1	CLA	TRUE	CTX-21	CLA-EPd-CTX Car3 Glut
180221_CEMBA_mm_P56_P63_RS2_180221_P3_180221_P4_D9_AD002	0.00412726	0.746674	0.0147198	1490496	180221_P3	0.497855	Pm5A	ACA	STR	male	c3	c3_c4	c3_c4_c2	c3_c4_c2_c1	IT-Deep	TRUE	CTX-34	L5 IT CTX Glut
180221_CEMBA_mm_P56_P63_RS2_180221_P3_180221_P4_D9_AD007	0.00490833	0.763903	0.021621	688515	180221_P4	-0.485819	Pm3D	AI	STR	male	c1	c1_c7	c1_c7_c0	c1_c7_c0_c1	IT-Sup	TRUE	CTX-46	L2/3 IT CTX Glut
180221_CEMBA_mm_P56_P63_RS2_180221_P3_180221_P4_E10_AD002	0.00471349	0.753887	0.0205521	643071	180221_P3	-0.714888	Pm5A	ACA	STR	male	c1	c1_c0	c1_c0_c2	c1_c0_c2_c0	IT-Sup	TRUE	CTX-19	L2/3 IT CTX Glut
180221_CEMBA_mm_P56_P63_RS2_180221_P3_180221_P4_E10_AD004	0.00526029	0.77676	0.0258489	715020	180221_P3	-0.561882	Pf4A	ACA	STR	female	c14	c14_c1	c14_c1_c0	c14_c1_c0_c2	ET	TRUE	CTX-13	L5 ET CTX Glut
180221_CEMBA_mm_P56_P63_RS2_180221_P3_180221_P4_E10_AD007	0.00568472	0.759522	0.0266869	666283	180221_P4	-0.533172	Pm3D	AI	STR	male	c3	c3_c5	c3_c5_c0	c3_c5_c0_c2	IT-Deep	TRUE	CTX-9	L5 IT CTX Glut
180221_CEMBA_mm_P56_P63_RS2_180221_P3_180221_P4_E10_AD008	0.00527176	0.764159	0.0228356	671559	180221_P4	-0.521793	Pm3D	AI	STR	male	c3	c3_c7	c3_c7_c0	c3_c7_c0_c1	IT-Deep	TRUE	CTX-39	L6 IT CTX Glut
180221_CEMBA_mm_P56_P63_RS2_180221_P3_180221_P4_E10_AD012	0.00585353	0.774026	0.0255448	1282993	180221_P4	0.412134	Pf3D	AI	STR	female	c14	c14_c1	c14_c1_c1	c14_c1_c1_c1	ET	TRUE	CTX-13	L5 ET CTX Glut
180221_CEMBA_mm_P56_P63_RS2_180221_P3_180221_P4_E12_AD002	0.00521309	0.781039	0.02311	2926463	180221_P3	1.47122	Pm5A	ACA	STR	male	c3	c3_c0	c3_c0_c4	c3_c0_c4_c1	IT-Deep	TRUE	CTX-9	L5 IT CTX Glut
180221_CEMBA_mm_P56_P63_RS2_180221_P3_180221_P4_E12_AD004	0.0055862	0.787048	0.0280805	1556835	180221_P3	0.560679	Pf4A	ACA	STR	female	c14	c14_c8	c14_c8_c0	c14_c8_c0_c1	ET	TRUE	CTX-13	L5 ET CTX Glut
180221_CEMBA_mm_P56_P63_RS2_180221_P3_180221_P4_E12_AD006	0.00462464	0.778468	0.0206285	1332070	180221_P3	0.335732	Pf5A	ACA	STR	female	c1	c1_c2	c1_c2_c4	c1_c2_c4_c0	IT-Sup	TRUE	CTX-3	L4/5 IT CTX Glut
180221_CEMBA_mm_P56_P63_RS2_180221_P3_180221_P4_E12_AD008	0.00560246	0.783964	0.0256556	1351873	180221_P4	0.487581	Pm3D	AI	STR	male	c3	c3_c3	c3_c3_c1	c3_c3_c1_c0	IT-Deep	TRUE	CTX-9	L5 IT CTX Glut
180221_CEMBA_mm_P56_P63_RS2_180221_P3_180221_P4_E12_AD010	0.00472031	0.762127	0.0201224	1167646	180221_P4	0.276224	Pf3D	AI	STR	female	c1	c1_c1	c1_c1_c1	c1_c1_c1_c1	IT-Sup	TRUE	CTX-2	L4/5 IT CTX Glut
180221_CEMBA_mm_P56_P63_RS2_180221_P3_180221_P4_E12_AD012	0.00513022	0.770693	0.0217972	1157979	180221_P4	0.26423	Pf3D	AI	STR	female	c1	c1_c7	c1_c7_c2	c1_c7_c2_c3	IT-Sup	TRUE	CTX-46	L2/3 IT CTX Glut
180221_CEMBA_mm_P56_P63_RS2_180221_P3_180221_P4_E1_AD001	0.00479011	0.769849	0.0205565	1038938	180221_P3	-0.022828	Pm4A	ACA	STR	male	c3	c3_c7	c3_c7_c1	c3_c7_c1_c0	IT-Deep	TRUE	CTX-39	L6 IT CTX Glut
180221_CEMBA_mm_P56_P63_RS2_180221_P3_180221_P4_E1_AD004	0.00596374	0.787568	0.0278755	1939760	180221_P3	0.877941	Pf4A	ACA	STR	female	c14	c14_c3	c14_c3_c3	c14_c3_c3_c0	ET	TRUE	CTX-13	L5 ET CTX Glut
180221_CEMBA_mm_P56_P63_RS2_180221_P3_180221_P4_E1_AD006	0.0047218	0.768922	0.0203634	930984	180221_P3	-0.181109	Pf5A	ACA	STR	female	c1	c1_c2	c1_c2_c4	c1_c2_c4_c0	IT-Sup	TRUE	CTX-3	L4/5 IT CTX Glut
180221_CEMBA_mm_P56_P63_RS2_180221_P3_180221_P4_E1_AD007	0.0046375	0.756696	0.0193915	961763	180221_P4	-0.00362557	Pm3D	AI	STR	male	c1	c1_c1	c1_c1_c1	c1_c1_c1_c1	IT-Sup	TRUE	CTX-2	L4/5 IT CTX Glut
180221_CEMBA_mm_P56_P63_RS2_180221_P3_180221_P4_E1_AD010	0.00482674	0.769664	0.0211708	2397616	180221_P4	1.31422	Pf3D	AI	STR	female	c1	c1_c2	c1_c2_c2	c1_c2_c2_c1	IT-Sup	TRUE	CTX-11	L4/5 IT CTX Glut
180221_CEMBA_mm_P56_P63_RS2_180221_P3_180221_P4_E3_AD002	0.00482445	0.780689	0.0213232	740684	180221_P3	-0.511007	Pm5A	ACA	STR	male	c2	c2_c2	c2_c2_c1	c2_c2_c1_c1	CT_L6b	TRUE	CTX-22	L6 CT CTX Glut
180221_CEMBA_mm_P56_P63_RS2_180221_P3_180221_P4_E3_AD004	0.00502578	0.785134	0.0218367	849756	180221_P3	-0.312817	Pf4A	ACA	STR	female	c3	c3_c0	c3_c0_c4	c3_c0_c4_c1	IT-Deep	TRUE	CTX-28	L5 IT CTX Glut
180221_CEMBA_mm_P56_P63_RS2_180221_P3_180221_P4_E3_AD007	0.00424247	0.74274	0.0161554	1289130	180221_P4	0.419019	Pm3D	AI	STR	male	c3	c3_c7	c3_c7_c2	c3_c7_c2_c1	IT-Deep	TRUE	CTX-39	L6 IT CTX Glut
180221_CEMBA_mm_P56_P63_RS2_180221_P3_180221_P4_E5_AD004	0.00485742	0.741505	0.0191415	1206250	180221_P3	0.192591	Pf4A	ACA	STR	female	c1	c1_c0	c1_c0_c2	c1_c0_c2_c3	IT-Sup	TRUE	CTX-3	L4/5 IT CTX Glut
180221_CEMBA_mm_P56_P63_RS2_180221_P3_180221_P4_E5_AD006	0.004632	0.755366	0.0180835	1440906	180221_P3	0.449039	Pf5A	ACA	STR	female	c14	c14_c1	c14_c1_c0	c14_c1_c0_c2	ET	TRUE	CTX-13	L5 ET CTX Glut
180221_CEMBA_mm_P56_P63_RS2_180221_P3_180221_P4_E5_AD012	0.00529264	0.751588	0.0238458	1531408	180221_P4	0.66748	Pf3D	AI	STR	female	c1	c1_c2	c1_c2_c1	c1_c2_c1_c1	IT-Sup	TRUE	CTX-42	L5/6 IT TPE-ENT Glut
180221_CEMBA_mm_P56_P63_RS2_180221_P3_180221_P4_E6_AD004	0.00458882	0.784276	0.0199702	1011436	180221_P3	-0.0615325	Pf4A	ACA	STR	female	c1	c1_c0	c1_c0_c2	c1_c0_c2_c0	IT-Sup	TRUE	CTX-9	L5 IT CTX Glut
180221_CEMBA_mm_P56_P63_RS2_180221_P3_180221_P4_E7_AD001	0.00467862	0.74703	0.0185601	676873	180221_P3	-0.64098	Pm4A	ACA	STR	male	c1	c1_c0	c1_c0_c2	c1_c0_c2_c0	IT-Sup	TRUE	CTX-19	L2/3 IT CTX Glut
180221_CEMBA_mm_P56_P63_RS2_180221_P3_180221_P4_E8_AD001	0.00577822	0.792152	0.0282662	1059767	180221_P3	0.0058096	Pm4A	ACA	STR	male	c14	c14_c1	c14_c1_c0	c14_c1_c0_c2	ET	TRUE	CTX-13	L5 ET CTX Glut
180221_CEMBA_mm_P56_P63_RS2_180221_P3_180221_P4_E8_AD004	0.00484636	0.775739	0.0191686	1122302	180221_P3	0.0885234	Pf4A	ACA	STR	female	c1	c1_c0	c1_c0_c2	c1_c0_c2_c0	IT-Sup	TRUE	CTX-19	L2/3 IT CTX Glut
180221_CEMBA_mm_P56_P63_RS2_180221_P3_180221_P4_E8_AD006	0.00512552	0.768043	0.0230705	1089489	180221_P3	0.0457141	Pf5A	ACA	STR	female	c1	c1_c0	c1_c0_c2	c1_c0_c2_c4	IT-Sup	TRUE	CTX-19	L2/3 IT CTX Glut
180221_CEMBA_mm_P56_P63_RS2_180221_P3_180221_P4_E8_AD007	0.0050439	0.77628	0.0193852	1330937	180221_P4	0.465063	Pm3D	AI	STR	male	c1	c1_c0	c1_c0_c5	c1_c0_c5_c1	IT-Sup	TRUE	CTX-44	L2/3 IT CTX Glut
180221_CEMBA_mm_P56_P63_RS2_180221_P3_180221_P4_E8_AD008	0.00674949	0.781739	0.033291	796907	180221_P4	-0.274896	Pm3D	AI	STR	male	c3	c3_c5	c3_c5_c0	c3_c5_c0_c1	IT-Deep	TRUE	CTX-9	L5 IT CTX Glut
180221_CEMBA_mm_P56_P63_RS2_180221_P3_180221_P4_E8_AD012	0.00539864	0.771396	0.0237556	826380	180221_P4	-0.222502	Pf3D	AI	STR	female	c1	c1_c7	c1_c7_c0	c1_c7_c0_c0	IT-Sup	TRUE	CTX-46	L2/3 IT CTX Glut
180221_CEMBA_mm_P56_P63_RS2_180221_P3_180221_P4_F10_AD001	0.00581558	0.76167	0.0269718	821079	180221_P3	-0.362345	Pm4A	ACA	STR	male	c1	c1_c0	c1_c0_c2	c1_c0_c2_c2	IT-Sup	TRUE	CTX-38	L2/3 IT CTX Glut
180221_CEMBA_mm_P56_P63_RS2_180221_P3_180221_P4_F10_AD002	0.00479332	0.764296	0.0207281	698300	180221_P3	-0.596019	Pm5A	ACA	STR	male	c1	c1_c0	c1_c0_c2	c1_c0_c2_c2	IT-Sup	TRUE	CTX-19	L2/3 IT CTX Glut
180221_CEMBA_mm_P56_P63_RS2_180221_P3_180221_P4_F10_AD004	0.00503811	0.760679	0.0215303	822565	180221_P3	-0.359736	Pf4A	ACA	STR	female	c1	c1_c0	c1_c0_c2	c1_c0_c2_c0	IT-Sup	TRUE	CTX-19	L2/3 IT CTX Glut
180221_CEMBA_mm_P56_P63_RS2_180221_P3_180221_P4_F10_AD006	0.00488792	0.75887	0.0216604	814525	180221_P3	-0.373907	Pf5A	ACA	STR	female	c1	c1_c0	c1_c0_c2	c1_c0_c2_c3	IT-Sup	TRUE	CTX-19	L2/3 IT CTX Glut
180221_CEMBA_mm_P56_P63_RS2_180221_P3_180221_P4_F10_AD007	0.00503763	0.779316	0.0219416	831958	180221_P4	-0.212796	Pm3D	AI	STR	male	c11	c11_c4	c11_c4_c1	c11_c4_c1_c1	CGE	TRUE	CTX-7	Vip Gaba
180221_CEMBA_mm_P56_P63_RS2_180221_P3_180221_P4_F10_AD008	0.00504438	0.748547	0.0210991	715903	180221_P4	-0.429543	Pm3D	AI	STR	male	c1	c1_c0	c1_c0_c1	c1_c0_c1_c2	IT-Sup	TRUE	CTX-46	L2/3 IT CTX Glut
180221_CEMBA_mm_P56_P63_RS2_180221_P3_180221_P4_F10_AD010	0.00562728	0.763745	0.0237646	707629	180221_P4	-0.446314	Pf3D	AI	STR	female	c1	c1_c2	c1_c2_c2	c1_c2_c2_c2	IT-Sup	TRUE	CTX-11	L4/5 IT CTX Glut
180221_CEMBA_mm_P56_P63_RS2_180221_P3_180221_P4_F12_AD001	0.00490616	0.770043	0.0221959	1228371	180221_P3	0.218809	Pm4A	ACA	STR	male	c1	c1_c8	c1_c8_c0	c1_c8_c0_c0	IT-Sup	TRUE	CTX-6	L4/5 IT CTX Glut
180221_CEMBA_mm_P56_P63_RS2_180221_P3_180221_P4_F12_AD004	0.00517153	0.793405	0.0231968	1213243	180221_P3	0.200931	Pf4A	ACA	STR	female	c1	c1_c2	c1_c2_c1	c1_c2_c1_c1	IT-Sup	TRUE	CTX-6	L4/5 IT CTX Glut
180221_CEMBA_mm_P56_P63_RS2_180221_P3_180221_P4_F12_AD006	0.00476562	0.775518	0.0203817	1074414	180221_P3	0.0256125	Pf5A	ACA	STR	female	c1	c1_c0	c1_c0_c2	c1_c0_c2_c2	IT-Sup	TRUE	CTX-38	L2/3 IT CTX Glut
180221_CEMBA_mm_P56_P63_RS2_180221_P3_180221_P4_F12_AD008	0.00502457	0.761738	0.0228712	854454	180221_P4	-0.174304	Pm3D	AI	STR	male	c1	c1_c2	c1_c2_c0	c1_c2_c0_c1	IT-Sup	TRUE	CTX-11	L4/5 IT CTX Glut
180221_CEMBA_mm_P56_P63_RS2_180221_P3_180221_P4_F12_AD010	0.0031737	0.749746	0.0068491	1873141	180221_P4	0.958081	Pf3D	AI	STR	female	c10	c10_c0	c10_c0_c0	c10_c0_c0_c0	ASC	FALSE
180221_CEMBA_mm_P56_P63_RS2_180221_P3_180221_P4_F12_AD012	0.00571916	0.782125	0.0253917	776279	180221_P4	-0.312732	Pf3D	AI	STR	female	c3	c3_c5	c3_c5_c0	c3_c5_c0_c3	IT-Deep	TRUE	CTX-10	L6 IT CTX Glut
180221_CEMBA_mm_P56_P63_RS2_180221_P3_180221_P4_F1_AD001	0.00524101	0.750663	0.0234146	1442743	180221_P3	0.450877	Pm4A	ACA	STR	male	c1	c1_c0	c1_c0_c2	c1_c0_c2_c2	IT-Sup	TRUE	CTX-19	L2/3 IT CTX Glut
180221_CEMBA_mm_P56_P63_RS2_180221_P3_180221_P4_F1_AD002	0.00325392	0.74005	0.0066846	1604027	180221_P3	0.603761	Pm5A	ACA	STR	male	c10	c10_c0	c10_c0_c0	c10_c0_c0_c1	ASC	FALSE
180221_CEMBA_mm_P56_P63_RS2_180221_P3_180221_P4_F1_AD004	0.00475488	0.75343	0.0186547	1418454	180221_P3	0.426382	Pf4A	ACA	STR	female	c1	c1_c0	c1_c0_c2	c1_c0_c2_c4	IT-Sup	TRUE	CTX-19	L2/3 IT CTX Glut
180221_CEMBA_mm_P56_P63_RS2_180221_P3_180221_P4_F1_AD006	0.00483828	0.772881	0.0182113	1407809	180221_P3	0.415514	Pf5A	ACA	STR	female	c3	c3_c0	c3_c0_c2	c3_c0_c2_c0	IT-Deep	TRUE	CTX-10	L6 IT CTX Glut
180221_CEMBA_mm_P56_P63_RS2_180221_P3_180221_P4_F1_AD007	0.00454485	0.766911	0.0188127	1379892	180221_P4	0.517176	Pm3D	AI	STR	male	c1	c1_c0	c1_c0_c1	c1_c0_c1_c1	IT-Sup	TRUE	CTX-44	L2/3 IT CTX Glut
180221_CEMBA_mm_P56_P63_RS2_180221_P3_180221_P4_F1_AD008	0.00494743	0.769082	0.0217572	997331	180221_P4	0.0487654	Pm3D	AI	STR	male	c1	c1_c2	c1_c2_c3	c1_c2_c3_c2	IT-Sup	TRUE	CTX-11	L4/5 IT CTX Glut
180221_CEMBA_mm_P56_P63_RS2_180221_P3_180221_P4_F1_AD010	0.00513579	0.749187	0.021692	991924	180221_P4	0.0409226	Pf3D	AI	STR	female	c1	c1_c0	c1_c0_c1	c1_c0_c1_c1	IT-Sup	TRUE	CTX-44	L2/3 IT CTX Glut
180221_CEMBA_mm_P56_P63_RS2_180221_P3_180221_P4_F2_AD001	0.00558878	0.765373	0.0258044	907304	180221_P3	-0.21828	Pm4A	ACA	STR	male	c3	c3_c7	c3_c7_c4	c3_c7_c4_c0	IT-Deep	TRUE	CTX-39	L6 IT CTX Glut
180221_CEMBA_mm_P56_P63_RS2_180221_P3_180221_P4_F2_AD004	0.00472705	0.776546	0.0211255	796498	180221_P3	-0.406195	Pf4A	ACA	STR	female	c1	c1_c2	c1_c2_c4	c1_c2_c4_c0	IT-Sup	TRUE	CTX-3	L4/5 IT CTX Glut
180221_CEMBA_mm_P56_P63_RS2_180221_P3_180221_P4_F2_AD006	0.00463778	0.764588	0.0189771	913223	180221_P3	-0.208898	Pf5A	ACA	STR	female	c1	c1_c0	c1_c0_c2	c1_c0_c2_c3	IT-Sup	TRUE	CTX-19	L2/3 IT CTX Glut
180221_CEMBA_mm_P56_P63_RS2_180221_P3_180221_P4_F2_AD007	0.00479603	0.758463	0.0200375	820255	180221_P4	-0.233235	Pm3D	AI	STR	male	c1	c1_c2	c1_c2_c0	c1_c2_c0_c1	IT-Sup	TRUE	CTX-11	L4/5 IT CTX Glut
180221_CEMBA_mm_P56_P63_RS2_180221_P3_180221_P4_F2_AD008	0.00446448	0.759835	0.0182072	782662	180221_P4	-0.300918	Pm3D	AI	STR	male	c1	c1_c0	c1_c0_c5	c1_c0_c5_c1	IT-Sup	TRUE	CTX-44	L2/3 IT CTX Glut
180221_CEMBA_mm_P56_P63_RS2_180221_P3_180221_P4_F2_AD012	0.00543045	0.785705	0.0234702	654771	180221_P4	-0.558317	Pf3D	AI	STR	female	c3	c3_c0	c3_c0_c1	c3_c0_c1_c0	IT-Deep	TRUE	CTX-10	L6 IT CTX Glut
180221_CEMBA_mm_P56_P63_RS2_180221_P3_180221_P4_F3_AD001	0.00545328	0.798272	0.0271602	881186	180221_P3	-0.260419	Pm4A	ACA	STR	male	c2	c2_c4	c2_c4_c0	c2_c4_c0_c0	CT_L6b	TRUE	CTX-22	L6 CT CTX Glut
180221_CEMBA_mm_P56_P63_RS2_180221_P3_180221_P4_F3_AD002	0.00471861	0.754125	0.0203581	906495	180221_P3	-0.219567	Pm5A	ACA	STR	male	c1	c1_c0	c1_c0_c2	c1_c0_c2_c0	IT-Sup	TRUE	CTX-19	L2/3 IT CTX Glut
180221_CEMBA_mm_P56_P63_RS2_180221_P3_180221_P4_F3_AD004	0.00474519	0.779676	0.0209181	949581	180221_P3	-0.152575	Pf4A	ACA	STR	female	c1	c1_c2	c1_c2_c4	c1_c2_c4_c0	IT-Sup	TRUE	CTX-3	L4/5 IT CTX Glut
180221_CEMBA_mm_P56_P63_RS2_180221_P3_180221_P4_F3_AD006	0.00496268	0.750801	0.0219265	924017	180221_P3	-0.191946	Pf5A	ACA	STR	female	c1	c1_c0	c1_c0_c2	c1_c0_c2_c2	IT-Sup	TRUE	CTX-19	L2/3 IT CTX Glut
180221_CEMBA_mm_P56_P63_RS2_180221_P3_180221_P4_F3_AD007	0.00505592	0.774088	0.0219436	891363	180221_P4	-0.113294	Pm3D	AI	STR	male	c3	c3_c0	c3_c0_c4	c3_c0_c4_c2	IT-Deep	TRUE	CTX-28	L5 IT CTX Glut
180221_CEMBA_mm_P56_P63_RS2_180221_P3_180221_P4_F3_AD010	0.00509835	0.759334	0.0205243	728692	180221_P4	-0.403998	Pf3D	AI	STR	female	c1	c1_c2	c1_c2_c0	c1_c2_c0_c1	IT-Sup	TRUE	CTX-11	L4/5 IT CTX Glut
180221_CEMBA_mm_P56_P63_RS2_180221_P3_180221_P4_F5_AD006	0.0053158	0.774329	0.0253805	798403	180221_P3	-0.402748	Pf5A	ACA	STR	female	c14	c14_c1	c14_c1_c0	c14_c1_c0_c2	ET	TRUE	CTX-13	L5 ET CTX Glut
180221_CEMBA_mm_P56_P63_RS2_180221_P3_180221_P4_F5_AD007	0.00458219	0.76583	0.020351	728214	180221_P4	-0.404945	Pm3D	AI	STR	male	c1	c1_c7	c1_c7_c2	c1_c7_c2_c1	IT-Sup	TRUE	CTX-46	L2/3 IT CTX Glut
180221_CEMBA_mm_P56_P63_RS2_180221_P3_180221_P4_F6_AD001	0.0043701	0.800486	0.0188839	837071	180221_P3	-0.334516	Pm4A	ACA	STR	male	c1	c1_c0	c1_c0_c2	c1_c0_c2_c0	IT-Sup	TRUE	CTX-19	L2/3 IT CTX Glut
180221_CEMBA_mm_P56_P63_RS2_180221_P3_180221_P4_F6_AD002	0.00479982	0.769784	0.0204552	1048813	180221_P3	-0.00918004	Pm5A	ACA	STR	male	c1	c1_c0	c1_c0_c2	c1_c0_c2_c3	IT-Sup	TRUE	CTX-19	L2/3 IT CTX Glut
180221_CEMBA_mm_P56_P63_RS2_180221_P3_180221_P4_F6_AD007	0.00554451	0.792776	0.0256804	1070173	180221_P4	0.150465	Pm3D	AI	STR	male	c3	c3_c0	c3_c0_c4	c3_c0_c4_c0	IT-Deep	TRUE	CTX-28	L5 IT CTX Glut
180221_CEMBA_mm_P56_P63_RS2_180221_P3_180221_P4_F6_AD008	0.00601357	0.801992	0.0304329	936865	180221_P4	-0.0414658	Pm3D	AI	STR	male	c6	c6_c11	c6_c11_c0	c6_c11_c0_c0	MGE	TRUE	CTX-54	Pvalb chandelier Gaba
180221_CEMBA_mm_P56_P63_RS2_180221_P3_180221_P4_F6_AD012	0.00496327	0.776708	0.0197354	748868	180221_P4	-0.364596	Pf3D	AI	STR	female	c1	c1_c2	c1_c2_c3	c1_c2_c3_c2	IT-Sup	TRUE	CTX-11	L4/5 IT CTX Glut
180221_CEMBA_mm_P56_P63_RS2_180221_P3_180221_P4_F7_AD001	0.00506851	0.761667	0.0216434	1813283	180221_P3	0.780667	Pm4A	ACA	STR	male	c3	c3_c7	c3_c7_c4	c3_c7_c4_c1	IT-Deep	TRUE	CTX-39	L6 IT CTX Glut
180221_CEMBA_mm_P56_P63_RS2_180221_P3_180221_P4_F7_AD002	0.00455356	0.753412	0.0195447	723886	180221_P3	-0.544103	Pm5A	ACA	STR	male	c1	c1_c0	c1_c0_c2	c1_c0_c2_c0	IT-Sup	TRUE	CTX-19	L2/3 IT CTX Glut
180221_CEMBA_mm_P56_P63_RS2_180221_P3_180221_P4_F7_AD004	0.00534207	0.809571	0.023752	816029	180221_P3	-0.371245	Pf4A	ACA	STR	female	c28	c28_c3	c28_c3_c1	c28_c3_c1_c1	NP	TRUE	CTX-20	L5 NP CTX Glut
180221_CEMBA_mm_P56_P63_RS2_180221_P3_180221_P4_F7_AD006	0.00570767	0.777223	0.0277221	874120	180221_P3	-0.272034	Pf5A	ACA	STR	female	c3	c3_c4	c3_c4_c2	c3_c4_c2_c0	IT-Deep	TRUE	CTX-9	L5 IT CTX Glut
180221_CEMBA_mm_P56_P63_RS2_180221_P3_180221_P4_F7_AD007	0.00640425	0.750503	0.0323099	811369	180221_P4	-0.248949	Pm3D	AI	STR	male	c14	c14_c6	c14_c6_c0	c14_c6_c0_c0	ET	TRUE	CTX-13	L5 ET CTX Glut
180221_CEMBA_mm_P56_P63_RS2_180221_P3_180221_P4_F7_AD008	0.00471917	0.757229	0.0203461	740802	180221_P4	-0.380219	Pm3D	AI	STR	male	c1	c1_c2	c1_c2_c0	c1_c2_c0_c1	IT-Sup	TRUE	CTX-11	L4/5 IT CTX Glut
180221_CEMBA_mm_P56_P63_RS2_180221_P3_180221_P4_G10_AD004	0.00536606	0.759981	0.0233504	639558	180221_P3	-0.72279	Pf4A	ACA	STR	female	c1	c1_c0	c1_c0_c2	c1_c0_c2_c2	IT-Sup	TRUE	CTX-19	L2/3 IT CTX Glut
180221_CEMBA_mm_P56_P63_RS2_180221_P3_180221_P4_G12_AD001	0.00578281	0.802016	0.0285115	1251526	180221_P3	0.245751	Pm4A	ACA	STR	male	c3	c3_c4	c3_c4_c2	c3_c4_c2_c0	IT-Deep	TRUE	CTX-9	L5 IT CTX Glut
180221_CEMBA_mm_P56_P63_RS2_180221_P3_180221_P4_G12_AD004	0.00424329	0.767774	0.0163453	1442732	180221_P3	0.450866	Pf4A	ACA	STR	female	c1	c1_c0	c1_c0_c2	c1_c0_c2_c0	IT-Sup	TRUE	CTX-19	L2/3 IT CTX Glut
180221_CEMBA_mm_P56_P63_RS2_180221_P3_180221_P4_G12_AD006	0.00594045	0.783022	0.0281417	1148465	180221_P3	0.121769	Pf5A	ACA	STR	female	c30	c30_c0	c30_c0_c0	c30_c0_c0_c0	RSP	TRUE	CTX-34	L5 IT CTX Glut
180221_CEMBA_mm_P56_P63_RS2_180221_P3_180221_P4_G12_AD010	0.00521374	0.773772	0.0230675	926745	180221_P4	-0.0571346	Pf3D	AI	STR	female	c1	c1_c2	c1_c2_c2	c1_c2_c2_c3	IT-Sup	TRUE	CTX-11	L4/5 IT CTX Glut
180221_CEMBA_mm_P56_P63_RS2_180221_P3_180221_P4_G12_AD012	0.00476832	0.761983	0.0191297	796721	180221_P4	-0.275232	Pf3D	AI	STR	female	c1	c1_c0	c1_c0_c5	c1_c0_c5_c4	IT-Sup	TRUE	CTX-46	L2/3 IT CTX Glut
180221_CEMBA_mm_P56_P63_RS2_180221_P3_180221_P4_G1_AD001	0.00504776	0.79263	0.0217534	1143983	180221_P3	0.116128	Pm4A	ACA	STR	male	c3	c3_c0	c3_c0_c2	c3_c0_c2_c0	IT-Deep	TRUE	CTX-10	L6 IT CTX Glut
180221_CEMBA_mm_P56_P63_RS2_180221_P3_180221_P4_G1_AD002	0.00456098	0.76604	0.0193281	1009872	180221_P3	-0.0637651	Pm5A	ACA	STR	male	c1	c1_c0	c1_c0_c2	c1_c0_c2_c0	IT-Sup	TRUE	CTX-19	L2/3 IT CTX Glut
180221_CEMBA_mm_P56_P63_RS2_180221_P3_180221_P4_G1_AD006	0.00510894	0.766685	0.0221965	1048557	180221_P3	-0.00953222	Pf5A	ACA	STR	female	c1	c1_c0	c1_c0_c2	c1_c0_c2_c3	IT-Sup	TRUE	CTX-38	L2/3 IT CTX Glut
180221_CEMBA_mm_P56_P63_RS2_180221_P3_180221_P4_G1_AD010	0.00522311	0.776704	0.0222857	878214	180221_P4	-0.134734	Pf3D	AI	STR	female	c3	c3_c0	c3_c0_c0	c3_c0_c0_c0	IT-Deep	TRUE	CTX-28	L5 IT CTX Glut
180221_CEMBA_mm_P56_P63_RS2_180221_P3_180221_P4_G1_AD012	0.00480333	0.773943	0.0205237	794225	180221_P4	-0.279759	Pf3D	AI	STR	female	c1	c1_c2	c1_c2_c3	c1_c2_c3_c2	IT-Sup	TRUE	CTX-11	L4/5 IT CTX Glut
180221_CEMBA_mm_P56_P63_RS2_180221_P3_180221_P4_G2_AD002	0.00469956	0.753466	0.0201861	789004	180221_P3	-0.419833	Pm5A	ACA	STR	male	c1	c1_c3	c1_c3_c0	c1_c3_c0_c1	IT-Sup	TRUE	CTX-3	L4/5 IT CTX Glut
180221_CEMBA_mm_P56_P63_RS2_180221_P3_180221_P4_G2_AD004	0.00493376	0.756384	0.0203553	928336	180221_P3	-0.185219	Pf4A	ACA	STR	female	c1	c1_c2	c1_c2_c1	c1_c2_c1_c2	IT-Sup	TRUE	CTX-3	L4/5 IT CTX Glut
180221_CEMBA_mm_P56_P63_RS2_180221_P3_180221_P4_G2_AD006	0.00556507	0.769269	0.0253994	874402	180221_P3	-0.271569	Pf5A	ACA	STR	female	c30	c30_c3	c30_c3_c0	c30_c3_c0_c0	RSP	TRUE	CTX-34	L5 IT CTX Glut
180221_CEMBA_mm_P56_P63_RS2_180221_P3_180221_P4_G2_AD008	0.00521027	0.764117	0.0234265	847108	180221_P4	-0.186761	Pm3D	AI	STR	male	c3	c3_c3	c3_c3_c2	c3_c3_c2_c0	IT-Deep	TRUE	CTX-9	L5 IT CTX Glut
180221_CEMBA_mm_P56_P63_RS2_180221_P3_180221_P4_G2_AD010	0.00478762	0.745287	0.0197486	724136	180221_P4	-0.413046	Pf3D	AI	STR	female	c1	c1_c0	c1_c0_c1	c1_c0_c1_c2	IT-Sup	TRUE	CTX-44	L2/3 IT CTX Glut
180221_CEMBA_mm_P56_P63_RS2_180221_P3_180221_P4_G5_AD002	0.00559312	0.780481	0.0273562	668261	180221_P3	-0.659454	Pm5A	ACA	STR	male	c30	c30_c3	c30_c3_c0	c30_c3_c0_c0	RSP	TRUE	CTX-34	L5 IT CTX Glut
180221_CEMBA_mm_P56_P63_RS2_180221_P3_180221_P4_G5_AD004	0.00598297	0.786906	0.028017	653659	180221_P3	-0.691327	Pf4A	ACA	STR	female	c3	c3_c0	c3_c0_c4	c3_c0_c4_c1	IT-Deep	TRUE	CTX-10	L6 IT CTX Glut
180221_CEMBA_mm_P56_P63_RS2_180221_P3_180221_P4_G5_AD007	0.00486818	0.754163	0.0206255	1816936	180221_P4	0.914129	Pm3D	AI	STR	male	c1	c1_c0	c1_c0_c1	c1_c0_c1_c2	IT-Sup	TRUE	CTX-44	L2/3 IT CTX Glut
180221_CEMBA_mm_P56_P63_RS2_180221_P3_180221_P4_G6_AD001	0.00584295	0.800573	0.0284067	847326	180221_P3	-0.316948	Pm4A	ACA	STR	male	c2	c2_c3	c2_c3_c1	c2_c3_c1_c1	CT_L6b	TRUE	CTX-30	L6 CT CTX Glut
180221_CEMBA_mm_P56_P63_RS2_180221_P3_180221_P4_G6_AD004	0.00482422	0.775775	0.0214607	763462	180221_P3	-0.467309	Pf4A	ACA	STR	female	c1	c1_c0	c1_c0_c2	c1_c0_c2_c3	IT-Sup	TRUE	CTX-19	L2/3 IT CTX Glut
180221_CEMBA_mm_P56_P63_RS2_180221_P3_180221_P4_G6_AD006	0.00513793	0.772975	0.0221153	778070	180221_P3	-0.439966	Pf5A	ACA	STR	female	c1	c1_c0	c1_c0_c2	c1_c0_c2_c3	IT-Sup	TRUE	CTX-19	L2/3 IT CTX Glut
180221_CEMBA_mm_P56_P63_RS2_180221_P3_180221_P4_G6_AD007	0.00493678	0.791066	0.0223621	741094	180221_P4	-0.37965	Pm3D	AI	STR	male	c2	c2_c4	c2_c4_c3	c2_c4_c3_c0	CT_L6b	TRUE	CTX-15	L6 CT CTX Glut
180221_CEMBA_mm_P56_P63_RS2_180221_P3_180221_P4_G6_AD010	0.00613636	0.770186	0.0287182	676017	180221_P4	-0.512247	Pf3D	AI	STR	female	c3	c3_c8	c3_c8_c1	c3_c8_c1_c2	IT-Deep	TRUE	CTX-9	L5 IT CTX Glut
180221_CEMBA_mm_P56_P63_RS2_180221_P3_180221_P4_G7_AD012	0.00495771	0.761528	0.0214745	822989	180221_P4	-0.228434	Pf3D	AI	STR	female	c1	c1_c2	c1_c2_c2	c1_c2_c2_c2	IT-Sup	TRUE	CTX-11	L4/5 IT CTX Glut
180221_CEMBA_mm_P56_P63_RS2_180221_P3_180221_P4_G8_AD012	0.00600778	0.805007	0.0295927	676519	180221_P4	-0.511177	Pf3D	AI	STR	female	c3	c3_c5	c3_c5_c1	c3_c5_c1_c2	IT-Deep	TRUE	CTX-42	L5/6 IT TPE-ENT Glut
180221_CEMBA_mm_P56_P63_RS2_180221_P3_180221_P4_H10_AD001	0.0049638	0.766307	0.0210012	1315348	180221_P3	0.317507	Pm4A	ACA	STR	male	c1	c1_c2	c1_c2_c4	c1_c2_c4_c0	IT-Sup	TRUE	CTX-3	L4/5 IT CTX Glut
180221_CEMBA_mm_P56_P63_RS2_180221_P3_180221_P4_H10_AD004	0.00508842	0.765004	0.0222124	641312	180221_P3	-0.718839	Pf4A	ACA	STR	female	c1	c1_c2	c1_c2_c4	c1_c2_c4_c0	IT-Sup	TRUE	CTX-3	L4/5 IT CTX Glut
180221_CEMBA_mm_P56_P63_RS2_180221_P3_180221_P4_H10_AD007	0.00535923	0.764497	0.0246564	640481	180221_P4	-0.590151	Pm3D	AI	STR	male	c1	c1_c2	c1_c2_c2	c1_c2_c2_c2	IT-Sup	TRUE	CTX-11	L4/5 IT CTX Glut
180221_CEMBA_mm_P56_P63_RS2_180221_P3_180221_P4_H10_AD012	0.00471481	0.733065	0.0171573	966603	180221_P4	0.00361648	Pf3D	AI	STR	female	c14	c14_c1	c14_c1_c1	c14_c1_c1_c0	ET	TRUE	CTX-13	L5 ET CTX Glut
180221_CEMBA_mm_P56_P63_RS2_180221_P3_180221_P4_H12_AD004	0.00573394	0.794872	0.0266007	1445725	180221_P3	0.453856	Pf4A	ACA	STR	female	c3	c3_c0	c3_c0_c2	c3_c0_c2_c3	IT-Deep	TRUE	CTX-10	L6 IT CTX Glut
180221_CEMBA_mm_P56_P63_RS2_180221_P3_180221_P4_H12_AD006	0.0053123	0.791892	0.0254759	1136394	180221_P3	0.106526	Pf5A	ACA	STR	female	c14	c14_c1	c14_c1_c0	c14_c1_c0_c2	ET	TRUE	CTX-13	L5 ET CTX Glut
180221_CEMBA_mm_P56_P63_RS2_180221_P3_180221_P4_H12_AD007	0.00460118	0.810712	0.0194761	937315	180221_P4	-0.040773	Pm3D	AI	STR	male	c1	c1_c0	c1_c0_c5	c1_c0_c5_c1	IT-Sup	TRUE	CTX-44	L2/3 IT CTX Glut
180221_CEMBA_mm_P56_P63_RS2_180221_P3_180221_P4_H12_AD008	0.00629287	0.7866	0.0306947	1042193	180221_P4	0.112244	Pm3D	AI	STR	male	c14	c14_c3	c14_c3_c0	c14_c3_c0_c1	ET	TRUE	CTX-13	L5 ET CTX Glut
180221_CEMBA_mm_P56_P63_RS2_180221_P3_180221_P4_H12_AD010	0.00532054	0.786041	0.0237034	1078362	180221_P4	0.161463	Pf3D	AI	STR	female	c3	c3_c0	c3_c0_c4	c3_c0_c4_c0	IT-Deep	TRUE	CTX-28	L5 IT CTX Glut
180221_CEMBA_mm_P56_P63_RS2_180221_P3_180221_P4_H1_AD001	0.00472443	0.748327	0.0201195	889791	180221_P3	-0.246399	Pm4A	ACA	STR	male	c1	c1_c0	c1_c0_c2	c1_c0_c2_c0	IT-Sup	TRUE	CTX-19	L2/3 IT CTX Glut
180221_CEMBA_mm_P56_P63_RS2_180221_P3_180221_P4_H1_AD002	0.00594024	0.784277	0.0280161	769334	180221_P3	-0.456256	Pm5A	ACA	STR	male	c30	c30_c3	c30_c3_c1	c30_c3_c1_c0	RSP	TRUE	CTX-34	L5 IT CTX Glut
180221_CEMBA_mm_P56_P63_RS2_180221_P3_180221_P4_H1_AD004	0.00565405	0.776045	0.025587	721892	180221_P3	-0.548083	Pf4A	ACA	STR	female	c1	c1_c0	c1_c0_c2	c1_c0_c2_c2	IT-Sup	TRUE	CTX-38	L2/3 IT CTX Glut
180221_CEMBA_mm_P56_P63_RS2_180221_P3_180221_P4_H1_AD006	0.00509705	0.749552	0.0214282	850907	180221_P3	-0.310864	Pf5A	ACA	STR	female	c1	c1_c0	c1_c0_c2	c1_c0_c2_c3	IT-Sup	TRUE	CTX-19	L2/3 IT CTX Glut
180221_CEMBA_mm_P56_P63_RS2_180221_P3_180221_P4_H1_AD007	0.00453277	0.777965	0.017189	856603	180221_P4	-0.17068	Pm3D	AI	STR	male	c1	c1_c0	c1_c0_c5	c1_c0_c5_c1	IT-Sup	TRUE	CTX-44	L2/3 IT CTX Glut
180221_CEMBA_mm_P56_P63_RS2_180221_P3_180221_P4_H1_AD010	0.00540625	0.778401	0.023953	667991	180221_P4	-0.529478	Pf3D	AI	STR	female	c26	c26_c3	c26_c3_c3	c26_c3_c3_c0	CLA	TRUE	CTX-21	CLA-EPd-CTX Car3 Glut
180221_CEMBA_mm_P56_P63_RS2_180221_P3_180221_P4_H2_AD001	0.0047185	0.768087	0.0192767	1069206	180221_P3	0.0186023	Pm4A	ACA	STR	male	c1	c1_c0	c1_c0_c2	c1_c0_c2_c3	IT-Sup	TRUE	CTX-19	L2/3 IT CTX Glut
180221_CEMBA_mm_P56_P63_RS2_180221_P3_180221_P4_H2_AD002	0.00651077	0.792662	0.0326245	1015106	180221_P3	-0.0563071	Pm5A	ACA	STR	male	c14	c14_c3	c14_c3_c1	c14_c3_c1_c1	ET	TRUE	CTX-13	L5 ET CTX Glut
180221_CEMBA_mm_P56_P63_RS2_180221_P3_180221_P4_H2_AD004	0.00475002	0.770251	0.0203677	1097972	180221_P3	0.0569038	Pf4A	ACA	STR	female	c1	c1_c0	c1_c0_c2	c1_c0_c2_c3	IT-Sup	TRUE	CTX-3	L4/5 IT CTX Glut
180221_CEMBA_mm_P56_P63_RS2_180221_P3_180221_P4_H2_AD006	0.00474247	0.792565	0.0221649	963234	180221_P3	-0.131979	Pf5A	ACA	STR	female	c3	c3_c0	c3_c0_c4	c3_c0_c4_c1	IT-Deep	TRUE	CTX-9	L5 IT CTX Glut
180221_CEMBA_mm_P56_P63_RS2_180221_P3_180221_P4_H2_AD010	0.0051221	0.777263	0.0216802	872210	180221_P4	-0.144631	Pf3D	AI	STR	female	c3	c3_c0	c3_c0_c1	c3_c0_c1_c1	IT-Deep	TRUE	CTX-10	L6 IT CTX Glut
180221_CEMBA_mm_P56_P63_RS2_180221_P3_180221_P4_H5_AD001	0.00503017	0.748172	0.0237621	675915	180221_P3	-0.643024	Pm4A	ACA	STR	male	c1	c1_c0	c1_c0_c2	c1_c0_c2_c2	IT-Sup	TRUE	CTX-38	L2/3 IT CTX Glut
180221_CEMBA_mm_P56_P63_RS2_180221_P3_180221_P4_H5_AD002	0.00469112	0.752725	0.0196871	690862	180221_P3	-0.611468	Pm5A	ACA	STR	male	c1	c1_c0	c1_c0_c2	c1_c0_c2_c0	IT-Sup	TRUE	CTX-19	L2/3 IT CTX Glut
180221_CEMBA_mm_P56_P63_RS2_180221_P3_180221_P4_H5_AD004	0.00532852	0.772745	0.0243828	711349	180221_P3	-0.569308	Pf4A	ACA	STR	female	c3	c3_c4	c3_c4_c2	c3_c4_c2_c1	IT-Deep	TRUE	CTX-9	L5 IT CTX Glut
180221_CEMBA_mm_P56_P63_RS2_180221_P3_180221_P4_H5_AD006	0.00514287	0.765643	0.0227397	657430	180221_P3	-0.683028	Pf5A	ACA	STR	female	c3	c3_c0	c3_c0_c2	c3_c0_c2_c1	IT-Deep	TRUE	CTX-4	L6 IT CTX Glut
180221_CEMBA_mm_P56_P63_RS2_180221_P3_180221_P4_H6_AD001	0.00559352	0.797945	0.0277723	1176235	180221_P3	0.156239	Pm4A	ACA	STR	male	c3	c3_c4	c3_c4_c2	c3_c4_c2_c1	IT-Deep	TRUE	CTX-9	L5 IT CTX Glut
180221_CEMBA_mm_P56_P63_RS2_180221_P3_180221_P4_H6_AD002	0.00500571	0.761901	0.0225846	1187522	180221_P3	0.170017	Pm5A	ACA	STR	male	c1	c1_c0	c1_c0_c2	c1_c0_c2_c3	IT-Sup	TRUE	CTX-19	L2/3 IT CTX Glut
180221_CEMBA_mm_P56_P63_RS2_180221_P3_180221_P4_H6_AD004	0.00533526	0.781182	0.0250125	1189291	180221_P3	0.172164	Pf4A	ACA	STR	female	c1	c1_c2	c1_c2_c4	c1_c2_c4_c0	IT-Sup	TRUE	CTX-3	L4/5 IT CTX Glut
180221_CEMBA_mm_P56_P63_RS2_180221_P3_180221_P4_H6_AD006	0.0047402	0.795037	0.0204054	1283748	180221_P3	0.282425	Pf5A	ACA	STR	female	c14	c14_c8	c14_c8_c0	c14_c8_c0_c0	ET	TRUE	CTX-13	L5 ET CTX Glut
180221_CEMBA_mm_P56_P63_RS2_180221_P3_180221_P4_H6_AD007	0.00500772	0.755591	0.023059	1155675	180221_P4	0.261357	Pm3D	AI	STR	male	c1	c1_c0	c1_c0_c0	c1_c0_c0_c0	IT-Sup	TRUE	CTX-12	L2/3 IT CTX Glut
180221_CEMBA_mm_P56_P63_RS2_180221_P3_180221_P4_H6_AD008	0.00524114	0.779382	0.024798	1013770	180221_P4	0.0723515	Pm3D	AI	STR	male	c26	c26_c3	c26_c3_c0	c26_c3_c0_c1	CLA	TRUE	CTX-21	CLA-EPd-CTX Car3 Glut
180221_CEMBA_mm_P56_P63_RS2_180221_P3_180221_P4_H6_AD010	0.00542103	0.779977	0.025687	956059	180221_P4	-0.0122073	Pf3D	AI	STR	female	c1	c1_c2	c1_c2_c2	c1_c2_c2_c3	IT-Sup	TRUE	CTX-11	L4/5 IT CTX Glut
180221_CEMBA_mm_P56_P63_RS2_180221_P3_180221_P4_H6_AD012	0.00592965	0.765292	0.0283197	983714	180221_P4	0.0289319	Pf3D	AI	STR	female	c3	c3_c5	c3_c5_c0	c3_c5_c0_c1	IT-Deep	TRUE	CTX-9	L5 IT CTX Glut
180221_CEMBA_mm_P56_P63_RS2_180221_P3_180221_P4_H8_AD006	0.00503605	0.772098	0.0205138	989227	180221_P3	-0.093564	Pf5A	ACA	STR	female	c1	c1_c0	c1_c0_c2	c1_c0_c2_c3	IT-Sup	TRUE	CTX-19	L2/3 IT CTX Glut
180221_CEMBA_mm_P56_P63_RS2_180221_P3_180221_P4_H8_AD010	0.00535093	0.768207	0.0250093	664123	180221_P4	-0.537857	Pf3D	AI	STR	female	c1	c1_c2	c1_c2_c2	c1_c2_c2_c0	IT-Sup	TRUE	CTX-11	L4/5 IT CTX Glut
180221_CEMBA_mm_P56_P63_RS2_180221_P3_180221_P4_H8_AD012	0.00503064	0.785496	0.0218029	687174	180221_P4	-0.488632	Pf3D	AI	STR	female	c1	c1_c2	c1_c2_c0	c1_c2_c0_c1	IT-Sup	TRUE	CTX-11	L4/5 IT CTX Glut
180221_CEMBA_mm_P56_P63_RS2_180221_P3_180221_P4_H9_AD001	0.00496586	0.769404	0.0241335	1256426	180221_P3	0.251388	Pm4A	ACA	STR	male	c3	c3_c4	c3_c4_c2	c3_c4_c2_c1	IT-Deep	TRUE	CTX-34	L5 IT CTX Glut
180221_CEMBA_mm_P56_P63_RS2_180221_P3_180221_P4_H9_AD002	0.00539245	0.764811	0.0251757	1211447	180221_P3	0.198794	Pm5A	ACA	STR	male	c1	c1_c2	c1_c2_c4	c1_c2_c4_c1	IT-Sup	TRUE	CTX-3	L4/5 IT CTX Glut
180221_CEMBA_mm_P56_P63_RS2_180221_P3_180221_P4_H9_AD004	0.00463581	0.767984	0.020065	1434778	180221_P3	0.44289	Pf4A	ACA	STR	female	c1	c1_c2	c1_c2_c1	c1_c2_c1_c2	IT-Sup	TRUE	CTX-3	L4/5 IT CTX Glut
180221_CEMBA_mm_P56_P63_RS2_180221_P3_180221_P4_H9_AD006	0.00436151	0.764875	0.016398	1388861	180221_P3	0.395965	Pf5A	ACA	STR	female	c1	c1_c0	c1_c0_c2	c1_c0_c2_c0	IT-Sup	TRUE	CTX-19	L2/3 IT CTX Glut
180221_CEMBA_mm_P56_P63_RS2_180221_P3_180221_P4_H9_AD007	0.00503917	0.730995	0.0229301	1065072	180221_P4	0.143572	Pm3D	AI	STR	male	c1	c1_c0	c1_c0_c0	c1_c0_c0_c0	IT-Sup	TRUE	CTX-0	L2/3 IT CTX Glut
180221_CEMBA_mm_P56_P63_RS2_180221_P3_180221_P4_H9_AD008	0.00443825	0.76153	0.0178559	1183873	180221_P4	0.296135	Pm3D	AI	STR	male	c1	c1_c0	c1_c0_c5	c1_c0_c5_c1	IT-Sup	TRUE	CTX-44	L2/3 IT CTX Glut
180221_CEMBA_mm_P56_P63_RS2_180221_P3_180221_P4_H9_AD010	0.00475859	0.74185	0.0209315	1093379	180221_P4	0.181415	Pf3D	AI	STR	female	c1	c1_c0	c1_c0_c1	c1_c0_c1_c2	IT-Sup	TRUE	CTX-44	L2/3 IT CTX Glut
180221_CEMBA_mm_P56_P63_RS2_180221_P3_180221_P4_H9_AD012	0.00502893	0.773641	0.0211438	1161744	180221_P4	0.268913	Pf3D	AI	STR	female	c1	c1_c2	c1_c2_c0	c1_c2_c0_c1	IT-Sup	TRUE	CTX-11	L4/5 IT CTX Glut
180313_CEMBA_mm_P56_P63_RS2_180313_P1_180313_P2_A10_AD007	0.00595933	0.795302	0.0250859	1651881	180313_P2	0.210459	Pm9D	AUD	STR	male	c26	c26_c0	c26_c0_c1	c26_c0_c1_c0	CLA	TRUE	CTX-21	CLA-EPd-CTX Car3 Glut
180313_CEMBA_mm_P56_P63_RS2_180313_P1_180313_P2_A10_AD008	0.00724255	0.789331	0.0335914	1574855	180313_P2	0.141569	Pm10C	AUD	STR	male	c3	c3_c4	c3_c4_c0	c3_c4_c0_c0	IT-Deep	TRUE	CTX-36	L4/5 IT CTX Glut
180313_CEMBA_mm_P56_P63_RS2_180313_P1_180313_P2_A10_AD010	0.0061384	0.76842	0.02548	1503835	180313_P2	0.0749959	Pf9D	AUD	STR	female	c1	c1_c0	c1_c0_c0	c1_c0_c0_c0	IT-Sup	TRUE	CTX-12	L2/3 IT CTX Glut
180313_CEMBA_mm_P56_P63_RS2_180313_P1_180313_P2_A10_AD012	0.00535849	0.774881	0.0190682	3294635	180313_P2	1.20647	Pf10C	AUD	STR	female	c1	c1_c1	c1_c1_c1	c1_c1_c1_c0	IT-Sup	TRUE	CTX-18	L4/5 IT CTX Glut
180313_CEMBA_mm_P56_P63_RS2_180313_P1_180313_P2_A11_AD007	0.00539765	0.763149	0.020791	915371	180313_P2	-0.641222	Pm9D	AUD	STR	male	c1	c1_c5	c1_c5_c3	c1_c5_c3_c0	IT-Sup	TRUE	CTX-8	L4/5 IT CTX Glut
180313_CEMBA_mm_P56_P63_RS2_180313_P1_180313_P2_A11_AD008	0.00546531	0.784427	0.0224408	807625	180313_P2	-0.821893	Pm10C	AUD	STR	male	c26	c26_c0	c26_c0_c1	c26_c0_c1_c2	CLA	TRUE	CTX-21	CLA-EPd-CTX Car3 Glut
180313_CEMBA_mm_P56_P63_RS2_180313_P1_180313_P2_A11_AD010	0.00570391	0.772071	0.0203452	735646	180313_P2	-0.956567	Pf9D	AUD	STR	female	c1	c1_c1	c1_c1_c1	c1_c1_c1_c1	IT-Sup	TRUE	CTX-2	L4/5 IT CTX Glut
180313_CEMBA_mm_P56_P63_RS2_180313_P1_180313_P2_A11_AD012	0.0063496	0.805878	0.0263218	612288	180313_P2	-1.22137	Pf10C	AUD	STR	female	c3	c3_c1	c3_c1_c1	c3_c1_c1_c0	IT-Deep	TRUE	CTX-42	L5/6 IT TPE-ENT Glut
180313_CEMBA_mm_P56_P63_RS2_180313_P1_180313_P2_A12_AD007	0.00608879	0.784716	0.0258313	612508	180313_P2	-1.22085	Pm9D	AUD	STR	male	c3	c3_c1	c3_c1_c3	c3_c1_c3_c2	IT-Deep	TRUE	CTX-4	L6 IT CTX Glut
180313_CEMBA_mm_P56_P63_RS2_180313_P1_180313_P2_A12_AD008	0.00527796	0.759012	0.0208872	597556	180313_P2	-1.2565	Pm10C	AUD	STR	male	c1	c1_c4	c1_c4_c1	c1_c4_c1_c1	IT-Sup	TRUE	CTX-8	L4/5 IT CTX Glut
180313_CEMBA_mm_P56_P63_RS2_180313_P1_180313_P2_A12_AD010	0.00711533	0.789488	0.0317969	585908	180313_P2	-1.2849	Pf9D	AUD	STR	female	c3	c3_c8	c3_c8_c2	c3_c8_c2_c0	IT-Deep	TRUE	CTX-36	L4/5 IT CTX Glut
180313_CEMBA_mm_P56_P63_RS2_180313_P1_180313_P2_A4_AD008	0.005737	0.790285	0.0236378	1083683	180313_P2	-0.397708	Pm10C	AUD	STR	male	c3	c3_c1	c3_c1_c2	c3_c1_c2_c1	IT-Deep	TRUE	CTX-4	L6 IT CTX Glut
180313_CEMBA_mm_P56_P63_RS2_180313_P1_180313_P2_A4_AD010	0.00734176	0.786299	0.0324591	997227	180313_P2	-0.517657	Pf9D	AUD	STR	female	c26	c26_c1	c26_c1_c2	c26_c1_c2_c0	CLA	TRUE	CTX-21	CLA-EPd-CTX Car3 Glut
180313_CEMBA_mm_P56_P63_RS2_180313_P1_180313_P2_A4_AD012	0.00635254	0.769851	0.0258479	1052138	180313_P2	-0.440326	Pf10C	AUD	STR	female	c1	c1_c5	c1_c5_c0	c1_c5_c0_c2	IT-Sup	TRUE	CTX-8	L4/5 IT CTX Glut
180313_CEMBA_mm_P56_P63_RS2_180313_P1_180313_P2_A5_AD007	0.00560105	0.779346	0.0231093	1942370	180313_P2	0.444168	Pm9D	AUD	STR	male	c1	c1_c1	c1_c1_c3	c1_c1_c3_c0	IT-Sup	TRUE	CTX-2	L4/5 IT CTX Glut
180313_CEMBA_mm_P56_P63_RS2_180313_P1_180313_P2_A5_AD012	0.00678732	0.799211	0.0281606	1086550	180313_P2	-0.393896	Pf10C	AUD	STR	female	c3	c3_c1	c3_c1_c1	c3_c1_c1_c2	IT-Deep	TRUE	CTX-4	L6 IT CTX Glut
180313_CEMBA_mm_P56_P63_RS2_180313_P1_180313_P2_A6_AD007	0.00591643	0.762095	0.0252162	2909049	180313_P2	1.0269	Pm9D	AUD	STR	male	c1	c1_c0	c1_c0_c0	c1_c0_c0_c0	IT-Sup	TRUE	CTX-27	L2/3 IT CTX Glut
180313_CEMBA_mm_P56_P63_RS2_180313_P1_180313_P2_A6_AD008	0.00582108	0.768565	0.0249159	5550289	180313_P2	1.95891	Pm10C	AUD	STR	male	c1	c1_c4	c1_c4_c1	c1_c4_c1_c0	IT-Sup	TRUE	CTX-8	L4/5 IT CTX Glut
180313_CEMBA_mm_P56_P63_RS2_180313_P1_180313_P2_A6_AD010	0.00533593	0.760483	0.02045	2952094	180313_P2	1.04809	Pf9D	AUD	STR	female	c1	c1_c0	c1_c0_c0	c1_c0_c0_c0	IT-Sup	TRUE	CTX-0	L2/3 IT CTX Glut
180313_CEMBA_mm_P56_P63_RS2_180313_P1_180313_P2_A6_AD012	0.00682434	0.782314	0.0310129	1259530	180313_P2	-0.180765	Pf10C	AUD	STR	female	c1	c1_c5	c1_c5_c2	c1_c5_c2_c0	IT-Sup	TRUE	CTX-9	L5 IT CTX Glut
180313_CEMBA_mm_P56_P63_RS2_180313_P1_180313_P2_A7_AD007	0.00591522	0.758741	0.0248726	3553811	180313_P2	1.31572	Pm9D	AUD	STR	male	c1	c1_c0	c1_c0_c0	c1_c0_c0_c0	IT-Sup	TRUE	CTX-0	L2/3 IT CTX Glut
180313_CEMBA_mm_P56_P63_RS2_180313_P1_180313_P2_A7_AD008	0.00678879	0.791785	0.0317089	3512525	180313_P2	1.29886	Pm10C	AUD	STR	male	c3	c3_c4	c3_c4_c0	c3_c4_c0_c0	IT-Deep	TRUE	CTX-9	L5 IT CTX Glut
180313_CEMBA_mm_P56_P63_RS2_180313_P1_180313_P2_A7_AD012	0.00637757	0.768423	0.0266935	2869117	180313_P2	1.00696	Pf10C	AUD	STR	female	c14	c14_c0	c14_c0_c3	c14_c0_c3_c0	ET	TRUE	CTX-13	L5 ET CTX Glut
180313_CEMBA_mm_P56_P63_RS2_180313_P1_180313_P2_A9_AD007	0.00724096	0.790076	0.0336176	2833964	180313_P2	0.989171	Pm9D	AUD	STR	male	c3	c3_c8	c3_c8_c1	c3_c8_c1_c2	IT-Deep	TRUE	CTX-36	L4/5 IT CTX Glut
180313_CEMBA_mm_P56_P63_RS2_180313_P1_180313_P2_A9_AD010	0.00538107	0.76707	0.0222642	3034208	180313_P2	1.08767	Pf9D	AUD	STR	female	c1	c1_c0	c1_c0_c1	c1_c0_c1_c3	IT-Sup	TRUE	CTX-0	L2/3 IT CTX Glut
180313_CEMBA_mm_P56_P63_RS2_180313_P1_180313_P2_A9_AD012	0.00581659	0.771635	0.0232946	2926613	180313_P2	1.03558	Pf10C	AUD	STR	female	c1	c1_c0	c1_c0_c0	c1_c0_c0_c1	IT-Sup	TRUE	CTX-27	L2/3 IT CTX Glut
180313_CEMBA_mm_P56_P63_RS2_180313_P1_180313_P2_B10_AD007	0.00737097	0.8068	0.0346103	2554647	180313_P2	0.839474	Pm9D	AUD	STR	male	c2	c2_c3	c2_c3_c3	c2_c3_c3_c0	CT_L6b	TRUE	CTX-30	L6 CT CTX Glut
180313_CEMBA_mm_P56_P63_RS2_180313_P1_180313_P2_B10_AD012	0.00636328	0.757408	0.0266937	4258502	180313_P2	1.5767	Pf10C	AUD	STR	female	c1	c1_c0	c1_c0_c0	c1_c0_c0_c0	IT-Sup	TRUE	CTX-0	L2/3 IT CTX Glut
180313_CEMBA_mm_P56_P63_RS2_180313_P1_180313_P2_B11_AD007	0.00578298	0.778255	0.0227138	878448	180313_P2	-0.700622	Pm9D	AUD	STR	male	c3	c3_c1	c3_c1_c0	c3_c1_c0_c3	IT-Deep	TRUE	CTX-4	L6 IT CTX Glut
180313_CEMBA_mm_P56_P63_RS2_180313_P1_180313_P2_B11_AD010	0.0055898	0.756482	0.0224622	714951	180313_P2	-0.997734	Pf9D	AUD	STR	female	c1	c1_c4	c1_c4_c1	c1_c4_c1_c1	IT-Sup	TRUE	CTX-1	L4/5 IT CTX Glut
180313_CEMBA_mm_P56_P63_RS2_180313_P1_180313_P2_B11_AD012	0.00596235	0.773147	0.0235041	604638	180313_P2	-1.23951	Pf10C	AUD	STR	female	c1	c1_c0	c1_c0_c0	c1_c0_c0_c0	IT-Sup	TRUE	CTX-0	L2/3 IT CTX Glut
180313_CEMBA_mm_P56_P63_RS2_180313_P1_180313_P2_B12_AD007	0.00562719	0.765418	0.022568	668640	180313_P2	-1.09435	Pm9D	AUD	STR	male	c1	c1_c0	c1_c0_c0	c1_c0_c0_c0	IT-Sup	TRUE	CTX-0	L2/3 IT CTX Glut
180313_CEMBA_mm_P56_P63_RS2_180313_P1_180313_P2_B12_AD008	0.0055838	0.779737	0.0230751	684112	180313_P2	-1.06135	Pm10C	AUD	STR	male	c2	c2_c1	c2_c1_c2	c2_c1_c2_c0	CT_L6b	TRUE	CTX-5	L6 CT CTX Glut
180313_CEMBA_mm_P56_P63_RS2_180313_P1_180313_P2_B12_AD012	0.00608992	0.801782	0.0256003	1162746	180313_P2	-0.296114	Pf10C	AUD	STR	female	c1	c1_c0	c1_c0_c0	c1_c0_c0_c1	IT-Sup	TRUE	CTX-27	L2/3 IT CTX Glut
180313_CEMBA_mm_P56_P63_RS2_180313_P1_180313_P2_B4_AD007	0.00617606	0.784872	0.0252775	687905	180313_P2	-1.05337	Pm9D	AUD	STR	male	c3	c3_c1	c3_c1_c1	c3_c1_c1_c2	IT-Deep	TRUE	CTX-4	L6 IT CTX Glut
180313_CEMBA_mm_P56_P63_RS2_180313_P1_180313_P2_B4_AD012	0.00611129	0.74587	0.0249435	614681	180313_P2	-1.21574	Pf10C	AUD	STR	female	c1	c1_c0	c1_c0_c0	c1_c0_c0_c0	IT-Sup	TRUE	CTX-0	L2/3 IT CTX Glut
180313_CEMBA_mm_P56_P63_RS2_180313_P1_180313_P2_B5_AD007	0.00444893	0.762022	0.015127	3962547	180313_P2	1.47278	Pm9D	AUD	STR	male	c3	c3_c1	c3_c1_c3	c3_c1_c3_c0	IT-Deep	TRUE	CTX-39	L6 IT CTX Glut
180313_CEMBA_mm_P56_P63_RS2_180313_P1_180313_P2_B5_AD008	0.00597306	0.809322	0.0249292	2244654	180313_P2	0.652843	Pm10C	AUD	STR	male	c2	c2_c2	c2_c2_c2	c2_c2_c2_c2	CT_L6b	TRUE	CTX-22	L6 CT CTX Glut
180313_CEMBA_mm_P56_P63_RS2_180313_P1_180313_P2_B5_AD010	0.0061623	0.788664	0.0249743	2218809	180313_P2	0.636135	Pf9D	AUD	STR	female	c3	c3_c0	c3_c0_c0	c3_c0_c0_c3	IT-Deep	TRUE	CTX-28	L5 IT CTX Glut
180313_CEMBA_mm_P56_P63_RS2_180313_P1_180313_P2_B5_AD012	0.00704648	0.781461	0.0310001	2209477	180313_P2	0.630054	Pf10C	AUD	STR	female	c14	c14_c5	c14_c5_c0	c14_c5_c0_c0	ET	TRUE	CTX-13	L5 ET CTX Glut
180313_CEMBA_mm_P56_P63_RS2_180313_P1_180313_P2_B6_AD010	0.00573148	0.761354	0.0223427	2194076	180313_P2	0.619963	Pf9D	AUD	STR	female	c1	c1_c4	c1_c4_c1	c1_c4_c1_c1	IT-Sup	TRUE	CTX-8	L4/5 IT CTX Glut
180313_CEMBA_mm_P56_P63_RS2_180313_P1_180313_P2_B6_AD012	0.00628799	0.791458	0.0257511	2326839	180313_P2	0.704721	Pf10C	AUD	STR	female	c3	c3_c1	c3_c1_c1	c3_c1_c1_c1	IT-Deep	TRUE	CTX-4	L6 IT CTX Glut
180313_CEMBA_mm_P56_P63_RS2_180313_P1_180313_P2_B7_AD007	0.00684918	0.768123	0.0315955	1736395	180313_P2	0.282445	Pm9D	AUD	STR	male	c14	c14_c0	c14_c0_c0	c14_c0_c0_c0	ET	TRUE	CTX-13	L5 ET CTX Glut
180313_CEMBA_mm_P56_P63_RS2_180313_P1_180313_P2_B7_AD008	0.00651559	0.794481	0.0294462	2153792	180313_P2	0.593229	Pm10C	AUD	STR	male	c3	c3_c4	c3_c4_c1	c3_c4_c1_c0	IT-Deep	TRUE	CTX-36	L4/5 IT CTX Glut
180313_CEMBA_mm_P56_P63_RS2_180313_P1_180313_P2_B7_AD010	0.00706832	0.78574	0.0313797	1937300	180313_P2	0.440397	Pf9D	AUD	STR	female	c3	c3_c8	c3_c8_c2	c3_c8_c2_c0	IT-Deep	TRUE	CTX-36	L4/5 IT CTX Glut
180313_CEMBA_mm_P56_P63_RS2_180313_P1_180313_P2_B7_AD012	0.00583659	0.765726	0.0228669	2093299	180313_P2	0.552128	Pf10C	AUD	STR	female	c1	c1_c0	c1_c0_c0	c1_c0_c0_c1	IT-Sup	TRUE	CTX-27	L2/3 IT CTX Glut
180313_CEMBA_mm_P56_P63_RS2_180313_P1_180313_P2_B9_AD007	0.00791139	0.787476	0.0365979	2139298	180313_P2	0.583487	Pm9D	AUD	STR	male	c26	c26_c1	c26_c1_c1	c26_c1_c1_c0	CLA	TRUE	CTX-21	CLA-EPd-CTX Car3 Glut
180313_CEMBA_mm_P56_P63_RS2_180313_P1_180313_P2_B9_AD010	0.00508711	0.766023	0.0188132	4203692	180313_P2	1.55801	Pf9D	AUD	STR	female	c2	c2_c0	c2_c0_c0	c2_c0_c0_c0	CT_L6b	TRUE	CTX-29	L6 CT CTX Glut
180313_CEMBA_mm_P56_P63_RS2_180313_P1_180313_P2_B9_AD012	0.00656361	0.779482	0.0292924	2055236	180313_P2	0.525654	Pf10C	AUD	STR	female	c14	c14_c0	c14_c0_c0	c14_c0_c0_c1	ET	TRUE	CTX-13	L5 ET CTX Glut
180313_CEMBA_mm_P56_P63_RS2_180313_P1_180313_P2_C10_AD007	0.00655277	0.781787	0.0308269	1998059	180313_P2	0.484949	Pm9D	AUD	STR	male	c3	c3_c3	c3_c3_c2	c3_c3_c2_c0	IT-Deep	TRUE	CTX-9	L5 IT CTX Glut
180313_CEMBA_mm_P56_P63_RS2_180313_P1_180313_P2_C10_AD010	0.0074673	0.787578	0.0355817	1889622	180313_P2	0.404447	Pf9D	AUD	STR	female	c14	c14_c3	c14_c3_c4	c14_c3_c4_c4	ET	TRUE	CTX-13	L5 ET CTX Glut
180313_CEMBA_mm_P56_P63_RS2_180313_P1_180313_P2_C11_AD008	0.00664578	0.781629	0.0278493	734909	180313_P2	-0.958013	Pm10C	AUD	STR	male	c1	c1_c5	c1_c5_c3	c1_c5_c3_c0	IT-Sup	TRUE	CTX-8	L4/5 IT CTX Glut
180313_CEMBA_mm_P56_P63_RS2_180313_P1_180313_P2_C11_AD010	0.00649103	0.805993	0.0282536	704515	180313_P2	-1.01895	Pf9D	AUD	STR	female	c3	c3_c1	c3_c1_c0	c3_c1_c0_c2	IT-Deep	TRUE	CTX-28	L5 IT CTX Glut
180313_CEMBA_mm_P56_P63_RS2_180313_P1_180313_P2_C11_AD012	0.00635898	0.791706	0.0261027	603958	180313_P2	-1.24113	Pf10C	AUD	STR	female	c1	c1_c4	c1_c4_c0	c1_c4_c0_c4	IT-Sup	TRUE	CTX-8	L4/5 IT CTX Glut
180313_CEMBA_mm_P56_P63_RS2_180313_P1_180313_P2_C12_AD007	0.00713642	0.791288	0.0346675	1318828	180313_P2	-0.114394	Pm9D	AUD	STR	male	c3	c3_c3	c3_c3_c1	c3_c3_c1_c0	IT-Deep	TRUE	CTX-9	L5 IT CTX Glut
180313_CEMBA_mm_P56_P63_RS2_180313_P1_180313_P2_C12_AD008	0.00665241	0.805107	0.0289732	1270456	180313_P2	-0.168304	Pm10C	AUD	STR	male	c3	c3_c4	c3_c4_c1	c3_c4_c1_c2	IT-Deep	TRUE	CTX-9	L5 IT CTX Glut
180313_CEMBA_mm_P56_P63_RS2_180313_P1_180313_P2_C12_AD010	0.00547616	0.737996	0.0194642	1167225	180313_P2	-0.290568	Pf9D	AUD	STR	female	c1	c1_c0	c1_c0_c4	c1_c0_c4_c0	IT-Sup	TRUE	CTX-19	L2/3 IT CTX Glut
180313_CEMBA_mm_P56_P63_RS2_180313_P1_180313_P2_C4_AD008	0.00654386	0.802803	0.0299511	593271	180313_P2	-1.26689	Pm10C	AUD	STR	male	c14	c14_c0	c14_c0_c0	c14_c0_c0_c0	ET	TRUE	CTX-13	L5 ET CTX Glut
180313_CEMBA_mm_P56_P63_RS2_180313_P1_180313_P2_C4_AD010	0.00579952	0.773575	0.0231023	615171	180313_P2	-1.21459	Pf9D	AUD	STR	female	c3	c3_c7	c3_c7_c2	c3_c7_c2_c1	IT-Deep	TRUE	CTX-39	L6 IT CTX Glut
180313_CEMBA_mm_P56_P63_RS2_180313_P1_180313_P2_C5_AD008	0.00589462	0.770707	0.0240491	1291448	180313_P2	-0.144661	Pm10C	AUD	STR	male	c1	c1_c4	c1_c4_c1	c1_c4_c1_c0	IT-Sup	TRUE	CTX-8	L4/5 IT CTX Glut
180313_CEMBA_mm_P56_P63_RS2_180313_P1_180313_P2_C5_AD010	0.00544584	0.764632	0.0206725	2707505	180313_P2	0.923314	Pf9D	AUD	STR	female	c1	c1_c5	c1_c5_c0	c1_c5_c0_c0	IT-Sup	TRUE	CTX-8	L4/5 IT CTX Glut
180313_CEMBA_mm_P56_P63_RS2_180313_P1_180313_P2_C5_AD012	0.00495902	0.763836	0.0178946	1149366	180313_P2	-0.312812	Pf10C	AUD	STR	female	c1	c1_c3	c1_c3_c3	c1_c3_c3_c0	IT-Sup	TRUE	CTX-3	L4/5 IT CTX Glut
180313_CEMBA_mm_P56_P63_RS2_180313_P1_180313_P2_C6_AD007	0.00614192	0.78771	0.027712	1329806	180313_P2	-0.102435	Pm9D	AUD	STR	male	c3	c3_c3	c3_c3_c2	c3_c3_c2_c0	IT-Deep	TRUE	CTX-9	L5 IT CTX Glut
180313_CEMBA_mm_P56_P63_RS2_180313_P1_180313_P2_C6_AD008	0.00390341	0.763256	0.0107228	3621057	180313_P2	1.34276	Pm10C	AUD	STR	male	c10	c10_c0	c10_c0_c0	c10_c0_c0_c0	ASC	FALSE
180313_CEMBA_mm_P56_P63_RS2_180313_P1_180313_P2_C6_AD010	0.0062107	0.787321	0.0261921	6759375	180313_P2	2.24324	Pf9D	AUD	STR	female	c3	c3_c3	c3_c3_c1	c3_c3_c1_c0	IT-Deep	TRUE	CTX-9	L5 IT CTX Glut
180313_CEMBA_mm_P56_P63_RS2_180313_P1_180313_P2_C6_AD012	0.00647778	0.786683	0.0262396	2868281	180313_P2	1.00654	Pf10C	AUD	STR	female	c3	c3_c1	c3_c1_c0	c3_c1_c0_c3	IT-Deep	TRUE	CTX-4	L6 IT CTX Glut
180313_CEMBA_mm_P56_P63_RS2_180313_P1_180313_P2_C7_AD007	0.00529331	0.767433	0.0208045	3236483	180313_P2	1.18078	Pm9D	AUD	STR	male	c1	c1_c0	c1_c0_c4	c1_c0_c4_c0	IT-Sup	TRUE	CTX-19	L2/3 IT CTX Glut
180313_CEMBA_mm_P56_P63_RS2_180313_P1_180313_P2_C7_AD008	0.00620734	0.790692	0.025078	6704795	180313_P2	2.23154	Pm10C	AUD	STR	male	c3	c3_c1	c3_c1_c0	c3_c1_c0_c0	IT-Deep	TRUE	CTX-5	L6 CT CTX Glut
180313_CEMBA_mm_P56_P63_RS2_180313_P1_180313_P2_C7_AD010	0.00557602	0.771355	0.0209508	3496253	180313_P2	1.29216	Pf9D	AUD	STR	female	c1	c1_c0	c1_c0_c4	c1_c0_c4_c1	IT-Sup	TRUE	CTX-19	L2/3 IT CTX Glut
180313_CEMBA_mm_P56_P63_RS2_180313_P1_180313_P2_C7_AD012	0.00616383	0.786376	0.025618	3181736	180313_P2	1.15616	Pf10C	AUD	STR	female	c3	c3_c0	c3_c0_c3	c3_c0_c3_c0	IT-Deep	TRUE	CTX-9	L5 IT CTX Glut
180313_CEMBA_mm_P56_P63_RS2_180313_P1_180313_P2_C9_AD007	0.00708397	0.802163	0.0313349	3296142	180313_P2	1.20713	Pm9D	AUD	STR	male	c3	c3_c1	c3_c1_c0	c3_c1_c0_c2	IT-Deep	TRUE	CTX-4	L6 IT CTX Glut
180313_CEMBA_mm_P56_P63_RS2_180313_P1_180313_P2_C9_AD008	0.0071807	0.795619	0.0312242	2069384	180313_P2	0.535551	Pm10C	AUD	STR	male	c3	c3_c4	c3_c4_c1	c3_c4_c1_c2	IT-Deep	TRUE	CTX-9	L5 IT CTX Glut
180313_CEMBA_mm_P56_P63_RS2_180313_P1_180313_P2_C9_AD010	0.00720012	0.790341	0.0323688	2949083	180313_P2	1.04662	Pf9D	AUD	STR	female	c3	c3_c4	c3_c4_c0	c3_c4_c0_c0	IT-Deep	TRUE	CTX-6	L4/5 IT CTX Glut
180313_CEMBA_mm_P56_P63_RS2_180313_P1_180313_P2_D10_AD007	0.00584416	0.780854	0.0243952	2322765	180313_P2	0.702193	Pm9D	AUD	STR	male	c3	c3_c3	c3_c3_c1	c3_c3_c1_c0	IT-Deep	TRUE	CTX-28	L5 IT CTX Glut
180313_CEMBA_mm_P56_P63_RS2_180313_P1_180313_P2_D10_AD010	0.00727255	0.773542	0.0318252	2108013	180313_P2	0.562233	Pf9D	AUD	STR	female	c14	c14_c5	c14_c5_c2	c14_c5_c2_c1	ET	TRUE	CTX-13	L5 ET CTX Glut
180313_CEMBA_mm_P56_P63_RS2_180313_P1_180313_P2_D10_AD012	0.00618883	0.765205	0.0251476	1927673	180313_P2	0.43321	Pf10C	AUD	STR	female	c1	c1_c5	c1_c5_c2	c1_c5_c2_c0	IT-Sup	TRUE	CTX-8	L4/5 IT CTX Glut
180313_CEMBA_mm_P56_P63_RS2_180313_P1_180313_P2_D4_AD007	0.00595335	0.761154	0.0253087	726937	180313_P2	-0.973748	Pm9D	AUD	STR	male	c1	c1_c0	c1_c0_c0	c1_c0_c0_c0	IT-Sup	TRUE	CTX-27	L2/3 IT CTX Glut
180313_CEMBA_mm_P56_P63_RS2_180313_P1_180313_P2_D5_AD008	0.00564371	0.771004	0.022577	1823252	180313_P2	0.352864	Pm10C	AUD	STR	male	c1	c1_c4	c1_c4_c1	c1_c4_c1_c1	IT-Sup	TRUE	CTX-8	L4/5 IT CTX Glut
180313_CEMBA_mm_P56_P63_RS2_180313_P1_180313_P2_D5_AD012	0.00672557	0.828289	0.0300744	1601322	180313_P2	0.165613	Pf10C	AUD	STR	female	c18	c18_c0	c18_c0_c1	c18_c0_c1_c0	CT_L6b	TRUE	CTX-40	L6b CTX Glut
180313_CEMBA_mm_P56_P63_RS2_180313_P1_180313_P2_D6_AD008	0.00632491	0.770834	0.0271915	1875802	180313_P2	0.393857	Pm10C	AUD	STR	male	c1	c1_c4	c1_c4_c1	c1_c4_c1_c2	IT-Sup	TRUE	CTX-8	L4/5 IT CTX Glut
180313_CEMBA_mm_P56_P63_RS2_180313_P1_180313_P2_D6_AD010	0.00582353	0.785643	0.0231276	1931964	180313_P2	0.436418	Pf9D	AUD	STR	female	c3	c3_c1	c3_c1_c2	c3_c1_c2_c0	IT-Deep	TRUE	CTX-4	L6 IT CTX Glut
180313_CEMBA_mm_P56_P63_RS2_180313_P1_180313_P2_D6_AD012	0.00576298	0.769829	0.0211684	1983297	180313_P2	0.47425	Pf10C	AUD	STR	female	c1	c1_c0	c1_c0_c0	c1_c0_c0_c0	IT-Sup	TRUE	CTX-0	L2/3 IT CTX Glut
180313_CEMBA_mm_P56_P63_RS2_180313_P1_180313_P2_D7_AD007	0.00559708	0.747279	0.0226035	1914867	180313_P2	0.423594	Pm9D	AUD	STR	male	c1	c1_c5	c1_c5_c3	c1_c5_c3_c0	IT-Sup	TRUE	CTX-8	L4/5 IT CTX Glut
180313_CEMBA_mm_P56_P63_RS2_180313_P1_180313_P2_D7_AD008	0.00608332	0.789349	0.0248084	2090267	180313_P2	0.550037	Pm10C	AUD	STR	male	c3	c3_c1	c3_c1_c1	c3_c1_c1_c2	IT-Deep	TRUE	CTX-4	L6 IT CTX Glut
180313_CEMBA_mm_P56_P63_RS2_180313_P1_180313_P2_D7_AD010	0.0057263	0.785428	0.0225671	2050600	180313_P2	0.522396	Pf9D	AUD	STR	female	c26	c26_c0	c26_c0_c1	c26_c0_c1_c2	CLA	TRUE	CTX-21	CLA-EPd-CTX Car3 Glut
180313_CEMBA_mm_P56_P63_RS2_180313_P1_180313_P2_D7_AD012	0.0062198	0.791622	0.0259438	1926058	180313_P2	0.432001	Pf10C	AUD	STR	female	c3	c3_c4	c3_c4_c1	c3_c4_c1_c2	IT-Deep	TRUE	CTX-9	L5 IT CTX Glut
180313_CEMBA_mm_P56_P63_RS2_180313_P1_180313_P2_D9_AD007	0.00641613	0.790802	0.0262611	2401769	180313_P2	0.750447	Pm9D	AUD	STR	male	c3	c3_c1	c3_c1_c0	c3_c1_c0_c0	IT-Deep	TRUE	CTX-4	L6 IT CTX Glut
180313_CEMBA_mm_P56_P63_RS2_180313_P1_180313_P2_D9_AD008	0.00618363	0.770404	0.0255217	4905671	180313_P2	1.7808	Pm10C	AUD	STR	male	c1	c1_c0	c1_c0_c0	c1_c0_c0_c0	IT-Sup	TRUE	CTX-8	L4/5 IT CTX Glut
180313_CEMBA_mm_P56_P63_RS2_180313_P1_180313_P2_D9_AD010	0.00605899	0.754376	0.02346	2398442	180313_P2	0.748447	Pf9D	AUD	STR	female	c1	c1_c0	c1_c0_c0	c1_c0_c0_c0	IT-Sup	TRUE	CTX-27	L2/3 IT CTX Glut
180313_CEMBA_mm_P56_P63_RS2_180313_P1_180313_P2_D9_AD012	0.00575362	0.742806	0.0204954	2283934	180313_P2	0.677871	Pf10C	AUD	STR	female	c1	c1_c0	c1_c0_c4	c1_c0_c4_c1	IT-Sup	TRUE	CTX-19	L2/3 IT CTX Glut
180313_CEMBA_mm_P56_P63_RS2_180313_P1_180313_P2_E10_AD010	0.00568593	0.766451	0.0211926	933434	180313_P2	-0.61303	Pf9D	AUD	STR	female	c1	c1_c3	c1_c3_c3	c1_c3_c3_c1	IT-Sup	TRUE	CTX-3	L4/5 IT CTX Glut
180313_CEMBA_mm_P56_P63_RS2_180313_P1_180313_P2_E10_AD012	0.00637435	0.789673	0.0280453	628108	180313_P2	-1.18457	Pf10C	AUD	STR	female	c3	c3_c8	c3_c8_c2	c3_c8_c2_c0	IT-Deep	TRUE	CTX-36	L4/5 IT CTX Glut
180313_CEMBA_mm_P56_P63_RS2_180313_P1_180313_P2_E11_AD007	0.00633939	0.788913	0.0246664	910436	180313_P2	-0.649021	Pm9D	AUD	STR	male	c3	c3_c1	c3_c1_c1	c3_c1_c1_c2	IT-Deep	TRUE	CTX-4	L6 IT CTX Glut
180313_CEMBA_mm_P56_P63_RS2_180313_P1_180313_P2_E11_AD008	0.00583911	0.776539	0.023673	799465	180313_P2	-0.836544	Pm10C	AUD	STR	male	c1	c1_c5	c1_c5_c0	c1_c5_c0_c0	IT-Sup	TRUE	CTX-8	L4/5 IT CTX Glut
180313_CEMBA_mm_P56_P63_RS2_180313_P1_180313_P2_E11_AD010	0.00687416	0.788949	0.0303028	776912	180313_P2	-0.877827	Pf9D	AUD	STR	female	c3	c3_c3	c3_c3_c1	c3_c3_c1_c0	IT-Deep	TRUE	CTX-9	L5 IT CTX Glut
180313_CEMBA_mm_P56_P63_RS2_180313_P1_180313_P2_E11_AD012	0.00677607	0.76755	0.030101	634183	180313_P2	-1.17068	Pf10C	AUD	STR	female	c14	c14_c0	c14_c0_c0	c14_c0_c0_c0	ET	TRUE	CTX-13	L5 ET CTX Glut
180313_CEMBA_mm_P56_P63_RS2_180313_P1_180313_P2_E1_AD007	0.00684302	0.797006	0.0310219	598736	180313_P2	-1.25366	Pm9D	AUD	STR	male	c3	c3_c8	c3_c8_c3	c3_c8_c3_c0	IT-Deep	TRUE	CTX-36	L4/5 IT CTX Glut
180313_CEMBA_mm_P56_P63_RS2_180313_P1_180313_P2_E5_AD008	0.00584046	0.761398	0.0235646	677241	180313_P2	-1.07591	Pm10C	AUD	STR	male	c1	c1_c5	c1_c5_c0	c1_c5_c0_c0	IT-Sup	TRUE	CTX-8	L4/5 IT CTX Glut
180313_CEMBA_mm_P56_P63_RS2_180313_P1_180313_P2_E6_AD007	0.00534115	0.766358	0.0212515	637869	180313_P2	-1.16232	Pm9D	AUD	STR	male	c1	c1_c0	c1_c0_c4	c1_c0_c4_c0	IT-Sup	TRUE	CTX-0	L2/3 IT CTX Glut
180313_CEMBA_mm_P56_P63_RS2_180313_P1_180313_P2_E6_AD008	0.00572675	0.766842	0.0221561	668755	180313_P2	-1.0941	Pm10C	AUD	STR	male	c1	c1_c5	c1_c5_c0	c1_c5_c0_c0	IT-Sup	TRUE	CTX-8	L4/5 IT CTX Glut
180313_CEMBA_mm_P56_P63_RS2_180313_P1_180313_P2_E6_AD010	0.00732024	0.782802	0.0312513	643990	180313_P2	-1.14854	Pf9D	AUD	STR	female	c26	c26_c1	c26_c1_c1	c26_c1_c1_c0	CLA	TRUE	CTX-21	CLA-EPd-CTX Car3 Glut
180313_CEMBA_mm_P56_P63_RS2_180313_P1_180313_P2_E7_AD008	0.00656819	0.763643	0.0297404	2460379	180313_P2	0.78523	Pm10C	AUD	STR	male	c1	c1_c4	c1_c4_c4	c1_c4_c4_c0	IT-Sup	TRUE	CTX-8	L4/5 IT CTX Glut
180313_CEMBA_mm_P56_P63_RS2_180313_P1_180313_P2_E7_AD010	0.00551574	0.758553	0.0217962	2450638	180313_P2	0.779507	Pf9D	AUD	STR	female	c1	c1_c1	c1_c1_c3	c1_c1_c3_c2	IT-Sup	TRUE	CTX-2	L4/5 IT CTX Glut
180313_CEMBA_mm_P56_P63_RS2_180313_P1_180313_P2_E7_AD012	0.0060527	0.776217	0.0243659	2423423	180313_P2	0.763396	Pf10C	AUD	STR	female	c3	c3_c0	c3_c0_c0	c3_c0_c0_c3	IT-Deep	TRUE	CTX-28	L5 IT CTX Glut
180313_CEMBA_mm_P56_P63_RS2_180313_P1_180313_P2_E9_AD007	0.0064707	0.776746	0.0282647	2104366	180313_P2	0.559735	Pm9D	AUD	STR	male	c1	c1_c5	c1_c5_c0	c1_c5_c0_c1	IT-Sup	TRUE	CTX-8	L4/5 IT CTX Glut
180313_CEMBA_mm_P56_P63_RS2_180313_P1_180313_P2_E9_AD008	0.00675637	0.818402	0.0294093	664622	180313_P2	-1.10304	Pm10C	AUD	STR	male	c3	c3_c4	c3_c4_c1	c3_c4_c1_c2	IT-Deep	TRUE	CTX-9	L5 IT CTX Glut
180313_CEMBA_mm_P56_P63_RS2_180313_P1_180313_P2_E9_AD010	0.00611575	0.771084	0.0244524	2213698	180313_P2	0.632808	Pf9D	AUD	STR	female	c1	c1_c5	c1_c5_c0	c1_c5_c0_c0	IT-Sup	TRUE	CTX-8	L4/5 IT CTX Glut
180313_CEMBA_mm_P56_P63_RS2_180313_P1_180313_P2_E9_AD012	0.00674625	0.793784	0.0292821	1844426	180313_P2	0.369521	Pf10C	AUD	STR	female	c3	c3_c8	c3_c8_c3	c3_c8_c3_c0	IT-Deep	TRUE	CTX-36	L4/5 IT CTX Glut
180313_CEMBA_mm_P56_P63_RS2_180313_P1_180313_P2_F10_AD007	0.00566187	0.776417	0.0215228	760485	180313_P2	-0.908659	Pm9D	AUD	STR	male	c1	c1_c0	c1_c0_c4	c1_c0_c4_c0	IT-Sup	TRUE	CTX-19	L2/3 IT CTX Glut
180313_CEMBA_mm_P56_P63_RS2_180313_P1_180313_P2_F10_AD008	0.00640461	0.790409	0.0276468	712695	180313_P2	-1.00229	Pm10C	AUD	STR	male	c3	c3_c4	c3_c4_c1	c3_c4_c1_c2	IT-Deep	TRUE	CTX-9	L5 IT CTX Glut
180313_CEMBA_mm_P56_P63_RS2_180313_P1_180313_P2_F1_AD012	0.00636087	0.780715	0.0223068	1173090	180313_P2	-0.283337	Pf10C	AUD	STR	female	c1	c1_c3	c1_c3_c3	c1_c3_c3_c1	IT-Sup	TRUE	CTX-1	L4/5 IT CTX Glut
180313_CEMBA_mm_P56_P63_RS2_180313_P1_180313_P2_F3_AD008	0.0060184	0.768979	0.0252519	1349437	180313_P2	-0.0812928	Pm10C	AUD	STR	male	c14	c14_c0	c14_c0_c2	c14_c0_c2_c1	ET	TRUE	CTX-13	L5 ET CTX Glut
180313_CEMBA_mm_P56_P63_RS2_180313_P1_180313_P2_F3_AD010	0.00677105	0.770413	0.032211	666001	180313_P2	-1.10005	Pf9D	AUD	STR	female	c14	c14_c9	c14_c9_c0	c14_c9_c0_c0	ET	TRUE	CTX-52	L5 ET CTX Glut
180313_CEMBA_mm_P56_P63_RS2_180313_P1_180313_P2_F7_AD007	0.00612189	0.78039	0.0271904	1060294	180313_P2	-0.429186	Pm9D	AUD	STR	male	c3	c3_c1	c3_c1_c3	c3_c1_c3_c2	IT-Deep	TRUE	CTX-4	L6 IT CTX Glut
180313_CEMBA_mm_P56_P63_RS2_180313_P1_180313_P2_F7_AD008	0.00722636	0.792765	0.0324997	725440	180313_P2	-0.976722	Pm10C	AUD	STR	male	c3	c3_c4	c3_c4_c1	c3_c4_c1_c0	IT-Deep	TRUE	CTX-9	L5 IT CTX Glut
180313_CEMBA_mm_P56_P63_RS2_180313_P1_180313_P2_F7_AD012	0.00669802	0.793357	0.0296608	900257	180313_P2	-0.665242	Pf10C	AUD	STR	female	c3	c3_c4	c3_c4_c1	c3_c4_c1_c2	IT-Deep	TRUE	CTX-28	L5 IT CTX Glut
180313_CEMBA_mm_P56_P63_RS2_180313_P1_180313_P2_F9_AD007	0.00512089	0.769337	0.0199193	894006	180313_P2	-0.675294	Pm9D	AUD	STR	male	c1	c1_c0	c1_c0_c4	c1_c0_c4_c1	IT-Sup	TRUE	CTX-19	L2/3 IT CTX Glut
180313_CEMBA_mm_P56_P63_RS2_180313_P1_180313_P2_F9_AD010	0.00535989	0.761772	0.021445	888845	180313_P2	-0.683647	Pf9D	AUD	STR	female	c1	c1_c1	c1_c1_c1	c1_c1_c1_c1	IT-Sup	TRUE	CTX-18	L4/5 IT CTX Glut
180313_CEMBA_mm_P56_P63_RS2_180313_P1_180313_P2_F9_AD012	0.00552367	0.785335	0.0221361	1713428	180313_P2	0.263235	Pf10C	AUD	STR	female	c1	c1_c0	c1_c0_c0	c1_c0_c0_c1	IT-Sup	TRUE	CTX-27	L2/3 IT CTX Glut
180313_CEMBA_mm_P56_P63_RS2_180313_P1_180313_P2_G10_AD007	0.00680666	0.799451	0.0303772	1234844	180313_P2	-0.209322	Pm9D	AUD	STR	male	c3	c3_c3	c3_c3_c2	c3_c3_c2_c1	IT-Deep	TRUE	CTX-9	L5 IT CTX Glut
180313_CEMBA_mm_P56_P63_RS2_180313_P1_180313_P2_G10_AD010	0.00596443	0.749975	0.0252735	1205506	180313_P2	-0.244012	Pf9D	AUD	STR	female	c1	c1_c0	c1_c0_c0	c1_c0_c0_c0	IT-Sup	TRUE	CTX-0	L2/3 IT CTX Glut
180313_CEMBA_mm_P56_P63_RS2_180313_P1_180313_P2_G10_AD012	0.00596509	0.780917	0.0248705	862408	180313_P2	-0.727208	Pf10C	AUD	STR	female	c3	c3_c1	c3_c1_c3	c3_c1_c3_c0	IT-Deep	TRUE	CTX-39	L6 IT CTX Glut
180313_CEMBA_mm_P56_P63_RS2_180313_P1_180313_P2_G11_AD007	0.00570185	0.754004	0.0234565	6571924	180313_P2	2.20267	Pm9D	AUD	STR	male	c1	c1_c0	c1_c0_c0	c1_c0_c0_c0	IT-Sup	TRUE	CTX-0	L2/3 IT CTX Glut
180313_CEMBA_mm_P56_P63_RS2_180313_P1_180313_P2_G11_AD010	0.00583502	0.744367	0.0251112	2397326	180313_P2	0.747776	Pf9D	AUD	STR	female	c1	c1_c0	c1_c0_c0	c1_c0_c0_c0	IT-Sup	TRUE	CTX-0	L2/3 IT CTX Glut
180313_CEMBA_mm_P56_P63_RS2_180313_P1_180313_P2_G11_AD012	0.00618566	0.784068	0.0261972	2201676	180313_P2	0.624952	Pf10C	AUD	STR	female	c3	c3_c1	c3_c1_c2	c3_c1_c2_c0	IT-Deep	TRUE	CTX-4	L6 IT CTX Glut
180313_CEMBA_mm_P56_P63_RS2_180313_P1_180313_P2_G12_AD010	0.00537494	0.760514	0.0206015	1167847	180313_P2	-0.289799	Pf9D	AUD	STR	female	c1	c1_c0	c1_c0_c0	c1_c0_c0_c0	IT-Sup	TRUE	CTX-0	L2/3 IT CTX Glut
180313_CEMBA_mm_P56_P63_RS2_180313_P1_180313_P2_G12_AD012	0.00636139	0.759631	0.0279345	1260775	180313_P2	-0.17934	Pf10C	AUD	STR	female	c14	c14_c7	c14_c7_c1	c14_c7_c1_c0	ET	TRUE	CTX-13	L5 ET CTX Glut
180313_CEMBA_mm_P56_P63_RS2_180313_P1_180313_P2_G1_AD007	0.00565176	0.751344	0.0243395	1373804	180313_P2	-0.0554742	Pm9D	AUD	STR	male	c1	c1_c5	c1_c5_c0	c1_c5_c0_c1	IT-Sup	TRUE	CTX-8	L4/5 IT CTX Glut
180313_CEMBA_mm_P56_P63_RS2_180313_P1_180313_P2_G1_AD010	0.0061815	0.776616	0.024206	1084176	180313_P2	-0.397051	Pf9D	AUD	STR	female	c3	c3_c1	c3_c1_c3	c3_c1_c3_c0	IT-Deep	TRUE	CTX-39	L6 IT CTX Glut
180313_CEMBA_mm_P56_P63_RS2_180313_P1_180313_P2_G1_AD012	0.00654779	0.796053	0.0278542	1148025	180313_P2	-0.314496	Pf10C	AUD	STR	female	c3	c3_c4	c3_c4_c1	c3_c4_c1_c2	IT-Deep	TRUE	CTX-9	L5 IT CTX Glut
180313_CEMBA_mm_P56_P63_RS2_180313_P1_180313_P2_G3_AD007	0.00552027	0.782085	0.0218664	1015751	180313_P2	-0.491104	Pm9D	AUD	STR	male	c3	c3_c1	c3_c1_c3	c3_c1_c3_c0	IT-Deep	TRUE	CTX-4	L6 IT CTX Glut
180313_CEMBA_mm_P56_P63_RS2_180313_P1_180313_P2_G3_AD008	0.00630584	0.784879	0.0263165	1091111	180313_P2	-0.387853	Pm10C	AUD	STR	male	c3	c3_c7	c3_c7_c2	c3_c7_c2_c1	IT-Deep	TRUE	CTX-39	L6 IT CTX Glut
180313_CEMBA_mm_P56_P63_RS2_180313_P1_180313_P2_G3_AD010	0.0068354	0.785374	0.0287507	982954	180313_P2	-0.538455	Pf9D	AUD	STR	female	c3	c3_c4	c3_c4_c1	c3_c4_c1_c2	IT-Deep	TRUE	CTX-9	L5 IT CTX Glut
180313_CEMBA_mm_P56_P63_RS2_180313_P1_180313_P2_G3_AD012	0.00718287	0.778673	0.0312138	886911	180313_P2	-0.686789	Pf10C	AUD	STR	female	c14	c14_c0	c14_c0_c3	c14_c0_c3_c0	ET	TRUE	CTX-13	L5 ET CTX Glut
180313_CEMBA_mm_P56_P63_RS2_180313_P1_180313_P2_G4_AD008	0.00571183	0.757297	0.0235017	4060774	180313_P2	1.5081	Pm10C	AUD	STR	male	c1	c1_c0	c1_c0_c0	c1_c0_c0_c0	IT-Sup	TRUE	CTX-3	L4/5 IT CTX Glut
180313_CEMBA_mm_P56_P63_RS2_180313_P1_180313_P2_G4_AD010	0.00626475	0.769135	0.0275701	1943073	180313_P2	0.44469	Pf9D	AUD	STR	female	c14	c14_c7	c14_c7_c2	c14_c7_c2_c1	ET	TRUE	CTX-13	L5 ET CTX Glut
180313_CEMBA_mm_P56_P63_RS2_180313_P1_180313_P2_G4_AD012	0.00606337	0.784438	0.0244085	1744234	180313_P2	0.288943	Pf10C	AUD	STR	female	c3	c3_c1	c3_c1_c2	c3_c1_c2_c0	IT-Deep	TRUE	CTX-4	L6 IT CTX Glut
180313_CEMBA_mm_P56_P63_RS2_180313_P1_180313_P2_G6_AD010	0.00570161	0.762233	0.0207914	939679	180313_P2	-0.603411	Pf9D	AUD	STR	female	c1	c1_c0	c1_c0_c0	c1_c0_c0_c0	IT-Sup	TRUE	CTX-0	L2/3 IT CTX Glut
180313_CEMBA_mm_P56_P63_RS2_180313_P1_180313_P2_G6_AD012	0.0060444	0.784299	0.0244206	2024138	180313_P2	0.503657	Pf10C	AUD	STR	female	c3	c3_c1	c3_c1_c3	c3_c1_c3_c1	IT-Deep	TRUE	CTX-4	L6 IT CTX Glut
180313_CEMBA_mm_P56_P63_RS2_180313_P1_180313_P2_G7_AD010	0.00622592	0.785856	0.0263778	848597	180313_P2	-0.750499	Pf9D	AUD	STR	female	c3	c3_c8	c3_c8_c3	c3_c8_c3_c0	IT-Deep	TRUE	CTX-36	L4/5 IT CTX Glut
180313_CEMBA_mm_P56_P63_RS2_180313_P1_180313_P2_G7_AD012	0.00602794	0.784815	0.021636	909334	180313_P2	-0.650768	Pf10C	AUD	STR	female	c1	c1_c0	c1_c0_c0	c1_c0_c0_c1	IT-Sup	TRUE	CTX-27	L2/3 IT CTX Glut
180313_CEMBA_mm_P56_P63_RS2_180313_P1_180313_P2_G9_AD012	0.00557579	0.771206	0.0209974	770937	180313_P2	-0.888966	Pf10C	AUD	STR	female	c1	c1_c1	c1_c1_c3	c1_c1_c3_c0	IT-Sup	TRUE	CTX-3	L4/5 IT CTX Glut
180313_CEMBA_mm_P56_P63_RS2_180313_P1_180313_P2_H10_AD010	0.00532712	0.758696	0.0202563	2619480	180313_P2	0.87563	Pf9D	AUD	STR	female	c1	c1_c0	c1_c0_c4	c1_c0_c4_c1	IT-Sup	TRUE	CTX-19	L2/3 IT CTX Glut
180313_CEMBA_mm_P56_P63_RS2_180313_P1_180313_P2_H10_AD012	0.00660192	0.762857	0.0302165	2229598	180313_P2	0.643133	Pf10C	AUD	STR	female	c14	c14_c0	c14_c0_c0	c14_c0_c0_c0	ET	TRUE	CTX-13	L5 ET CTX Glut
180313_CEMBA_mm_P56_P63_RS2_180313_P1_180313_P2_H11_AD007	0.00555932	0.756097	0.0215965	2936597	180313_P2	1.04049	Pm9D	AUD	STR	male	c1	c1_c0	c1_c0_c0	c1_c0_c0_c0	IT-Sup	TRUE	CTX-0	L2/3 IT CTX Glut
180313_CEMBA_mm_P56_P63_RS2_180313_P1_180313_P2_H11_AD010	0.00625902	0.77365	0.0279688	1763328	180313_P2	0.30465	Pf9D	AUD	STR	female	c3	c3_c0	c3_c0_c1	c3_c0_c1_c0	IT-Deep	TRUE	CTX-10	L6 IT CTX Glut
180313_CEMBA_mm_P56_P63_RS2_180313_P1_180313_P2_H11_AD012	0.0062446	0.787864	0.0272464	2035605	180313_P2	0.511807	Pf10C	AUD	STR	female	c3	c3_c1	c3_c1_c0	c3_c1_c0_c1	IT-Deep	TRUE	CTX-4	L6 IT CTX Glut
180313_CEMBA_mm_P56_P63_RS2_180313_P1_180313_P2_H12_AD007	0.00596777	0.751076	0.0254881	758913	180313_P2	-0.911644	Pm9D	AUD	STR	male	c1	c1_c0	c1_c0_c0	c1_c0_c0_c0	IT-Sup	TRUE	CTX-0	L2/3 IT CTX Glut
180313_CEMBA_mm_P56_P63_RS2_180313_P1_180313_P2_H1_AD008	0.00845015	0.806068	0.0313705	1197482	180313_P2	-0.253646	Pm10C	AUD	STR	male	c3	c3_c4	c3_c4_c1	c3_c4_c1_c2	IT-Deep	TRUE	CTX-9	L5 IT CTX Glut
180313_CEMBA_mm_P56_P63_RS2_180313_P1_180313_P2_H1_AD010	0.00654068	0.793079	0.0268541	874798	180313_P2	-0.706629	Pf9D	AUD	STR	female	c3	c3_c0	c3_c0_c0	c3_c0_c0_c3	IT-Deep	TRUE	CTX-28	L5 IT CTX Glut
180313_CEMBA_mm_P56_P63_RS2_180313_P1_180313_P2_H1_AD012	0.00612941	0.794845	0.0252357	1614104	180313_P2	0.177083	Pf10C	AUD	STR	female	c3	c3_c1	c3_c1_c0	c3_c1_c0_c1	IT-Deep	TRUE	CTX-4	L6 IT CTX Glut
180313_CEMBA_mm_P56_P63_RS2_180313_P1_180313_P2_H2_AD007	0.00589257	0.765999	0.0241837	1326088	180313_P2	-0.106474	Pm9D	AUD	STR	male	c1	c1_c5	c1_c5_c3	c1_c5_c3_c0	IT-Sup	TRUE	CTX-8	L4/5 IT CTX Glut
180313_CEMBA_mm_P56_P63_RS2_180313_P1_180313_P2_H2_AD008	0.0060112	0.767696	0.0249222	1360945	180313_P2	-0.0690417	Pm10C	AUD	STR	male	c1	c1_c4	c1_c4_c1	c1_c4_c1_c1	IT-Sup	TRUE	CTX-8	L4/5 IT CTX Glut
180313_CEMBA_mm_P56_P63_RS2_180313_P1_180313_P2_H2_AD010	0.00590604	0.777561	0.0242728	1140296	180313_P2	-0.324242	Pf9D	AUD	STR	female	c3	c3_c1	c3_c1_c3	c3_c1_c3_c1	IT-Deep	TRUE	CTX-4	L6 IT CTX Glut
180313_CEMBA_mm_P56_P63_RS2_180313_P1_180313_P2_H3_AD007	0.00717568	0.775979	0.0320637	1582835	180313_P2	0.14886	Pm9D	AUD	STR	male	c26	c26_c1	c26_c1_c2	c26_c1_c2_c0	CLA	TRUE	CTX-21	CLA-EPd-CTX Car3 Glut
180313_CEMBA_mm_P56_P63_RS2_180313_P1_180313_P2_H3_AD008	0.00615354	0.789595	0.027217	940553	180313_P2	-0.602069	Pm10C	AUD	STR	male	c3	c3_c3	c3_c3_c1	c3_c3_c1_c0	IT-Deep	TRUE	CTX-9	L5 IT CTX Glut
180313_CEMBA_mm_P56_P63_RS2_180313_P1_180313_P2_H3_AD010	0.00684961	0.783345	0.030781	1218009	180313_P2	-0.229126	Pf9D	AUD	STR	female	c3	c3_c4	c3_c4_c1	c3_c4_c1_c1	IT-Deep	TRUE	CTX-9	L5 IT CTX Glut
180313_CEMBA_mm_P56_P63_RS2_180313_P1_180313_P2_H4_AD007	0.00615593	0.770706	0.0268139	1338236	180313_P2	-0.0933179	Pm9D	AUD	STR	male	c1	c1_c5	c1_c5_c1	c1_c5_c1_c0	IT-Sup	TRUE	CTX-18	L4/5 IT CTX Glut
180313_CEMBA_mm_P56_P63_RS2_180313_P1_180313_P2_H4_AD008	0.00566244	0.767955	0.023313	848256	180313_P2	-0.751079	Pm10C	AUD	STR	male	c1	c1_c0	c1_c0_c0	c1_c0_c0_c1	IT-Sup	TRUE	CTX-27	L2/3 IT CTX Glut
180313_CEMBA_mm_P56_P63_RS2_180313_P1_180313_P2_H4_AD010	0.00594267	0.754673	0.0222276	1096459	180313_P2	-0.380799	Pf9D	AUD	STR	female	c1	c1_c6	c1_c6_c1	c1_c6_c1_c0	IT-Sup	TRUE	CTX-12	L2/3 IT CTX Glut
180313_CEMBA_mm_P56_P63_RS2_180313_P1_180313_P2_H4_AD012	0.00701156	0.77826	0.0292393	1122960	180313_P2	-0.346344	Pf10C	AUD	STR	female	c26	c26_c1	c26_c1_c0	c26_c1_c0_c1	CLA	TRUE	CTX-21	CLA-EPd-CTX Car3 Glut
180313_CEMBA_mm_P56_P63_RS2_180313_P1_180313_P2_H5_AD012	0.00733559	0.779328	0.0329029	1607608	180313_P2	0.171265	Pf10C	AUD	STR	female	c3	c3_c8	c3_c8_c2	c3_c8_c2_c0	IT-Deep	TRUE	CTX-9	L5 IT CTX Glut
180313_CEMBA_mm_P56_P63_RS2_180313_P1_180313_P2_H6_AD007	0.0059228	0.776506	0.0251889	2567292	180313_P2	0.846597	Pm9D	AUD	STR	male	c1	c1_c0	c1_c0_c0	c1_c0_c0_c0	IT-Sup	TRUE	CTX-9	L5 IT CTX Glut
180313_CEMBA_mm_P56_P63_RS2_180313_P1_180313_P2_H6_AD010	0.00565479	0.769336	0.0225677	1329885	180313_P2	-0.102349	Pf9D	AUD	STR	female	c1	c1_c5	c1_c5_c0	c1_c5_c0_c0	IT-Sup	TRUE	CTX-8	L4/5 IT CTX Glut
180313_CEMBA_mm_P56_P63_RS2_180313_P1_180313_P2_H6_AD012	0.00672988	0.794145	0.0283763	1208347	180313_P2	-0.240616	Pf10C	AUD	STR	female	c3	c3_c1	c3_c1_c0	c3_c1_c0_c0	IT-Deep	TRUE	CTX-4	L6 IT CTX Glut
180313_CEMBA_mm_P56_P63_RS2_180313_P1_180313_P2_H7_AD007	0.00555648	0.781839	0.023047	4672490	180313_P2	1.71054	Pm9D	AUD	STR	male	c3	c3_c0	c3_c0_c1	c3_c0_c1_c0	IT-Deep	TRUE	CTX-10	L6 IT CTX Glut
180313_CEMBA_mm_P56_P63_RS2_180313_P1_180313_P2_H7_AD008	0.0052767	0.769688	0.0201193	4313451	180313_P2	1.59519	Pm10C	AUD	STR	male	c1	c1_c0	c1_c0_c4	c1_c0_c4_c0	IT-Sup	TRUE	CTX-19	L2/3 IT CTX Glut
180313_CEMBA_mm_P56_P63_RS2_180313_P1_180313_P2_H7_AD012	0.00523019	0.760289	0.0196027	4198498	180313_P2	1.55622	Pf10C	AUD	STR	female	c1	c1_c3	c1_c3_c3	c1_c3_c3_c1	IT-Sup	TRUE	CTX-3	L4/5 IT CTX Glut
180313_CEMBA_mm_P56_P63_RS2_180313_P1_180313_P2_H9_AD010	0.00551427	0.744382	0.019562	2800673	180313_P2	0.972123	Pf9D	AUD	STR	female	c1	c1_c3	c1_c3_c3	c1_c3_c3_c1	IT-Sup	TRUE	CTX-3	L4/5 IT CTX Glut
180313_CEMBA_mm_P56_P63_RS2_180313_P1_180313_P2_H9_AD012	0.00578172	0.776669	0.0213502	2285991	180313_P2	0.679169	Pf10C	AUD	STR	female	c1	c1_c0	c1_c0_c0	c1_c0_c0_c1	IT-Sup	TRUE	CTX-27	L2/3 IT CTX Glut
180313_CEMBA_mm_P56_P63_RS2_180313_P3_180313_P4_A10_AD008	0.00566725	0.786734	0.0243045	1711606	180313_P4	0.0357617	Pm10A	RSP	STR	male	c2	c2_c2	c2_c2_c2	c2_c2_c2_c0	CT_L6b	FALSE	CTX-22	L6 CT CTX Glut
180313_CEMBA_mm_P56_P63_RS2_180313_P3_180313_P4_A10_AD010	0.00640102	0.768038	0.0301264	1738160	180313_P4	0.057972	Pf9A	RSP	STR	female	c14	c14_c2	c14_c2_c1	c14_c2_c1_c0	ET	FALSE	CTX-13	L5 ET CTX Glut
180313_CEMBA_mm_P56_P63_RS2_180313_P3_180313_P4_A10_AD012	0.00350865	0.744395	0.00616234	1669700	180313_P4	0	Pf10A	RSP	STR	female	c10	c10_c0	c10_c0_c1	c10_c0_c1_c0	ASC	FALSE
180313_CEMBA_mm_P56_P63_RS2_180313_P3_180313_P4_A11_AD007	0.00791765	0.815469	0.0421391	735067	180313_P4	-1.18364	Pm9A	RSP	STR	male	c6	c6_c2	c6_c2_c4	c6_c2_c4_c1	MGE	FALSE	CTX-24	Sst Gaba
180313_CEMBA_mm_P56_P63_RS2_180313_P3_180313_P4_A11_AD008	0.00638084	0.782415	0.0299129	713364	180313_P4	-1.22688	Pm10A	RSP	STR	male	c14	c14_c2	c14_c2_c1	c14_c2_c1_c0	ET	FALSE	CTX-13	L5 ET CTX Glut
180313_CEMBA_mm_P56_P63_RS2_180313_P3_180313_P4_A11_AD010	0.0066586	0.780821	0.0316489	1375043	180313_P4	-0.280112	Pf9A	RSP	STR	female	c14	c14_c2	c14_c2_c0	c14_c2_c0_c0	ET	FALSE	CTX-13	L5 ET CTX Glut
180313_CEMBA_mm_P56_P63_RS2_180313_P3_180313_P4_A11_AD012	0.00631384	0.774472	0.027371	656665	180313_P4	-1.34636	Pf10A	RSP	STR	female	c30	c30_c4	c30_c4_c0	c30_c4_c0_c0	RSP	FALSE	CTX-34	L5 IT CTX Glut
180313_CEMBA_mm_P56_P63_RS2_180313_P3_180313_P4_A12_AD007	0.00452217	0.792255	0.0160658	2079948	180313_P4	0.316959	Pm9A	RSP	STR	male	c14	c14_c2	c14_c2_c0	c14_c2_c0_c0	ET	FALSE	CTX-13	L5 ET CTX Glut
180313_CEMBA_mm_P56_P63_RS2_180313_P3_180313_P4_A4_AD008	0.00568103	0.765539	0.0243694	1760713	180313_P4	0.0765709	Pm10A	RSP	STR	male	c14	c14_c2	c14_c2_c1	c14_c2_c1_c0	ET	FALSE	CTX-13	L5 ET CTX Glut
180313_CEMBA_mm_P56_P63_RS2_180313_P3_180313_P4_A4_AD010	0.00589455	0.771402	0.0256863	940609	180313_P4	-0.827922	Pf9A	RSP	STR	female	c30	c30_c4	c30_c4_c0	c30_c4_c0_c0	RSP	FALSE	CTX-34	L5 IT CTX Glut
180313_CEMBA_mm_P56_P63_RS2_180313_P3_180313_P4_A4_AD012	0.00521383	0.744706	0.0202203	843536	180313_P4	-0.985067	Pf10A	RSP	STR	female	c1	c1_c0	c1_c0_c3	c1_c0_c3_c0	IT-Sup	FALSE	CTX-38	L2/3 IT CTX Glut
180313_CEMBA_mm_P56_P63_RS2_180313_P3_180313_P4_A5_AD010	0.005758	0.772305	0.0251782	1727439	180313_P4	0.0490459	Pf9A	RSP	STR	female	c24	c24_c1	c24_c1_c2	c24_c1_c2_c2	RSP	FALSE	CTX-47	L2/3 IT RSP Glut
180313_CEMBA_mm_P56_P63_RS2_180313_P3_180313_P4_A5_AD012	0.00569437	0.77065	0.025546	1587838	180313_P4	-0.0725252	Pf10A	RSP	STR	female	c14	c14_c2	c14_c2_c1	c14_c2_c1_c0	ET	FALSE	CTX-13	L5 ET CTX Glut
180313_CEMBA_mm_P56_P63_RS2_180313_P3_180313_P4_A6_AD008	0.00551739	0.785859	0.0232538	2311742	180313_P4	0.469391	Pm10A	RSP	STR	male	c1	c1_c0	c1_c0_c3	c1_c0_c3_c2	IT-Sup	FALSE	CTX-38	L2/3 IT CTX Glut
180313_CEMBA_mm_P56_P63_RS2_180313_P3_180313_P4_A6_AD010	0.00557937	0.769959	0.024783	4546959	180313_P4	1.44531	Pf9A	RSP	STR	female	c14	c14_c2	c14_c2_c0	c14_c2_c0_c0	ET	FALSE	CTX-13	L5 ET CTX Glut
180313_CEMBA_mm_P56_P63_RS2_180313_P3_180313_P4_A6_AD012	0.00771172	0.786123	0.0388017	2356749	180313_P4	0.497209	Pf10A	RSP	STR	female	c14	c14_c3	c14_c3_c1	c14_c3_c1_c0	ET	FALSE	CTX-13	L5 ET CTX Glut
180313_CEMBA_mm_P56_P63_RS2_180313_P3_180313_P4_A7_AD007	0.00357893	0.740345	0.0106768	2846897	180313_P4	0.769801	Pm9A	RSP	STR	male	c24	c24_c2	c24_c2_c1	c24_c2_c1_c0	RSP	FALSE	CTX-25	L2/3 IT RSP Glut
180313_CEMBA_mm_P56_P63_RS2_180313_P3_180313_P4_A7_AD008	0.00573413	0.778433	0.0248215	2773240	180313_P4	0.731984	Pm10A	RSP	STR	male	c2	c2_c2	c2_c2_c3	c2_c2_c3_c0	CT_L6b	FALSE	CTX-22	L6 CT CTX Glut
180313_CEMBA_mm_P56_P63_RS2_180313_P3_180313_P4_A7_AD010	0.00506673	0.777408	0.0201058	5565672	180313_P4	1.73697	Pf9A	RSP	STR	female	c6	c6_c4	c6_c4_c0	c6_c4_c0_c1	MGE	FALSE	CTX-35	Sst Gaba
180313_CEMBA_mm_P56_P63_RS2_180313_P3_180313_P4_A7_AD012	0.00403449	0.752578	0.0113887	3150827	180313_P4	0.916142	Pf10A	RSP	STR	female	c5	c5_c0	c5_c0_c2	c5_c0_c2_c1	ODC	FALSE
180313_CEMBA_mm_P56_P63_RS2_180313_P3_180313_P4_A9_AD007	0.00541049	0.810919	0.0250575	2274535	180313_P4	0.445983	Pm9A	RSP	STR	male	c6	c6_c1	c6_c1_c2	c6_c1_c2_c1	MGE	FALSE	CTX-35	Sst Gaba
180313_CEMBA_mm_P56_P63_RS2_180313_P3_180313_P4_A9_AD010	0.0061946	0.779455	0.0271364	1445403	180313_P4	-0.208117	Pf9A	RSP	STR	female	c14	c14_c2	c14_c2_c2	c14_c2_c2_c0	ET	FALSE	CTX-13	L5 ET CTX Glut
180313_CEMBA_mm_P56_P63_RS2_180313_P3_180313_P4_A9_AD012	0.00678516	0.77777	0.0334049	1221008	180313_P4	-0.451516	Pf10A	RSP	STR	female	c14	c14_c2	c14_c2_c0	c14_c2_c0_c0	ET	FALSE	CTX-13	L5 ET CTX Glut
180313_CEMBA_mm_P56_P63_RS2_180313_P3_180313_P4_B10_AD007	0.0049756	0.766059	0.0207702	2066214	180313_P4	0.307401	Pm9A	RSP	STR	male	c2	c2_c9	c2_c9_c1	c2_c9_c1_c0	CT_L6b	FALSE	CTX-22	L6 CT CTX Glut
180313_CEMBA_mm_P56_P63_RS2_180313_P3_180313_P4_B10_AD010	0.00576535	0.780286	0.0251067	1938180	180313_P4	0.215114	Pf9A	RSP	STR	female	c3	c3_c7	c3_c7_c4	c3_c7_c4_c0	IT-Deep	FALSE	CTX-39	L6 IT CTX Glut
180313_CEMBA_mm_P56_P63_RS2_180313_P3_180313_P4_B10_AD012	0.00584614	0.792875	0.0261914	1762836	180313_P4	0.0783094	Pf10A	RSP	STR	female	c30	c30_c0	c30_c0_c2	c30_c0_c2_c0	RSP	FALSE	CTX-34	L5 IT CTX Glut
180313_CEMBA_mm_P56_P63_RS2_180313_P3_180313_P4_B11_AD007	0.0052975	0.811673	0.0227309	846414	180313_P4	-0.980154	Pm9A	RSP	STR	male	c28	c28_c6	c28_c6_c1	c28_c6_c1_c0	NP	FALSE	CTX-20	L5 NP CTX Glut
180313_CEMBA_mm_P56_P63_RS2_180313_P3_180313_P4_B11_AD008	0.00477509	0.772408	0.015952	1583509	180313_P4	-0.0764638	Pm10A	RSP	STR	male	c14	c14_c2	c14_c2_c1	c14_c2_c1_c0	ET	FALSE	CTX-13	L5 ET CTX Glut
180313_CEMBA_mm_P56_P63_RS2_180313_P3_180313_P4_B11_AD010	0.00654699	0.770384	0.0310116	687991	180313_P4	-1.27913	Pf9A	RSP	STR	female	c30	c30_c4	c30_c4_c0	c30_c4_c0_c0	RSP	FALSE	CTX-34	L5 IT CTX Glut
180313_CEMBA_mm_P56_P63_RS2_180313_P3_180313_P4_B11_AD012	0.00658613	0.75768	0.0309587	661743	180313_P4	-1.33525	Pf10A	RSP	STR	female	c30	c30_c1	c30_c1_c0	c30_c1_c0_c0	RSP	FALSE	CTX-48	L4 RSP-ACA Glut
180313_CEMBA_mm_P56_P63_RS2_180313_P3_180313_P4_B12_AD008	0.00554803	0.763427	0.0245116	614399	180313_P4	-1.44234	Pm10A	RSP	STR	male	c1	c1_c0	c1_c0_c3	c1_c0_c3_c1	IT-Sup	FALSE	CTX-38	L2/3 IT CTX Glut
180313_CEMBA_mm_P56_P63_RS2_180313_P3_180313_P4_B12_AD012	0.00357095	0.740617	0.00624089	594148	180313_P4	-1.49069	Pf10A	RSP	STR	female	c10	c10_c0	c10_c0_c1	c10_c0_c1_c1	ASC	FALSE
180313_CEMBA_mm_P56_P63_RS2_180313_P3_180313_P4_B4_AD007	0.00599337	0.80163	0.0286292	751895	180313_P4	-1.15099	Pm9A	RSP	STR	male	c30	c30_c2	c30_c2_c1	c30_c2_c1_c0	RSP	FALSE	CTX-34	L5 IT CTX Glut
180313_CEMBA_mm_P56_P63_RS2_180313_P3_180313_P4_B4_AD008	0.00463095	0.759401	0.0158828	801666	180313_P4	-1.05852	Pm10A	RSP	STR	male	c24	c24_c0	c24_c0_c0	c24_c0_c0_c0	RSP	FALSE	CTX-25	L2/3 IT RSP Glut
180313_CEMBA_mm_P56_P63_RS2_180313_P3_180313_P4_B4_AD010	0.00348229	0.752065	0.00806186	764677	180313_P4	-1.12667	Pf9A	RSP	STR	female	c10	c10_c0	c10_c0_c0	c10_c0_c0_c0	ASC	FALSE
180313_CEMBA_mm_P56_P63_RS2_180313_P3_180313_P4_B4_AD012	0.00327287	0.731184	0.00620769	738060	180313_P4	-1.17778	Pf10A	RSP	STR	female	c15	c15_c2	c15_c2_c0	c15_c2_c0_c0	MGC	FALSE
180313_CEMBA_mm_P56_P63_RS2_180313_P3_180313_P4_B5_AD008	0.00571336	0.806804	0.0264634	1873563	180313_P4	0.166196	Pm10A	RSP	STR	male	c28	c28_c5	c28_c5_c2	c28_c5_c2_c1	NP	FALSE	CTX-20	L5 NP CTX Glut
180313_CEMBA_mm_P56_P63_RS2_180313_P3_180313_P4_B5_AD010	0.00484822	0.778445	0.0189142	1885810	180313_P4	0.175595	Pf9A	RSP	STR	female	c2	c2_c2	c2_c2_c0	c2_c2_c0_c0	CT_L6b	FALSE	CTX-22	L6 CT CTX Glut
180313_CEMBA_mm_P56_P63_RS2_180313_P3_180313_P4_B5_AD012	0.00345601	0.760491	0.00850097	1837782	180313_P4	0.138377	Pf10A	RSP	STR	female	c10	c10_c0	c10_c0_c0	c10_c0_c0_c0	ASC	FALSE
180313_CEMBA_mm_P56_P63_RS2_180313_P3_180313_P4_B6_AD007	0.00474085	0.749847	0.0190084	1621413	180313_P4	-0.0423373	Pm9A	RSP	STR	male	c1	c1_c0	c1_c0_c3	c1_c0_c3_c0	IT-Sup	FALSE	CTX-38	L2/3 IT CTX Glut
180313_CEMBA_mm_P56_P63_RS2_180313_P3_180313_P4_B6_AD008	0.00518386	0.780946	0.0202278	1850609	180313_P4	0.148411	Pm10A	RSP	STR	male	c2	c2_c2	c2_c2_c0	c2_c2_c0_c0	CT_L6b	FALSE	CTX-22	L6 CT CTX Glut
180313_CEMBA_mm_P56_P63_RS2_180313_P3_180313_P4_B6_AD010	0.00657992	0.781619	0.0314904	1666988	180313_P4	-0.00234519	Pf9A	RSP	STR	female	c14	c14_c2	c14_c2_c0	c14_c2_c0_c0	ET	FALSE	CTX-13	L5 ET CTX Glut
180313_CEMBA_mm_P56_P63_RS2_180313_P3_180313_P4_B7_AD007	0.00695063	0.824699	0.0353597	1778314	180313_P4	0.0909212	Pm9A	RSP	STR	male	c6	c6_c2	c6_c2_c0	c6_c2_c0_c0	MGE	FALSE	CTX-24	Sst Gaba
180313_CEMBA_mm_P56_P63_RS2_180313_P3_180313_P4_B7_AD008	0.00793544	0.777388	0.0391085	1722211	180313_P4	0.044673	Pm10A	RSP	STR	male	c14	c14_c2	c14_c2_c0	c14_c2_c0_c0	ET	FALSE	CTX-13	L5 ET CTX Glut
180313_CEMBA_mm_P56_P63_RS2_180313_P3_180313_P4_B7_AD012	0.00338541	0.752262	0.00684766	1764422	180313_P4	0.0796067	Pf10A	RSP	STR	female	c10	c10_c0	c10_c0_c0	c10_c0_c0_c0	ASC	FALSE
180313_CEMBA_mm_P56_P63_RS2_180313_P3_180313_P4_B9_AD007	0.00604276	0.769813	0.0285664	4252705	180313_P4	1.34879	Pm9A	RSP	STR	male	c14	c14_c2	c14_c2_c0	c14_c2_c0_c0	ET	FALSE	CTX-13	L5 ET CTX Glut
180313_CEMBA_mm_P56_P63_RS2_180313_P3_180313_P4_B9_AD008	0.00583972	0.789195	0.0250252	2142593	180313_P4	0.359769	Pm10A	RSP	STR	male	c3	c3_c0	c3_c0_c2	c3_c0_c2_c1	IT-Deep	FALSE	CTX-4	L6 IT CTX Glut
180313_CEMBA_mm_P56_P63_RS2_180313_P3_180313_P4_B9_AD012	0.00336598	0.741534	0.00606337	2024972	180313_P4	0.278313	Pf10A	RSP	STR	female	c10	c10_c0	c10_c0_c1	c10_c0_c1_c0	ASC	FALSE
180313_CEMBA_mm_P56_P63_RS2_180313_P3_180313_P4_C10_AD008	0.00607772	0.784537	0.0265108	1787874	180313_P4	0.0986562	Pm10A	RSP	STR	male	c30	c30_c4	c30_c4_c1	c30_c4_c1_c1	RSP	FALSE	CTX-3	L4/5 IT CTX Glut
180313_CEMBA_mm_P56_P63_RS2_180313_P3_180313_P4_C10_AD010	0.00697899	0.771521	0.0359702	1741521	180313_P4	0.060759	Pf9A	RSP	STR	female	c14	c14_c2	c14_c2_c0	c14_c2_c0_c0	ET	FALSE	CTX-13	L5 ET CTX Glut
180313_CEMBA_mm_P56_P63_RS2_180313_P3_180313_P4_C10_AD012	0.00686762	0.761326	0.0319392	930008	180313_P4	-0.844274	Pf10A	RSP	STR	female	c14	c14_c2	c14_c2_c1	c14_c2_c1_c0	ET	FALSE	CTX-13	L5 ET CTX Glut
180313_CEMBA_mm_P56_P63_RS2_180313_P3_180313_P4_C11_AD007	0.00667457	0.801054	0.0332135	665228	180313_P4	-1.32767	Pm9A	RSP	STR	male	c6	c6_c0	c6_c0_c1	c6_c0_c1_c2	MGE	FALSE	CTX-14	Pvalb Gaba
180313_CEMBA_mm_P56_P63_RS2_180313_P3_180313_P4_C12_AD007	0.00507992	0.802526	0.0220505	1438184	180313_P4	-0.215341	Pm9A	RSP	STR	male	c28	c28_c6	c28_c6_c1	c28_c6_c1_c0	NP	FALSE	CTX-20	L5 NP CTX Glut
180313_CEMBA_mm_P56_P63_RS2_180313_P3_180313_P4_C12_AD010	0.00711859	0.765249	0.034933	1259181	180313_P4	-0.407103	Pf9A	RSP	STR	female	c14	c14_c2	c14_c2_c0	c14_c2_c0_c0	ET	FALSE	CTX-13	L5 ET CTX Glut
180313_CEMBA_mm_P56_P63_RS2_180313_P3_180313_P4_C4_AD007	0.00627363	0.762355	0.0302051	1199917	180313_P4	-0.476654	Pm9A	RSP	STR	male	c30	c30_c1	c30_c1_c0	c30_c1_c0_c1	RSP	FALSE	CTX-48	L4 RSP-ACA Glut
180313_CEMBA_mm_P56_P63_RS2_180313_P3_180313_P4_C4_AD012	0.00356065	0.737619	0.00682575	1169620	180313_P4	-0.513549	Pf10A	RSP	STR	female	c15	c15_c2	c15_c2_c2	c15_c2_c2_c0	MGC	FALSE
180313_CEMBA_mm_P56_P63_RS2_180313_P3_180313_P4_C5_AD007	0.00605461	0.797702	0.0294171	1437823	180313_P4	-0.215703	Pm9A	RSP	STR	male	c30	c30_c2	c30_c2_c0	c30_c2_c0_c0	RSP	FALSE	CTX-34	L5 IT CTX Glut
180313_CEMBA_mm_P56_P63_RS2_180313_P3_180313_P4_C5_AD008	0.00767891	0.785097	0.0363171	1471594	180313_P4	-0.182209	Pm10A	RSP	STR	male	c14	c14_c3	c14_c3_c1	c14_c3_c1_c1	ET	FALSE	CTX-13	L5 ET CTX Glut
180313_CEMBA_mm_P56_P63_RS2_180313_P3_180313_P4_C5_AD010	0.00639066	0.769804	0.0290123	1545048	180313_P4	-0.111937	Pf9A	RSP	STR	female	c30	c30_c4	c30_c4_c0	c30_c4_c0_c0	RSP	FALSE	CTX-34	L5 IT CTX Glut
180313_CEMBA_mm_P56_P63_RS2_180313_P3_180313_P4_C6_AD007	0.00718734	0.761623	0.035894	3239886	180313_P4	0.956354	Pm9A	RSP	STR	male	c30	c30_c1	c30_c1_c0	c30_c1_c0_c1	RSP	FALSE	CTX-48	L4 RSP-ACA Glut
180313_CEMBA_mm_P56_P63_RS2_180313_P3_180313_P4_C6_AD008	0.00414385	0.747557	0.0123522	3520071	180313_P4	1.07602	Pm10A	RSP	STR	male	c24	c24_c0	c24_c0_c0	c24_c0_c0_c0	RSP	FALSE	CTX-25	L2/3 IT RSP Glut
180313_CEMBA_mm_P56_P63_RS2_180313_P3_180313_P4_C6_AD012	0.0034887	0.766098	0.00662967	2782431	180313_P4	0.736757	Pf10A	RSP	STR	female	c10	c10_c0	c10_c0_c0	c10_c0_c0_c1	ASC	FALSE
[truncated: 46,036 more rows]
