# Supplementary material for: Brain-wide correspondence of neuronal epigenomics and distant projections
Source: Nature. 2023 Dec 13;624(7991):355–65. doi: 10.1038/s41586-023-06823-w (PMC10719087; doi:10.1038/s41586-023-06823-w)
Supplement: Supplementary file 5 — Number of cells that passed QC for source–target combinations. [file 41586_2023_6823_MOESM5_ESM.xlsx]

## Sheet: Sheet1
Supplementary Table 3. Number of cells passed QC for source-target combinations.
Rows are sources and columns are targets of the projection. Numbers are male + female.
	PFC	MOp	SSp	ACA	AI	AUDp	RSP	PTLp	VISp	MOB	ENT	HPF	PIR	AMY	STR	PAL	TH	HY	SC	VTA	P	MY	CBN	CBX
MOp			282+267	157+118	109+28	89+106									79+174		88+148		163+141	190+66	122+145	96+0
SSp		132+121		160+99		77+79	239+84	99+82							43+0		86+120		163+155	0+65	121+129	106+44
ACA	187+0	54+66	46+0		53+125	92+98	215+74	149+92	102+142					0+43	85+102		43+94		110+106	118+111	107+106
AI	62+21	0+55	138+104	93+123		62+67	113+68	0+58	135+117						78+61		0+80	0+41	92+101		0+206	47+0
RSP		27+31	55+0	134+104		96+80		58+117	143+64		27+0						33+90		118+148		96+88
AUD		113+53	143+0	89+124			90+101	102+119	165+62						75+94		117+58		121+131		133+126
PTLp		78+59	150+0	99+78		146+154	122+129		84+105		21+0				0+110		84+97		113+118		95+82	45+0
VIS			62+0	119+127		77+145	103+120	86+104							72+91		142+77		155+103		112+141
ENT	151+120	0+22		105+114			49+108	70+96				90+86	143+117		70+56		86+26
CAa							40+28								0+25
CAp							24+0			57+62	47+28		23+0		59+57			48+38
DGa											21+0				24+21
DGp	84+0									39+34					46+33
PIRa				53+54				21+0		68+58		31+51			60+42		0+23			0+37
PIRp	42+0			48+46				34+0		67+72					64+50		22+22
MOB											64+0		41+62	53+0				52+52
AON	24+54										28+0		67+53					21+34
PAL															66+63		85+45		45+22	95+75	108+77
STR																				100+94
AMY	56+89									118+120	141+108	62+65			131+109		67+78			83+97	56+0	45+0
THl	55+0	37+44	0+66	71+69		41+26	41+25	63+73											31+51		59+46
THm	58+51	47+55	45+67	0+21		46+37	54+64		55+65
THp		49+0	57+59	67+37	53+0	71+32		63+65	67+67											29+37	71+86
HY	153+71									70+48				39+0	78+74	0+44	143+108		105+175	0+143	51+103	86+47
SC																	138+146	79+0			44+41	34+25
MRN								0+35		33+42						67+65					165+160
VTA	43+0	41+0	80+64	116+105			36+35	41+43		70+65	29+0		28+0	0+57	147+161	55+63	74+71	43+65	154+144		110+105
PAG										34+0						0+110		0+52			155+146
IC								0+56										0+103
P																	160+159	109+87	0+88			122+110	57+49	61+97
MY																	147+134	55+210	163+123				107+127	84+152
CBX																							92+94
