# Supplementary material for: Brain-wide correspondence of neuronal epigenomics and distant projections
Source: Nature. 2023 Dec 13;624(7991):355–65. doi: 10.1038/s41586-023-06823-w (PMC10719087; doi:10.1038/s41586-023-06823-w)
Supplement: Supplementary file 6 — AUROC scores for target pairs. [file 41586_2023_6823_MOESM6_ESM.xlsx]

## Sheet: Sheet1
Supplementary Table 4. AUROC scores for target pairs.
Source	Target1	Target2	AUROC
MOp	SSp	ACA	0.746285
MOp	SSp	AI	0.926386
MOp	SSp	AUDp	0.992877
MOp	SSp	STR	0.749251
MOp	SSp	TH	0.976763
MOp	SSp	SC	0.970762
MOp	SSp	VTA	0.978261
MOp	SSp	P	0.978374
MOp	ACA	AI	0.920188
MOp	ACA	AUDp	0.989576
MOp	ACA	STR	0.783868
MOp	ACA	TH	0.971899
MOp	ACA	SC	0.974222
MOp	ACA	VTA	0.982138
MOp	ACA	P	0.973991
MOp	AI	AUDp	0.938378
MOp	AI	STR	0.957431
MOp	AI	TH	0.987043
MOp	AI	SC	0.989768
MOp	AI	VTA	0.950294
MOp	AI	P	0.989488
MOp	AUDp	STR	0.994806
MOp	AUDp	TH	0.998017
MOp	AUDp	SC	0.998633
MOp	AUDp	VTA	0.972847
MOp	AUDp	P	0.996731
MOp	STR	TH	0.934365
MOp	STR	SC	0.947937
MOp	STR	VTA	0.981268
MOp	STR	P	0.949372
MOp	TH	SC	0.902503
MOp	TH	VTA	0.985939
MOp	TH	P	0.735785
MOp	SC	VTA	0.940636
MOp	SC	P	0.880658
MOp	VTA	P	0.965345
SSp	MOp	ACA	0.923361
SSp	MOp	AUDp	0.946489
SSp	MOp	RSP	0.872434
SSp	MOp	PTLp	0.954739
SSp	MOp	TH	0.967465
SSp	MOp	SC	0.971249
SSp	MOp	P	0.982847
SSp	MOp	MY	0.94425
SSp	ACA	AUDp	0.990586
SSp	ACA	RSP	0.909438
SSp	ACA	PTLp	0.995082
SSp	ACA	TH	0.878521
SSp	ACA	SC	0.951821
SSp	ACA	P	0.944039
SSp	ACA	MY	0.947056
SSp	AUDp	RSP	0.932042
SSp	AUDp	PTLp	0.872561
SSp	AUDp	TH	0.987219
SSp	AUDp	SC	0.99527
SSp	AUDp	P	0.997591
SSp	AUDp	MY	0.980952
SSp	RSP	PTLp	0.938636
SSp	RSP	TH	0.963484
SSp	RSP	SC	0.982054
SSp	RSP	P	0.983976
SSp	RSP	MY	0.964524
SSp	PTLp	TH	0.987795
SSp	PTLp	SC	0.996344
SSp	PTLp	P	0.998363
SSp	PTLp	MY	0.9737
SSp	TH	SC	0.869089
SSp	TH	P	0.750625
SSp	TH	MY	0.884384
SSp	SC	P	0.850576
SSp	SC	MY	0.918444
SSp	P	MY	0.916011
ACA	MOp	AI	0.963674
ACA	MOp	AUDp	0.944914
ACA	MOp	RSP	0.814359
ACA	MOp	PTLp	0.823727
ACA	MOp	VISp	0.87724
ACA	MOp	STR	0.818265
ACA	MOp	TH	0.928257
ACA	MOp	SC	0.951265
ACA	MOp	VTA	0.972172
ACA	MOp	P	0.954706
ACA	AI	AUDp	0.899226
ACA	AI	RSP	0.963162
ACA	AI	PTLp	0.978107
ACA	AI	VISp	0.97877
ACA	AI	STR	0.977597
ACA	AI	TH	0.986993
ACA	AI	SC	0.99303
ACA	AI	VTA	0.990116
ACA	AI	P	0.99142
ACA	AUDp	RSP	0.895854
ACA	AUDp	PTLp	0.916952
ACA	AUDp	VISp	0.899434
ACA	AUDp	STR	0.962609
ACA	AUDp	TH	0.965748
ACA	AUDp	SC	0.987421
ACA	AUDp	VTA	0.974095
ACA	AUDp	P	0.974791
ACA	RSP	PTLp	0.726681
ACA	RSP	VISp	0.781534
ACA	RSP	STR	0.805428
ACA	RSP	TH	0.915087
ACA	RSP	SC	0.945904
ACA	RSP	VTA	0.937938
ACA	RSP	P	0.935388
ACA	PTLp	VISp	0.791669
ACA	PTLp	STR	0.789607
ACA	PTLp	TH	0.913952
ACA	PTLp	SC	0.940619
ACA	PTLp	VTA	0.953614
ACA	PTLp	P	0.928471
ACA	VISp	STR	0.858168
ACA	VISp	TH	0.917458
ACA	VISp	SC	0.95582
ACA	VISp	VTA	0.946671
ACA	VISp	P	0.937453
ACA	STR	TH	0.88074
ACA	STR	SC	0.912454
ACA	STR	VTA	0.950541
ACA	STR	P	0.922751
ACA	TH	SC	0.705875
ACA	TH	VTA	0.764805
ACA	TH	P	0.630608
ACA	SC	VTA	0.798925
ACA	SC	P	0.795195
ACA	VTA	P	0.81315
AI	PFC	SSp	0.995548
AI	PFC	ACA	0.979739
AI	PFC	AUDp	0.944867
AI	PFC	RSP	0.986552
AI	PFC	VISp	0.970587
AI	PFC	STR	0.975091
AI	PFC	SC	0.985515
AI	SSp	ACA	0.851952
AI	SSp	AUDp	0.983659
AI	SSp	RSP	0.947306
AI	SSp	VISp	0.988202
AI	SSp	STR	0.895126
AI	SSp	SC	0.975963
AI	ACA	AUDp	0.923657
AI	ACA	RSP	0.90076
AI	ACA	VISp	0.938142
AI	ACA	STR	0.742705
AI	ACA	SC	0.963153
AI	AUDp	RSP	0.941799
AI	AUDp	VISp	0.90526
AI	AUDp	STR	0.927666
AI	AUDp	SC	0.989258
AI	RSP	VISp	0.92242
AI	RSP	STR	0.96795
AI	RSP	SC	0.994562
AI	VISp	STR	0.965553
AI	VISp	SC	0.991607
AI	STR	SC	0.917329
RSP	MOp	ACA	0.895622
RSP	MOp	AUDp	0.932884
RSP	MOp	PTLp	0.848859
RSP	MOp	VISp	0.828761
RSP	MOp	TH	0.924667
RSP	MOp	SC	0.960096
RSP	MOp	P	0.943467
RSP	ACA	AUDp	0.9143
RSP	ACA	PTLp	0.781409
RSP	ACA	VISp	0.920642
RSP	ACA	TH	0.843728
RSP	ACA	SC	0.969065
RSP	ACA	P	0.882359
RSP	AUDp	PTLp	0.910156
RSP	AUDp	VISp	0.922562
RSP	AUDp	TH	0.933228
RSP	AUDp	SC	0.948023
RSP	AUDp	P	0.903907
RSP	PTLp	VISp	0.84924
RSP	PTLp	TH	0.869738
RSP	PTLp	SC	0.960498
RSP	PTLp	P	0.881254
RSP	VISp	TH	0.926363
RSP	VISp	SC	0.909551
RSP	VISp	P	0.9307
RSP	TH	SC	0.894528
RSP	TH	P	0.667304
RSP	SC	P	0.866452
AUD	MOp	ACA	0.934251
AUD	MOp	RSP	0.822061
AUD	MOp	PTLp	0.889397
AUD	MOp	VISp	0.916557
AUD	MOp	STR	0.858011
AUD	MOp	TH	0.965653
AUD	MOp	SC	0.962132
AUD	MOp	P	0.978052
AUD	ACA	RSP	0.920158
AUD	ACA	PTLp	0.911908
AUD	ACA	VISp	0.978248
AUD	ACA	STR	0.89176
AUD	ACA	TH	0.878705
AUD	ACA	SC	0.951066
AUD	ACA	P	0.966393
AUD	RSP	PTLp	0.789609
AUD	RSP	VISp	0.762737
AUD	RSP	STR	0.883623
AUD	RSP	TH	0.929167
AUD	RSP	SC	0.936724
AUD	RSP	P	0.965596
AUD	PTLp	VISp	0.70335
AUD	PTLp	STR	0.844172
AUD	PTLp	TH	0.929545
AUD	PTLp	SC	0.938611
AUD	PTLp	P	0.965666
AUD	VISp	STR	0.893722
AUD	VISp	TH	0.970314
AUD	VISp	SC	0.959515
AUD	VISp	P	0.977207
AUD	STR	TH	0.904937
AUD	STR	SC	0.912206
AUD	STR	P	0.956568
AUD	TH	SC	0.781224
AUD	TH	P	0.750452
AUD	SC	P	0.813983
PTLp	MOp	ACA	0.860376
PTLp	MOp	AUDp	0.860733
PTLp	MOp	RSP	0.875866
PTLp	MOp	VISp	0.896177
PTLp	MOp	TH	0.927359
PTLp	MOp	SC	0.9507
PTLp	MOp	P	0.956167
PTLp	ACA	AUDp	0.799025
PTLp	ACA	RSP	0.747902
PTLp	ACA	VISp	0.830568
PTLp	ACA	TH	0.908758
PTLp	ACA	SC	0.966354
PTLp	ACA	P	0.940097
PTLp	AUDp	RSP	0.755613
PTLp	AUDp	VISp	0.86593
PTLp	AUDp	TH	0.921909
PTLp	AUDp	SC	0.971358
PTLp	AUDp	P	0.942902
PTLp	RSP	VISp	0.898212
PTLp	RSP	TH	0.892595
PTLp	RSP	SC	0.957047
PTLp	RSP	P	0.945274
PTLp	VISp	TH	0.939689
PTLp	VISp	SC	0.96021
PTLp	VISp	P	0.955527
PTLp	TH	SC	0.780941
PTLp	TH	P	0.698965
PTLp	SC	P	0.738863
VIS	ACA	AUDp	0.920907
VIS	ACA	RSP	0.972231
VIS	ACA	PTLp	0.955244
VIS	ACA	STR	0.810283
VIS	ACA	TH	0.891551
VIS	ACA	SC	0.956582
VIS	ACA	P	0.933176
VIS	AUDp	RSP	0.863883
VIS	AUDp	PTLp	0.795238
VIS	AUDp	STR	0.835922
VIS	AUDp	TH	0.944711
VIS	AUDp	SC	0.920279
VIS	AUDp	P	0.970422
VIS	RSP	PTLp	0.789333
VIS	RSP	STR	0.932267
VIS	RSP	TH	0.984026
VIS	RSP	SC	0.966612
VIS	RSP	P	0.991767
VIS	PTLp	STR	0.865522
VIS	PTLp	TH	0.962454
VIS	PTLp	SC	0.929907
VIS	PTLp	P	0.979847
VIS	STR	TH	0.864053
VIS	STR	SC	0.898889
VIS	STR	P	0.920476
VIS	TH	SC	0.851518
VIS	TH	P	0.826252
VIS	SC	P	0.90119
ENT	PFC	ACA	0.876696
ENT	PFC	RSP	0.969122
ENT	PFC	PTLp	0.988752
ENT	PFC	HPF	0.963362
ENT	PFC	PIR	0.822106
ENT	PFC	STR	0.835625
ENT	PFC	TH	0.962736
ENT	ACA	RSP	0.968624
ENT	ACA	PTLp	0.98902
ENT	ACA	HPF	0.947075
ENT	ACA	PIR	0.894793
ENT	ACA	STR	0.812091
ENT	ACA	TH	0.949858
ENT	RSP	PTLp	0.780188
ENT	RSP	HPF	0.924146
ENT	RSP	PIR	0.980739
ENT	RSP	STR	0.955563
ENT	RSP	TH	0.967498
ENT	PTLp	HPF	0.977645
ENT	PTLp	PIR	0.992927
ENT	PTLp	STR	0.97974
ENT	PTLp	TH	0.98074
ENT	HPF	PIR	0.966178
ENT	HPF	STR	0.935045
ENT	HPF	TH	0.884708
ENT	PIR	STR	0.861186
ENT	PIR	TH	0.96981
ENT	STR	TH	0.920391
CAp	MOB	ENT	0.791545
CAp	MOB	STR	0.856463
CAp	MOB	HY	0.885632
CAp	ENT	STR	0.871076
CAp	ENT	HY	0.962316
CAp	STR	HY	0.88437
DGp	MOB	STR	0.788069
PIRa	ACA	MOB	0.933196
PIRa	ACA	HPF	0.80071
PIRa	ACA	STR	0.875629
PIRa	MOB	HPF	0.964704
PIRa	MOB	STR	0.832586
PIRa	HPF	STR	0.968307
PIRp	ACA	MOB	0.922462
PIRp	ACA	STR	0.898876
PIRp	ACA	TH	0.929159
PIRp	MOB	STR	0.842525
PIRp	MOB	TH	0.884284
PIRp	STR	TH	0.727121
MOB	PIR	HY	0.919707
AON	PFC	PIR	0.863893
AON	PFC	HY	0.9482
AON	PIR	HY	0.970608
PAL	STR	TH	0.567191
PAL	STR	SC	0.986753
PAL	STR	VTA	0.970261
PAL	STR	P	0.754
PAL	TH	SC	0.967033
PAL	TH	VTA	0.950157
PAL	TH	P	0.725666
PAL	SC	VTA	0.770534
PAL	SC	P	0.968117
PAL	VTA	P	0.944382
AMY	PFC	MOB	0.793603
AMY	PFC	ENT	0.900017
AMY	PFC	HPF	0.697062
AMY	PFC	STR	0.8917
AMY	PFC	TH	0.834538
AMY	PFC	VTA	0.943928
AMY	MOB	ENT	0.902827
AMY	MOB	HPF	0.812867
AMY	MOB	STR	0.854996
AMY	MOB	TH	0.892102
AMY	MOB	VTA	0.983604
AMY	ENT	HPF	0.921283
AMY	ENT	STR	0.836634
AMY	ENT	TH	0.900949
AMY	ENT	VTA	0.970522
AMY	HPF	STR	0.9217
AMY	HPF	TH	0.873066
AMY	HPF	VTA	0.974621
AMY	STR	TH	0.819938
AMY	STR	VTA	0.952747
AMY	TH	VTA	0.951133
THl	MOp	ACA	0.962752
THl	MOp	AUDp	0.940688
THl	MOp	RSP	0.963761
THl	MOp	PTLp	0.932513
THl	MOp	SC	0.999104
THl	MOp	P	0.975601
THl	ACA	AUDp	0.930157
THl	ACA	RSP	0.955134
THl	ACA	PTLp	0.902063
THl	ACA	SC	0.999937
THl	ACA	P	0.940121
THl	AUDp	RSP	0.85896
THl	AUDp	PTLp	0.78949
THl	AUDp	SC	0.997347
THl	AUDp	P	0.979426
THl	RSP	PTLp	0.899385
THl	RSP	SC	0.999749
THl	RSP	P	0.991894
THl	PTLp	SC	1
THl	PTLp	P	0.983831
THl	SC	P	0.997345
THm	PFC	MOp	0.97137
THm	PFC	SSp	0.980479
THm	PFC	AUDp	0.898501
THm	PFC	RSP	0.966988
THm	PFC	VISp	0.96973
THm	MOp	SSp	0.860735
THm	MOp	AUDp	0.917976
THm	MOp	RSP	0.953775
THm	MOp	VISp	0.931941
THm	SSp	AUDp	0.943548
THm	SSp	RSP	0.973919
THm	SSp	VISp	0.878199
THm	AUDp	RSP	0.902111
THm	AUDp	VISp	0.874962
THm	RSP	VISp	0.953415
THp	SSp	ACA	0.890083
THp	SSp	AUDp	0.946474
THp	SSp	PTLp	0.984925
THp	SSp	VISp	0.967396
THp	SSp	VTA	0.967748
THp	SSp	P	0.950575
THp	ACA	AUDp	0.952185
THp	ACA	PTLp	0.964264
THp	ACA	VISp	0.92448
THp	ACA	VTA	0.980909
THp	ACA	P	0.991142
THp	AUDp	PTLp	0.962245
THp	AUDp	VISp	0.954439
THp	AUDp	VTA	0.942016
THp	AUDp	P	0.978906
THp	PTLp	VISp	0.979051
THp	PTLp	VTA	0.927505
THp	PTLp	P	0.994997
THp	VISp	VTA	0.987313
THp	VISp	P	0.977716
THp	VTA	P	0.984538
HY	PFC	MOB	0.776651
HY	PFC	STR	0.849898
HY	PFC	TH	0.907481
HY	PFC	SC	0.938778
HY	PFC	P	0.83567
HY	PFC	MY	0.894519
HY	MOB	STR	0.803301
HY	MOB	TH	0.88749
HY	MOB	SC	0.932224
HY	MOB	P	0.86982
HY	MOB	MY	0.867838
HY	STR	TH	0.808413
HY	STR	SC	0.899146
HY	STR	P	0.872925
HY	STR	MY	0.859724
HY	TH	SC	0.868779
HY	TH	P	0.91791
HY	TH	MY	0.932069
HY	SC	P	0.903689
HY	SC	MY	0.902509
HY	P	MY	0.851254
SC	TH	P	0.743549
SC	TH	MY	0.997852
SC	P	MY	0.996435
MRN	MOB	PAL	0.9351
MRN	MOB	P	0.946197
MRN	PAL	P	0.845688
VTA	SSp	ACA	0.907308
VTA	SSp	RSP	0.956474
VTA	SSp	PTLp	0.873628
VTA	SSp	MOB	0.970947
VTA	SSp	STR	0.936741
VTA	SSp	PAL	0.92693
VTA	SSp	TH	0.955815
VTA	SSp	HY	0.949704
VTA	SSp	SC	0.970941
VTA	SSp	P	0.96881
VTA	ACA	RSP	0.933468
VTA	ACA	PTLp	0.786543
VTA	ACA	MOB	0.937309
VTA	ACA	STR	0.930845
VTA	ACA	PAL	0.942563
VTA	ACA	TH	0.922264
VTA	ACA	HY	0.847421
VTA	ACA	SC	0.964418
VTA	ACA	P	0.910124
VTA	RSP	PTLp	0.874853
VTA	RSP	MOB	0.971039
VTA	RSP	STR	0.989891
VTA	RSP	PAL	0.990613
VTA	RSP	TH	0.996319
VTA	RSP	HY	0.964127
VTA	RSP	SC	0.998076
VTA	RSP	P	0.993111
VTA	PTLp	MOB	0.935385
VTA	PTLp	STR	0.956735
VTA	PTLp	PAL	0.96199
VTA	PTLp	TH	0.943563
VTA	PTLp	HY	0.866534
VTA	PTLp	SC	0.963813
VTA	PTLp	P	0.953935
VTA	MOB	STR	0.947377
VTA	MOB	PAL	0.90407
VTA	MOB	TH	0.893257
VTA	MOB	HY	0.840146
VTA	MOB	SC	0.953851
VTA	MOB	P	0.956073
VTA	STR	PAL	0.80578
VTA	STR	TH	0.813092
VTA	STR	HY	0.898065
VTA	STR	SC	0.899714
VTA	STR	P	0.853203
VTA	PAL	TH	0.762191
VTA	PAL	HY	0.859529
VTA	PAL	SC	0.842803
VTA	PAL	P	0.864419
VTA	TH	HY	0.788928
VTA	TH	SC	0.800643
VTA	TH	P	0.80093
VTA	HY	SC	0.896518
VTA	HY	P	0.870546
VTA	SC	P	0.877297
P	TH	HY	0.834575
P	TH	MY	0.951124
P	TH	CBN	0.886323
P	TH	CBX	0.989621
P	HY	MY	0.945573
P	HY	CBN	0.899532
P	HY	CBX	0.989822
P	MY	CBN	0.852451
P	MY	CBX	0.983433
P	CBN	CBX	0.945293
MY	TH	HY	0.86096
MY	TH	SC	0.743781
MY	TH	CBN	0.956809
MY	TH	CBX	0.964234
MY	HY	SC	0.870411
MY	HY	CBN	0.937614
MY	HY	CBX	0.973728
MY	SC	CBN	0.963952
MY	SC	CBX	0.973119
MY	CBN	CBX	0.781885
MOp	SSp	MY	0.983235
MOp	ACA	MY	0.989872
MOp	AI	MY	0.984529
MOp	AUDp	MY	0.994599
MOp	STR	MY	0.974806
MOp	TH	MY	0.955597
MOp	SC	MY	0.913945
MOp	VTA	MY	0.879284
MOp	P	MY	0.941684
SSp	MOp	STR	0.81664
SSp	MOp	VTA	0.956395
SSp	ACA	STR	0.730078
SSp	ACA	VTA	0.966587
SSp	AUDp	STR	0.952812
SSp	AUDp	VTA	0.976287
SSp	RSP	STR	0.812415
SSp	RSP	VTA	0.973002
SSp	PTLp	STR	0.953758
SSp	PTLp	VTA	0.969783
SSp	STR	TH	0.829736
SSp	STR	SC	0.933063
SSp	STR	VTA	0.91803
SSp	STR	P	0.919132
SSp	STR	MY	0.860391
SSp	TH	VTA	0.925435
SSp	SC	VTA	0.866603
SSp	VTA	P	0.925933
SSp	VTA	MY	0.819122
ACA	PFC	MOp	0.906403
ACA	PFC	SSp	0.96153
ACA	PFC	AI	0.962685
ACA	PFC	AUDp	0.873212
ACA	PFC	RSP	0.898093
ACA	PFC	PTLp	0.888088
ACA	PFC	VISp	0.888336
ACA	PFC	AMY	0.94311
ACA	PFC	STR	0.920677
ACA	PFC	TH	0.951922
ACA	PFC	SC	0.974272
ACA	PFC	VTA	0.95763
ACA	PFC	P	0.958027
ACA	MOp	SSp	0.905109
ACA	MOp	AMY	0.903271
ACA	SSp	AI	0.972145
ACA	SSp	AUDp	0.971121
ACA	SSp	RSP	0.943154
ACA	SSp	PTLp	0.931264
ACA	SSp	VISp	0.931728
ACA	SSp	AMY	0.890061
ACA	SSp	STR	0.901292
ACA	SSp	TH	0.905414
ACA	SSp	SC	0.936119
ACA	SSp	VTA	0.977183
ACA	SSp	P	0.944795
ACA	AI	AMY	0.816867
ACA	AUDp	AMY	0.911279
ACA	RSP	AMY	0.91741
ACA	PTLp	AMY	0.940595
ACA	VISp	AMY	0.951288
ACA	AMY	STR	0.907843
ACA	AMY	TH	0.923833
ACA	AMY	SC	0.957637
ACA	AMY	VTA	0.971848
ACA	AMY	P	0.954958
AI	PFC	MOp	0.977052
AI	PFC	PTLp	0.971156
AI	PFC	TH	0.967655
AI	PFC	HY	0.91792
AI	PFC	P	0.997607
AI	PFC	MY	0.996096
AI	MOp	SSp	0.936797
AI	MOp	ACA	0.881583
AI	MOp	AUDp	0.853754
AI	MOp	RSP	0.902695
AI	MOp	PTLp	0.735575
AI	MOp	VISp	0.904111
AI	MOp	STR	0.916121
AI	MOp	TH	0.959296
AI	MOp	HY	0.973615
AI	MOp	SC	0.974177
AI	MOp	P	0.99028
AI	MOp	MY	0.998795
AI	SSp	PTLp	0.891565
AI	SSp	TH	0.92393
AI	SSp	HY	0.976155
AI	SSp	P	0.977841
AI	SSp	MY	0.999866
AI	ACA	PTLp	0.844872
AI	ACA	TH	0.908032
AI	ACA	HY	0.946243
AI	ACA	P	0.978744
AI	ACA	MY	0.999219
AI	AUDp	PTLp	0.772397
AI	AUDp	TH	0.976939
AI	AUDp	HY	0.975299
AI	AUDp	P	0.995673
AI	AUDp	MY	0.999842
AI	RSP	PTLp	0.815604
AI	RSP	TH	0.988808
AI	RSP	HY	0.977148
AI	RSP	P	0.997094
AI	RSP	MY	1
AI	PTLp	VISp	0.797794
AI	PTLp	STR	0.907246
AI	PTLp	TH	0.977
AI	PTLp	HY	0.965998
AI	PTLp	SC	0.98696
AI	PTLp	P	0.992795
AI	PTLp	MY	1
AI	VISp	TH	0.979794
AI	VISp	HY	0.96211
AI	VISp	P	0.997357
AI	VISp	MY	0.999865
AI	STR	TH	0.865941
AI	STR	HY	0.915979
AI	STR	P	0.969207
AI	STR	MY	0.993684
AI	TH	HY	0.800281
AI	TH	SC	0.8085
AI	TH	P	0.846214
AI	TH	MY	0.985557
AI	HY	SC	0.878625
AI	HY	P	0.94431
AI	HY	MY	0.964642
AI	SC	P	0.916436
AI	SC	MY	0.926777
AI	P	MY	0.994292
RSP	MOp	SSp	0.811775
RSP	MOp	ENT	0.942382
RSP	SSp	ACA	0.824291
RSP	SSp	AUDp	0.848179
RSP	SSp	PTLp	0.828178
RSP	SSp	VISp	0.823085
RSP	SSp	ENT	0.916049
RSP	SSp	TH	0.840791
RSP	SSp	SC	0.949182
RSP	SSp	P	0.871068
RSP	ACA	ENT	0.877178
RSP	AUDp	ENT	0.969856
RSP	PTLp	ENT	0.903758
RSP	VISp	ENT	0.968027
RSP	ENT	TH	0.867192
RSP	ENT	SC	0.988224
RSP	ENT	P	0.915023
AUD	MOp	SSp	0.905226
AUD	SSp	ACA	0.75207
AUD	SSp	RSP	0.939902
AUD	SSp	PTLp	0.933595
AUD	SSp	VISp	0.987578
AUD	SSp	STR	0.850547
AUD	SSp	TH	0.891595
AUD	SSp	SC	0.943569
AUD	SSp	P	0.962336
PTLp	MOp	SSp	0.778776
PTLp	MOp	ENT	0.899338
PTLp	MOp	STR	0.846037
PTLp	MOp	MY	0.986573
PTLp	SSp	ACA	0.854599
PTLp	SSp	AUDp	0.84614
PTLp	SSp	RSP	0.793447
PTLp	SSp	VISp	0.908895
PTLp	SSp	ENT	0.937895
PTLp	SSp	STR	0.770538
PTLp	SSp	TH	0.890554
PTLp	SSp	SC	0.930609
PTLp	SSp	P	0.945585
PTLp	SSp	MY	0.981679
PTLp	ACA	ENT	0.875988
PTLp	ACA	STR	0.790663
PTLp	ACA	MY	0.988929
PTLp	AUDp	ENT	0.922678
PTLp	AUDp	STR	0.829473
PTLp	AUDp	MY	0.9879
PTLp	RSP	ENT	0.917329
PTLp	RSP	STR	0.763426
PTLp	RSP	MY	0.979507
PTLp	VISp	ENT	0.964258
PTLp	VISp	STR	0.809968
PTLp	VISp	MY	0.992098
PTLp	ENT	STR	0.96042
PTLp	ENT	TH	0.975278
PTLp	ENT	SC	0.982884
PTLp	ENT	P	0.974392
PTLp	ENT	MY	0.99118
PTLp	STR	TH	0.810674
PTLp	STR	SC	0.904815
PTLp	STR	P	0.887785
PTLp	STR	MY	0.983391
PTLp	TH	MY	0.954176
PTLp	SC	MY	0.967598
PTLp	P	MY	0.962304
VIS	SSp	ACA	0.842245
VIS	SSp	AUDp	0.955321
VIS	SSp	RSP	0.985395
VIS	SSp	PTLp	0.978075
VIS	SSp	STR	0.867907
VIS	SSp	TH	0.907743
VIS	SSp	SC	0.958387
VIS	SSp	P	0.888691
ENT	PFC	MOp	0.762039
ENT	MOp	ACA	0.790199
ENT	MOp	RSP	0.943066
ENT	MOp	PTLp	0.964129
ENT	MOp	HPF	0.929638
ENT	MOp	PIR	0.840371
ENT	MOp	STR	0.770967
ENT	MOp	TH	0.884562
CAa	RSP	STR	0.985973
CAp	RSP	MOB	0.996065
CAp	RSP	ENT	0.997418
CAp	RSP	PIR	0.998883
CAp	RSP	STR	0.993003
CAp	RSP	HY	0.956957
CAp	MOB	PIR	0.968122
CAp	ENT	PIR	0.910811
CAp	PIR	STR	0.945414
CAp	PIR	HY	0.982937
DGa	ENT	STR	0.740109
DGp	PFC	MOB	0.808928
DGp	PFC	STR	0.630854
PIRa	ACA	PTLp	0.968333
PIRa	ACA	TH	0.855678
PIRa	ACA	VTA	0.986271
PIRa	PTLp	MOB	0.970394
PIRa	PTLp	HPF	0.962273
PIRa	PTLp	STR	0.976635
PIRa	PTLp	TH	0.961136
PIRa	PTLp	VTA	0.97642
PIRa	MOB	TH	0.731705
PIRa	MOB	VTA	0.975941
PIRa	HPF	TH	0.946663
PIRa	HPF	VTA	0.985285
PIRa	STR	TH	0.615449
PIRa	STR	VTA	0.971058
PIRa	TH	VTA	0.945238
PIRp	PFC	ACA	0.938075
PIRp	PFC	PTLp	0.906555
PIRp	PFC	MOB	0.777871
PIRp	PFC	STR	0.863358
PIRp	PFC	TH	0.882706
PIRp	ACA	PTLp	0.920663
PIRp	PTLp	MOB	0.944961
PIRp	PTLp	STR	0.886017
PIRp	PTLp	TH	0.861711
MOB	ENT	PIR	0.937167
MOB	ENT	AMY	0.99763
MOB	ENT	HY	0.971707
MOB	PIR	AMY	0.941803
MOB	AMY	HY	0.631075
AON	PFC	ENT	0.810201
AON	ENT	PIR	0.880833
AON	ENT	HY	0.97685
AMY	PFC	P	0.930007
AMY	PFC	MY	0.976872
AMY	MOB	P	0.957101
AMY	MOB	MY	0.993559
AMY	ENT	P	0.954611
AMY	ENT	MY	0.990054
AMY	HPF	P	0.952904
AMY	HPF	MY	0.991923
AMY	STR	P	0.910961
AMY	STR	MY	0.989935
AMY	TH	P	0.825945
AMY	TH	MY	0.986244
AMY	VTA	P	0.720841
AMY	VTA	MY	0.851282
AMY	P	MY	0.929335
THl	PFC	MOp	0.846122
THl	PFC	SSp	0.93346
THl	PFC	ACA	0.931725
THl	PFC	AUDp	0.901414
THl	PFC	RSP	0.942955
THl	PFC	PTLp	0.9102
THl	PFC	SC	0.973189
THl	PFC	P	0.889997
THl	MOp	SSp	0.968834
THl	SSp	ACA	0.96384
THl	SSp	AUDp	0.99124
THl	SSp	RSP	0.989963
THl	SSp	PTLp	0.986047
THl	SSp	SC	1
THl	SSp	P	0.900716
THm	PFC	ACA	0.96037
THm	MOp	ACA	0.913957
THm	SSp	ACA	0.840534
THm	ACA	AUDp	0.821794
THm	ACA	RSP	0.964186
THm	ACA	VISp	0.697542
THp	MOp	SSp	0.967182
THp	MOp	ACA	0.956956
THp	MOp	AI	0.924925
THp	MOp	AUDp	0.984044
THp	MOp	PTLp	0.926577
THp	MOp	VISp	0.994003
THp	MOp	VTA	0.977919
THp	MOp	P	0.997447
THp	SSp	AI	0.883569
THp	ACA	AI	0.924276
THp	AI	AUDp	0.824448
THp	AI	PTLp	0.892497
THp	AI	VISp	0.923258
THp	AI	VTA	0.844257
THp	AI	P	0.951349
HY	PFC	AMY	0.746228
HY	PFC	PAL	0.829412
HY	PFC	VTA	0.779437
HY	MOB	AMY	0.855846
HY	MOB	PAL	0.861911
HY	MOB	VTA	0.854113
HY	AMY	STR	0.864491
HY	AMY	PAL	0.794183
HY	AMY	TH	0.953532
HY	AMY	SC	0.965438
HY	AMY	VTA	0.821783
HY	AMY	P	0.841821
HY	AMY	MY	0.939878
HY	STR	PAL	0.732339
HY	STR	VTA	0.887958
HY	PAL	TH	0.785455
HY	PAL	SC	0.791055
HY	PAL	VTA	0.849518
HY	PAL	P	0.825638
HY	PAL	MY	0.907026
HY	TH	VTA	0.910259
HY	SC	VTA	0.918243
HY	VTA	P	0.817187
HY	VTA	MY	0.931623
SC	TH	HY	0.996628
SC	HY	P	0.989994
SC	HY	MY	0.837131
MRN	PTLp	MOB	0.936412
MRN	PTLp	PAL	0.913692
MRN	PTLp	P	0.987817
VTA	PFC	MOp	0.90692
VTA	PFC	SSp	0.954599
VTA	PFC	ACA	0.939267
VTA	PFC	RSP	0.9645
VTA	PFC	PTLp	0.93541
VTA	PFC	MOB	0.889109
VTA	PFC	ENT	0.989004
VTA	PFC	PIR	0.824853
VTA	PFC	AMY	0.963897
VTA	PFC	STR	0.952297
VTA	PFC	PAL	0.948704
VTA	PFC	TH	0.971766
VTA	PFC	HY	0.903764
VTA	PFC	SC	0.979484
VTA	PFC	P	0.977644
VTA	MOp	SSp	0.637172
VTA	MOp	ACA	0.879687
VTA	MOp	RSP	0.935992
VTA	MOp	PTLp	0.889319
VTA	MOp	MOB	0.936273
VTA	MOp	ENT	0.945437
VTA	MOp	PIR	0.775386
VTA	MOp	AMY	0.862325
VTA	MOp	STR	0.925706
VTA	MOp	PAL	0.865652
VTA	MOp	TH	0.916431
VTA	MOp	HY	0.925353
VTA	MOp	SC	0.947719
VTA	MOp	P	0.946696
VTA	SSp	ENT	0.956104
VTA	SSp	PIR	0.823115
VTA	SSp	AMY	0.890657
VTA	ACA	ENT	0.902523
VTA	ACA	PIR	0.787416
VTA	ACA	AMY	0.87035
VTA	RSP	ENT	0.958619
VTA	RSP	PIR	0.922238
VTA	RSP	AMY	0.956085
VTA	PTLp	ENT	0.911602
VTA	PTLp	PIR	0.749728
VTA	PTLp	AMY	0.900741
VTA	MOB	ENT	0.97152
VTA	MOB	PIR	0.897365
VTA	MOB	AMY	0.937055
VTA	ENT	PIR	0.865939
VTA	ENT	AMY	0.849961
VTA	ENT	STR	0.98464
VTA	ENT	PAL	0.989131
VTA	ENT	TH	0.975186
VTA	ENT	HY	0.941227
VTA	ENT	SC	0.984706
VTA	ENT	P	0.969284
VTA	PIR	AMY	0.813795
VTA	PIR	STR	0.843618
VTA	PIR	PAL	0.844952
VTA	PIR	TH	0.832471
VTA	PIR	HY	0.802897
VTA	PIR	SC	0.862617
VTA	PIR	P	0.864812
VTA	AMY	STR	0.923778
VTA	AMY	PAL	0.903716
VTA	AMY	TH	0.88536
VTA	AMY	HY	0.88611
VTA	AMY	SC	0.926046
VTA	AMY	P	0.872491
PAG	MOB	PAL	0.819198
PAG	MOB	HY	0.938801
PAG	MOB	P	0.890768
PAG	PAL	HY	0.878594
PAG	PAL	P	0.883802
PAG	HY	P	0.739927
IC	PTLp	HY	0.989991
P	TH	SC	0.967763
P	HY	SC	0.907468
P	SC	MY	0.908785
P	SC	CBN	0.96816
P	SC	CBX	0.987969
