# Supplementary material for: Brain-wide correspondence of neuronal epigenomics and distant projections
Source: Nature. 2023 Dec 13;624(7991):355–65. doi: 10.1038/s41586-023-06823-w (PMC10719087; doi:10.1038/s41586-023-06823-w)
Supplement: Supplementary file 8 — FDR for AUROC comparisons between gene categories. [file 41586_2023_6823_MOESM8_ESM.xlsx]

## Sheet: Sheet1
Supplementary Table 6. FDR for ROC comparisons between gene categories.
TF: TranscriptionFactor; NP: Neuropeptide&Receptor; IC: IonChannel; NT: NeurotransmitterReceptor; GO: NeuronProjectionDevelopment
#Genes	Group1	Group2	FDR
19	All	TF	1.09209e-06
19	All	NP	1.59525e-10
19	All	IC	9.12467e-117
19	All	NT	1.89771e-108
19	All	GO	2.71724e-150
19	TF	NP	9.38556e-06
19	TF	IC	3.69819e-80
19	TF	NT	7.58047e-85
19	TF	GO	1.03552e-135
19	NP	IC	6.89716e-18
19	NP	NT	5.71262e-34
19	NP	GO	1.18281e-45
19	IC	NT	2.19515e-22
19	IC	GO	2.15775e-54
19	NT	GO	0.0323273
61	All	TF	1.09209e-06
61	All	NP	1.59525e-10
61	All	IC	9.12467e-117
61	All	NT	1.89771e-108
61	TF	NP	9.38556e-06
61	TF	IC	3.69819e-80
61	TF	NT	7.58047e-85
61	NP	IC	6.89716e-18
61	NP	NT	5.71262e-34
61	IC	NT	2.19515e-22
183	All	TF	1.09209e-06
183	All	NP	1.59525e-10
183	All	IC	9.12467e-117
183	TF	NP	9.38556e-06
183	TF	IC	3.69819e-80
183	NP	IC	6.89716e-18
628	All	TF	1.09209e-06
628	All	NP	1.59525e-10
628	TF	NP	9.38556e-06
666	All	TF	1.09209e-06
