# Supplementary material for: Brain-wide correspondence of neuronal epigenomics and distant projections
Source: Nature. 2023 Dec 13;624(7991):355–65. doi: 10.1038/s41586-023-06823-w (PMC10719087; doi:10.1038/s41586-023-06823-w)
Supplement: Supplementary file 9 — Summary of projection-enriched clusters in HY and TH. [file 41586_2023_6823_MOESM9_ESM.xlsx]

## Sheet: Sheet1
Supplementary Table 7. Summary of projection enriched clusters in HY and TH.
Cluster	Source	Target	Cluster Annotation	Neurotransmitter	Location
HY-76	HY	STR, P	STN-PSTN Pitx2 Glut	Glut	posterior
HY-0	HY		STN-PSTN Pitx2 Glut	Glut	posterior
HY-74	HY	MY	DMH-LHA Vgll2 Glut	Glut	medial
HY-18	HY	MY	AVPV-MEPO-SFO Tbr1 Glut	Glut	anterior
HY-57	HY	MY	BST-MPN Six3 Nrgn Gaba	Gaba	anterior
HY-51	HY	P	PH-ant-LHA Otp Bsx Glut	Glut	posterior
HY-63	HY		PVH-SO-PVa Otp Glut	Glut	anterior, dorsal
HY-50	HY	STR, PFC, MOB	RE-Xi Nox4 Glut	Glut
HY-17	HY	MOB	LHA-AHN-PVH Otp Trh Glut	Glut	anterior
HY-39	HY		PVpo-VMPO-MPN Hmx2 Gaba	Gaba	anterior
HY-29	HY	MOB, PFC	NDB-SI-MA-STRv Lhx8 Gaba	Gaba	anterior
HY-4	HY	SC	VMH Nr5a1 Glut	Glut	ventral, medial
HY-56	HY	SC	ZI Pax6 Gaba	Gaba	dorsal
HY-64	HY	AMY	PVH-SO-PVa Otp Glut	Glut	anterior
HY-12	HY	TH	LHA Barhl2 Glut	Glut	anterior, dorsal
HY-32	HY	TH	RT-ZI Gnb3 Gaba	Gaba	dorsal
HY-3	HY	TH	ZI Pax6 Gaba	Gaba	posterior, dorsal
TH-29	TH	SC	ZI Pax6 Gaba	Gaba	ventral
TH-43	TH	SC	ZI Pax6 Gaba	Gaba	ventral
TH-7	TH	P	RT-ZI Gnb3 Gaba	Gaba	anterior, lateral
TH-17	TH	PFC, P	RT-ZI Gnb3 Gaba	Gaba	anterior, lateral
TH-11	TH	P	SPA-SPFm-SPFp-POL-PIL-PoT Sp9 Glut	Glut	medial
TH-25	TH	P	MH Tac2 Glut	Glut	anterior, dorsal, medial
TH-45	TH	P	MH Tac2 Glut	Glut	anterior, dorsal, medial
TH-30	TH	VTA, P	APN C1ql2 Glut	Glut
TH-28	TH	VTA	SPA-SPFm-SPFp-POL-PIL-PoT Sp9 Glut	Glut	medial
TH-8	TH	VTA	TH Prkcd Grin2c Glut	Glut
TH-20	TH	VTA	LGv-SPFp-SPFm Nkx2-2 Tcf7l2 Gaba	Gaba
TH-13	TH	RSP, ACA	AV Col27a1 Glut	Glut	anterior
TH-26	TH	RSP	AV Col27a1 Glut	Glut	anterior
TH-47	TH	RSP	AD Serpinb7 Glut	Glut	anterior, dorsal
TH-0	TH	AUDp	TH Prkcd Grin2c Glut	Glut
TH-38	TH	AUDp	TH Prkcd Grin2c Glut	Glut	dorsal
TH-5	TH	VISp	TH Prkcd Grin2c Glut	Glut	anterior, dorsal
TH-4	TH	ACA, VISp, PTLp	TH Prkcd Grin2c Glut	Glut
TH-1	TH	VISp, PTLp	TH Prkcd Grin2c Glut	Glut	lateral
TH-6	TH	VISp	TH Prkcd Grin2c Glut	Glut
TH-34	TH	PTLp, VISp	TH Prkcd Grin2c Glut	Glut
TH-16	TH	PFC	PVT-PT Ntrk1 Glut	Glut	medial
TH-14	TH	PFC, ACA	CM-IAD-CL-PCN Sema5b Glut	Glut	anterior, dorsal, medial
TH-32	TH	PFC	PVT-PT Ntrk1 Glut	Glut	anterior, medial
TH-9	TH	AUDp, PTLp, ACA	TH Prkcd Grin2c Glut	Glut	anterior, ventral
TH-22	TH	AUDp, PFC, VISp	PVT-PT Ntrk1 Glut	Glut	ventral, medial
TH-31	TH	MOp	CM-IAD-CL-PCN Sema5b Glut	Glut	dorsal, medial
TH-39	TH	MOp	RE-Xi Nox4 Glut	Glut	ventral, medial
TH-3	TH	Mop	TH Prkcd Grin2c Glut	Glut	dorsal, medial
TH-23	TH	MOp	TH Prkcd Grin2c Glut	Glut	ventral, lateral
TH-15	TH	MOp	CM-IAD-CL-PCN Sema5b Glut	Glut	dorsal, medial
TH-2	TH	SSp	TH Prkcd Grin2c Glut	Glut	ventral, lateral
TH-18	TH	SSp	TH Prkcd Grin2c Glut	Glut	ventral
